# Supplementary material for: 2,3-Di­phenyl­male­imide 1-methyl­pyrrol­idin-2-one monosolvate
Source: Acta Crystallogr Sect E Struct Rep Online. 2014 Feb 8;70(Pt 3):o260. doi: 10.1107/S1600536814002372 (PMC3998429; doi:10.1107/S1600536814002372)
Supplement: Supplementary file 1 [file e-70-0o260-sup1.cif]

##############################################################################
#                                                                            #
# This CIF contains the data in a paper accepted for publication in          #
# Acta Crystallographica Section E. It conforms to the requirements of       #
# Notes for Authors for Acta Crystallographica Section E, and has been       #
# peer reviewed under the auspices of the IUCr Commission on Journals.       #
#                                                                            #
# Full details of the Crystallographic Information File format               #
# are given in the paper "The Crystallographic Information File (CIF):       #
# a New Standard Archive File for Crystallography" by S. R. Hall, F. H.      #
# Allen and I. D. Brown [Acta Cryst. (1991), A47, 655-685].                  #
#                                                                            #
# The current version of the core CIF dictionary is obtainable from          #
# ftp://ftp.iucr.org/pub/cif_core.dic.                                       #
#                                                                            #
# Software is freely available for graphical display of the structure(s)     #
# in this CIF. For information consult the CIF software page                 #
# http://www.iucr.org/resources/cif/software.                                #
#                                                                            #
# This file may be used for bona fide research purposes within the           #
# scientific community so long as proper attribution is given to the journal # 
# article from which it was obtained.                                        #
#                                                                            #
##############################################################################
data_I
_audit_creation_method     SHELXL-2013
_database_code_depnum_ccdc_archive     'CCDC 978501'
_chemical_name_systematic
;
2,3-Diphenylmaleimide 1-methylpyrrolidin-2-one monosolvate
;
_chemical_name_common     ?
_chemical_formula_moiety     'C16 H11 N O2, C5 H9 N O'
_chemical_formula_sum     'C21 H20 N2 O3'
_chemical_formula_iupac     'C16 H11 N O2, C5 H9 N O'
_chemical_formula_weight     348.39
_chemical_melting_point     ?
_shelx_space_group_comment
;
The symmetry employed for this shelxl refinement is uniquely defined
by the following loop, which should always be used as a source of
symmetry information in preference to the above space-group names.
They are only intended as comments.
;
_space_group_crystal_system     monoclinic
_space_group_name_H-M_alt     'P 21/n'
_space_group_name_Hall     '-P 2yn'
loop_
    _space_group_symop_operation_xyz
    'x, y, z'
    '-x+1/2, y+1/2, -z+1/2'
    '-x, -y, -z'
    'x-1/2, -y-1/2, z-1/2'
_cell_length_a     13.1962(3)
_cell_length_b     10.0002(2)
_cell_length_c     13.5600(3)
_cell_angle_alpha     90
_cell_angle_beta     100.469(3)
_cell_angle_gamma     90
_cell_volume     1759.65(7)
_cell_formula_units_Z     4
_cell_measurement_reflns_used     5604
_cell_measurement_theta_min     3.7290
_cell_measurement_theta_max     36.6810
_cell_measurement_temperature     170(2)
_exptl_crystal_description     'block'
_exptl_crystal_colour     'colourless'
_exptl_crystal_size_max     0.535
_exptl_crystal_size_mid     0.396
_exptl_crystal_size_min     0.244
_exptl_crystal_density_diffrn     1.315
_exptl_crystal_density_meas     ?
_exptl_crystal_density_method     ?
_exptl_crystal_F_000     736
_exptl_absorpt_coefficient_mu     0.089
_exptl_absorpt_correction_type     multi-scan
_exptl_absorpt_process_details     '(<i>CrysAlis PRO</i>, Agilent, 2013)'
_shelx_estimated_absorpt_T_min     0.954
_shelx_estimated_absorpt_T_max     0.979
_exptl_absorpt_correction_T_min     0.81543
_exptl_absorpt_correction_T_max     1.00000
_exptl_special_details
;
Absorption correction: <i>CrysAlis PRO</i> (Agilent, 2013);
Empirical absorption correction using spherical harmonics,
implemented in SCALE3 ABSPACK scaling algorithm.
;
_diffrn_ambient_temperature     170(2)
_diffrn_radiation_type     MoK\a
_diffrn_radiation_wavelength     0.71073
_diffrn_radiation_source     'SuperNova (Mo) X-ray Source'
_diffrn_radiation_monochromator     'mirror'
_diffrn_measurement_device_type
                              'Agilent SuperNova (Single source at offset, Eos)'
_diffrn_measurement_method     '\f scans and \w scans with \k offset'
_diffrn_detector_area_resol_mean     16.0107
_diffrn_reflns_number     22206
_diffrn_reflns_av_R_equivalents     0.0281
_diffrn_reflns_theta_min     3.134
_diffrn_reflns_theta_max     37.485
_diffrn_reflns_theta_full     25.242
_diffrn_measured_fraction_theta_max     0.954
_diffrn_measured_fraction_theta_full     0.997
_diffrn_reflns_limit_h_min     -22
_diffrn_reflns_limit_h_max     22
_diffrn_reflns_limit_k_min     -13
_diffrn_reflns_limit_k_max     16
_diffrn_reflns_limit_l_min     -22
_diffrn_reflns_limit_l_max     23
_refine_special_details     ?
_reflns_number_total     8818
_reflns_number_gt     5708
_reflns_threshold_expression     I>2\s(I)
_refine_ls_structure_factor_coef     Fsqd
_refine_ls_matrix_type     full
_refine_ls_R_factor_all     0.1009
_refine_ls_R_factor_gt     0.0640
_refine_ls_wR_factor_gt     0.1741
_refine_ls_wR_factor_ref     0.2037
_refine_ls_goodness_of_fit_ref     1.030
_refine_ls_restrained_S_all     1.030
_refine_ls_number_reflns     8818
_refine_ls_number_parameters     236
_refine_ls_number_restraints     0
_refine_ls_hydrogen_treatment     constr
_refine_ls_weighting_scheme     calc
_refine_ls_weighting_details
              'w=1/[\s^2^(Fo^2^)+(0.0916P)^2^+0.4242P] where P=(Fo^2^+2Fc^2^)/3'
_atom_sites_solution_hydrogens     geom
_atom_sites_solution_primary     ?
_atom_sites_solution_secondary     ?
_refine_ls_shift/su_max     0.000
_refine_ls_shift/su_mean     0.000
_refine_diff_density_max     0.633
_refine_diff_density_min     -0.304
_refine_ls_extinction_method     none
_refine_ls_extinction_coef     .
loop_
    _atom_type_symbol
    _atom_type_description
    _atom_type_scat_dispersion_real
    _atom_type_scat_dispersion_imag
    _atom_type_scat_source
    'C' 'C' 0.0033 0.0016
                         'International Tables Vol C Tables 4.2.6.8 and 6.1.1.4'
    'H' 'H' 0.0000 0.0000
                         'International Tables Vol C Tables 4.2.6.8 and 6.1.1.4'
    'N' 'N' 0.0061 0.0033
                         'International Tables Vol C Tables 4.2.6.8 and 6.1.1.4'
    'O' 'O' 0.0106 0.0060
                         'International Tables Vol C Tables 4.2.6.8 and 6.1.1.4'
_computing_data_collection
;
<i>CrysAlis PRO</i> (Agilent, 2013)
;
_computing_cell_refinement
;
<i>CrysAlis PRO</i> (Agilent, 2013)
;
_computing_data_reduction
;
<i>CrysAlis PRO</i> (Agilent, 2013)
;
_computing_structure_solution     '<i>SHELXTL</i> (Sheldrick, 2008)'
_computing_structure_refinement     '<i>SHELXTL</i> (Sheldrick, 2008)'
_computing_molecular_graphics     '<i>CrystalMaker</i> (CrystalMaker, 2011)'
_computing_publication_material
;
<i>OLEX2</i> (Dolomanov <i>et al.</i>, 2009) and <i>SHELXLE</i>
(H\"ubschle
<i>et al.</i>, 2011)
;
loop_
    _atom_site_type_symbol
    _atom_site_label
    _atom_site_fract_x
    _atom_site_fract_y
    _atom_site_fract_z
    _atom_site_U_iso_or_equiv
    _atom_site_adp_type
    _atom_site_calc_flag
    _atom_site_occupancy
    _atom_site_disorder_assembly
    _atom_site_disorder_group
    O O1 0.06128(8) 0.79304(9) 0.09092(7) 0.0333(2) Uani d 1 . .
    O O2 0.16449(8) 0.38928(10) -0.01022(8) 0.0365(2) Uani d 1 . .
    N N1 0.10893(8) 0.60420(10) 0.01257(7) 0.0272(2) Uani d 1 . .
    H H1 0.1127 0.6383 -0.0465 0.033 Uiso calc 1 . .
    C C1 0.13055(9) 0.47257(12) 0.04002(9) 0.0260(2) Uani d 1 . .
    C C2 0.10664(8) 0.45632(11) 0.14421(8) 0.0230(2) Uani d 1 . .
    C C3 0.12077(8) 0.33036(11) 0.20052(9) 0.0240(2) Uani d 1 . .
    C C4 0.09962(10) 0.20708(12) 0.15227(10) 0.0300(2) Uani d 1 . .
    H H4 0.0764 0.2042 0.0818 0.036 Uiso calc 1 . .
    C C5 0.11244(11) 0.08926(13) 0.20683(12) 0.0366(3) Uani d 1 . .
    H H5 0.0982 0.0059 0.1736 0.044 Uiso calc 1 . .
    C C6 0.14610(11) 0.09271(14) 0.31006(12) 0.0370(3) Uani d 1 . .
    H H6 0.1540 0.0118 0.3473 0.044 Uiso calc 1 . .
    C C7 0.16818(10) 0.21392(14) 0.35876(11) 0.0334(3) Uani d 1 . .
    H H7 0.1918 0.2160 0.4292 0.040 Uiso calc 1 . .
    C C8 0.15569(9) 0.33222(13) 0.30448(9) 0.0275(2) Uani d 1 . .
    H H8 0.1709 0.4152 0.3381 0.033 Uiso calc 1 . .
    C C9 0.07716(8) 0.57673(11) 0.17357(8) 0.02304(19) Uani d 1 . .
    C C10 0.04640(8) 0.61711(11) 0.26815(8) 0.0232(2) Uani d 1 . .
    C C11 -0.04123(10) 0.56355(15) 0.29686(10) 0.0324(3) Uani d 1 . .
    H H11 -0.0829 0.5013 0.2547 0.039 Uiso calc 1 . .
    C C12 -0.06732(11) 0.60162(19) 0.38744(12) 0.0418(3) Uani d 1 . .
    H H12 -0.1276 0.5662 0.4067 0.050 Uiso calc 1 . .
    C C13 -0.00602(12) 0.69086(17) 0.44990(11) 0.0406(3) Uani d 1 . .
    H H13 -0.0241 0.7158 0.5121 0.049 Uiso calc 1 . .
    C C14 0.08136(12) 0.74379(15) 0.42201(10) 0.0362(3) Uani d 1 . .
    H H14 0.1237 0.8042 0.4653 0.043 Uiso calc 1 . .
    C C15 0.10711(10) 0.70841(13) 0.33056(9) 0.0290(2) Uani d 1 . .
    H H15 0.1661 0.7465 0.3105 0.035 Uiso calc 1 . .
    C C16 0.08056(9) 0.67456(12) 0.09100(9) 0.0254(2) Uani d 1 . .
    O O3 0.67483(9) 0.76077(11) 0.35649(9) 0.0429(3) Uani d 1 . .
    N N2 0.65279(9) 0.53588(12) 0.32844(9) 0.0348(2) Uani d 1 . .
    C C17 0.66039(10) 0.66246(14) 0.30065(11) 0.0333(3) Uani d 1 . .
    C C18 0.64860(19) 0.66600(18) 0.18720(12) 0.0554(5) Uani d 1 . .
    H H18A 0.5915 0.7263 0.1580 0.066 Uiso calc 1 . .
    H H18B 0.7129 0.6983 0.1672 0.066 Uiso calc 1 . .
    C C19 0.62610(16) 0.52685(18) 0.15209(12) 0.0483(4) Uani d 1 . .
    H H19A 0.6767 0.4966 0.1112 0.058 Uiso calc 1 . .
    H H19B 0.5562 0.5208 0.1109 0.058 Uiso calc 1 . .
    C C20 0.63358(14) 0.44090(16) 0.24659(13) 0.0447(4) Uani d 1 . .
    H H20A 0.5685 0.3917 0.2467 0.054 Uiso calc 1 . .
    H H20B 0.6908 0.3758 0.2514 0.054 Uiso calc 1 . .
    C C21 0.65804(14) 0.4951(2) 0.43134(12) 0.0479(4) Uani d 1 . .
    H H21A 0.5906 0.4613 0.4404 0.072 Uiso calc 1 . .
    H H21B 0.6773 0.5719 0.4757 0.072 Uiso calc 1 . .
    H H21C 0.7098 0.4244 0.4478 0.072 Uiso calc 1 . .
loop_
    _atom_site_aniso_label
    _atom_site_aniso_U_11
    _atom_site_aniso_U_22
    _atom_site_aniso_U_33
    _atom_site_aniso_U_12
    _atom_site_aniso_U_13
    _atom_site_aniso_U_23
    O1 0.0447(5) 0.0228(4) 0.0320(4) 0.0014(4) 0.0059(4) 0.0003(3)
    O2 0.0443(5) 0.0350(5) 0.0337(5) 0.0028(4) 0.0161(4) -0.0076(4)
    N1 0.0337(5) 0.0265(5) 0.0219(4) -0.0021(4) 0.0062(4) -0.0016(4)
    C1 0.0263(5) 0.0271(5) 0.0247(5) -0.0012(4) 0.0050(4) -0.0041(4)
    C2 0.0235(4) 0.0221(5) 0.0232(4) -0.0005(3) 0.0039(4) -0.0028(4)
    C3 0.0219(4) 0.0218(4) 0.0283(5) 0.0014(4) 0.0046(4) -0.0026(4)
    C4 0.0304(5) 0.0230(5) 0.0355(6) 0.0006(4) 0.0028(5) -0.0054(4)
    C5 0.0329(6) 0.0221(5) 0.0536(8) 0.0002(4) 0.0049(6) -0.0022(5)
    C6 0.0316(6) 0.0278(6) 0.0515(8) 0.0042(5) 0.0074(6) 0.0094(6)
    C7 0.0300(5) 0.0358(6) 0.0341(6) 0.0071(5) 0.0047(5) 0.0060(5)
    C8 0.0277(5) 0.0254(5) 0.0292(5) 0.0035(4) 0.0040(4) -0.0002(4)
    C9 0.0242(4) 0.0219(4) 0.0230(4) -0.0008(4) 0.0043(4) -0.0018(4)
    C10 0.0249(4) 0.0219(4) 0.0234(4) 0.0016(4) 0.0054(4) -0.0007(4)
    C11 0.0268(5) 0.0382(7) 0.0331(6) -0.0036(5) 0.0077(4) -0.0008(5)
    C12 0.0332(6) 0.0589(10) 0.0371(7) -0.0004(6) 0.0163(5) 0.0034(7)
    C13 0.0460(8) 0.0513(9) 0.0275(6) 0.0078(6) 0.0148(6) -0.0004(6)
    C14 0.0479(7) 0.0354(7) 0.0258(5) -0.0018(6) 0.0083(5) -0.0061(5)
    C15 0.0345(6) 0.0270(5) 0.0264(5) -0.0047(4) 0.0081(4) -0.0038(4)
    C16 0.0275(5) 0.0244(5) 0.0239(5) -0.0018(4) 0.0036(4) -0.0020(4)
    O3 0.0568(6) 0.0368(5) 0.0397(5) -0.0118(5) 0.0214(5) -0.0127(4)
    N2 0.0366(5) 0.0342(6) 0.0347(6) -0.0033(4) 0.0091(4) -0.0007(5)
    C17 0.0317(5) 0.0324(6) 0.0368(6) -0.0018(5) 0.0085(5) -0.0040(5)
    C18 0.0896(14) 0.0413(9) 0.0326(7) -0.0106(9) 0.0043(8) 0.0021(6)
    C19 0.0630(10) 0.0473(9) 0.0359(7) -0.0088(8) 0.0126(7) -0.0103(7)
    C20 0.0566(9) 0.0310(7) 0.0478(8) -0.0027(6) 0.0134(7) -0.0093(6)
    C21 0.0487(8) 0.0598(10) 0.0359(7) -0.0088(8) 0.0098(6) 0.0105(7)
_geom_special_details
;
All e.s.d.'s (except the e.s.d. in the dihedral angle between two l.s. planes)
are estimated using the full covariance matrix. The cell e.s.d.'s are taken
into account individually in the estimation of e.s.d.'s in distances, angles
and torsion angles; correlations between e.s.d.'s in cell parameters are only
used when they are defined by crystal symmetry. An approximate (isotropic)
treatment of cell e.s.d.'s is used for estimating e.s.d.'s involving l.s.
planes.
;
loop_
    _geom_bond_atom_site_label_1
    _geom_bond_atom_site_label_2
    _geom_bond_site_symmetry_2
    _geom_bond_distance
    _geom_bond_publ_flag
    O1 C16 . 1.2118(15) yes
    O2 C1 . 1.2121(15) yes
    N1 C16 . 1.3824(15) yes
    N1 C1 . 1.3835(16) yes
    N1 H1 . 0.8800 ?
    C1 C2 . 1.5113(16) ?
    C2 C9 . 1.3476(16) ?
    C2 C3 . 1.4672(16) ?
    C3 C4 . 1.3998(16) ?
    C3 C8 . 1.4013(17) ?
    C4 C5 . 1.3851(19) ?
    C4 H4 . 0.9500 ?
    C5 C6 . 1.390(2) ?
    C5 H5 . 0.9500 ?
    C6 C7 . 1.386(2) ?
    C6 H6 . 0.9500 ?
    C7 C8 . 1.3872(18) ?
    C7 H7 . 0.9500 ?
    C8 H8 . 0.9500 ?
    C9 C10 . 1.4703(15) ?
    C9 C16 . 1.4936(16) ?
    C10 C11 . 1.3926(17) ?
    C10 C15 . 1.3947(16) ?
    C11 C12 . 1.388(2) ?
    C11 H11 . 0.9500 ?
    C12 C13 . 1.385(2) ?
    C12 H12 . 0.9500 ?
    C13 C14 . 1.383(2) ?
    C13 H13 . 0.9500 ?
    C14 C15 . 1.3898(18) ?
    C14 H14 . 0.9500 ?
    C15 H15 . 0.9500 ?
    O3 C17 . 1.2344(17) yes
    N2 C17 . 1.3296(19) yes
    N2 C21 . 1.4433(19) yes
    N2 C20 . 1.448(2) yes
    C17 C18 . 1.518(2) ?
    C18 C19 . 1.483(2) ?
    C18 H18A . 0.9900 ?
    C18 H18B . 0.9900 ?
    C19 C20 . 1.531(2) ?
    C19 H19A . 0.9900 ?
    C19 H19B . 0.9900 ?
    C20 H20A . 0.9900 ?
    C20 H20B . 0.9900 ?
    C21 H21A . 0.9800 ?
    C21 H21B . 0.9800 ?
    C21 H21C . 0.9800 ?
loop_
    _geom_angle_atom_site_label_1
    _geom_angle_atom_site_label_2
    _geom_angle_atom_site_label_3
    _geom_angle_site_symmetry_1
    _geom_angle_site_symmetry_3
    _geom_angle
    _geom_angle_publ_flag
    C16 N1 C1 . . 110.41(10) ?
    C16 N1 H1 . . 124.8 ?
    C1 N1 H1 . . 124.8 ?
    O2 C1 N1 . . 125.57(12) ?
    O2 C1 C2 . . 127.79(12) ?
    N1 C1 C2 . . 106.62(10) ?
    C9 C2 C3 . . 129.02(11) ?
    C9 C2 C1 . . 107.49(10) ?
    C3 C2 C1 . . 123.40(10) ?
    C4 C3 C8 . . 118.88(11) ?
    C4 C3 C2 . . 121.14(11) ?
    C8 C3 C2 . . 119.97(10) ?
    C5 C4 C3 . . 120.32(13) ?
    C5 C4 H4 . . 119.8 ?
    C3 C4 H4 . . 119.8 ?
    C4 C5 C6 . . 120.16(13) ?
    C4 C5 H5 . . 119.9 ?
    C6 C5 H5 . . 119.9 ?
    C7 C6 C5 . . 120.18(13) ?
    C7 C6 H6 . . 119.9 ?
    C5 C6 H6 . . 119.9 ?
    C6 C7 C8 . . 119.91(13) ?
    C6 C7 H7 . . 120.0 ?
    C8 C7 H7 . . 120.0 ?
    C7 C8 C3 . . 120.54(12) ?
    C7 C8 H8 . . 119.7 ?
    C3 C8 H8 . . 119.7 ?
    C2 C9 C10 . . 130.04(11) ?
    C2 C9 C16 . . 108.31(10) ?
    C10 C9 C16 . . 121.64(10) ?
    C11 C10 C15 . . 119.78(11) ?
    C11 C10 C9 . . 120.87(11) ?
    C15 C10 C9 . . 119.33(10) ?
    C12 C11 C10 . . 119.61(13) ?
    C12 C11 H11 . . 120.2 ?
    C10 C11 H11 . . 120.2 ?
    C13 C12 C11 . . 120.44(13) ?
    C13 C12 H12 . . 119.8 ?
    C11 C12 H12 . . 119.8 ?
    C14 C13 C12 . . 120.19(13) ?
    C14 C13 H13 . . 119.9 ?
    C12 C13 H13 . . 119.9 ?
    C13 C14 C15 . . 119.86(13) ?
    C13 C14 H14 . . 120.1 ?
    C15 C14 H14 . . 120.1 ?
    C14 C15 C10 . . 120.10(12) ?
    C14 C15 H15 . . 120.0 ?
    C10 C15 H15 . . 120.0 ?
    O1 C16 N1 . . 125.67(12) ?
    O1 C16 C9 . . 127.31(11) ?
    N1 C16 C9 . . 107.01(10) ?
    C17 N2 C21 . . 123.38(14) ?
    C17 N2 C20 . . 114.78(13) ?
    C21 N2 C20 . . 121.78(14) ?
    O3 C17 N2 . . 126.55(14) ?
    O3 C17 C18 . . 125.38(14) ?
    N2 C17 C18 . . 108.07(13) ?
    C19 C18 C17 . . 106.32(14) ?
    C19 C18 H18A . . 110.5 ?
    C17 C18 H18A . . 110.5 ?
    C19 C18 H18B . . 110.5 ?
    C17 C18 H18B . . 110.5 ?
    H18A C18 H18B . . 108.7 ?
    C18 C19 C20 . . 106.22(13) ?
    C18 C19 H19A . . 110.5 ?
    C20 C19 H19A . . 110.5 ?
    C18 C19 H19B . . 110.5 ?
    C20 C19 H19B . . 110.5 ?
    H19A C19 H19B . . 108.7 ?
    N2 C20 C19 . . 104.41(13) ?
    N2 C20 H20A . . 110.9 ?
    C19 C20 H20A . . 110.9 ?
    N2 C20 H20B . . 110.9 ?
    C19 C20 H20B . . 110.9 ?
    H20A C20 H20B . . 108.9 ?
    N2 C21 H21A . . 109.5 ?
    N2 C21 H21B . . 109.5 ?
    H21A C21 H21B . . 109.5 ?
    N2 C21 H21C . . 109.5 ?
    H21A C21 H21C . . 109.5 ?
    H21B C21 H21C . . 109.5 ?
loop_
    _geom_hbond_atom_site_label_D
    _geom_hbond_atom_site_label_H
    _geom_hbond_atom_site_label_A
    _geom_hbond_site_symmetry_A
    _geom_hbond_distance_DH
    _geom_hbond_distance_HA
    _geom_hbond_distance_DA
    _geom_hbond_angle_DHA
    _geom_hbond_publ_flag
    N1 H1 O3 4_575 0.88 1.95 2.7800(15) 156.0 yes
    C5 H5 O1 1_545 0.95 2.41 3.3639(17) 179.3 yes
    C21 H21A O1 2_545 0.98 2.59 3.498(2) 153.6 yes
    C21 H21B O1 4_676 0.98 2.73 3.436(2) 128.9 yes
    C15 H15 Cg2 2 0.95 2.96 3.8081(14) 149 yes
    C20 H20A Cg3 2_545 0.99 2.91 3.6508(18) 133 yes
_shelx_hkl_checksum     87251
_shelx_hkl_file
;
   0   0   3 30.4216 10.1762   3
   0   0  -3 22.0203 9.31237   5
   0   0   3 11.3218 5.29198   4
   0   0   3-2.60846 11.8560   7
   0   0   4 18971.1 242.611   3
   0   0   4 18972.5 313.777   7
   0   0   4 19520.4 173.770   4
   0   0  -4 18796.1 306.488   5
   0   0   5 133.093 37.4667   7
   0   0   5 103.665 16.0202   4
   0   0  -5 136.948 33.9232   5
   0   0   5 138.645 28.1767   3
   0   0   6 79338.0 616.178   3
   0   0   6 80367.0 793.941   7
   0   0  -6 77906.7 757.745   5
   0   0   6 76820.8 428.411   4
   0   0   7 534.362 62.7923   3
   0   0  -7 528.258 81.2610   5
   0   0  -8 19763.4 444.994   5
   0   0   8 20003.1 462.218   7
   0   0   8 18491.0 240.162   4
   0   0   8 19101.8 351.955   3
   0   0   9 14.8818 8.81667   4
   0   0   9 26.7776 21.2918   3
   0   0  -9 20.8442 35.8596   5
   0   0   9 83.4378 38.6390   7
   0   0  10 1251.83 100.492   3
   0   0  10 1148.54 126.441   7
   0   0 -10 1210.73 124.027   5
   0   0  11 53.9613 29.6194   3
   0   0 -11 73.5767 49.5290   5
   0   0  11 25.4094 31.2921   7
   0   0  12 5658.28 315.184   7
   0   0 -12 5236.28 285.355   5
   0   0  12 5138.81 225.909   3
   0   0  13 97.2737 40.2524   3
   0   0 -13 60.6276 51.2853   5
   0   0  13 121.324 56.6747   7
   0   0  14 754.984 93.0140   3
   0   0  14 872.409 140.321   7
   0   0 -14 763.484 125.893   5
   0   0  15 65.2748 33.7760   3
   0   0 -15 45.6341 47.5748   5
   0   0  15 67.3141 38.8868   7
   0   0 -16 148.278 72.1035   5
   0   0  16 149.277 73.7377   7
   0   0  16 48.9064 32.9053   3
   0   0 -17 253.514 97.2766   5
   0   0  17 150.807 82.6938   7
   0   0  18 1982.98 247.009   7
   0   0 -18 1806.60 221.688   5
   0   0  19 291.070 109.745   7
   0   0 -19 188.597 96.5121   5
   0   0 -20 1237.45 197.433   5
   0   0  20 1183.16 208.292   7
   0   0 -21 148.585 84.3359   5
   0   0  21 193.957 85.9389   7
   0   0  22 344.885 124.331   7
   0   0 -22 231.794 93.5987   5
   0  -1   2 27426.2 303.215   7
   0  -1   2 28198.7 217.614   3
   0  -1  -2 26260.7 284.900   5
   0   1   2 26287.6 255.438   8
   0  -1   3 22636.2 225.572   3
   0   1  -3 22712.2 258.209   5
   0  -1  -3 22754.7 313.960   5
   0   1   3 22993.0 265.662   7
   0  -1   3 22273.2 322.897   7
   0   1   3 22985.4 281.994   8
   0  -1  -4 18299.2 319.381   5
   0   1  -4 17146.8 272.615   5
   0  -1   4 18144.3 231.360   3
   0   1   4 17650.7 282.278   7
   0  -1   4 17380.9 323.923   7
   0   1   4 18549.4 286.923   8
   0  -1   5 9064.95 257.148   7
   0   1   5 9354.66 231.672   7
   0   1  -5 9115.75 221.745   5
   0   1   5 9049.49 147.512   4
   0  -1  -5 8920.93 247.963   5
   0  -1   5 9165.69 184.943   3
   0  -1   6 3272.98 120.046   3
   0   1   6 3016.12 90.6788   4
   0  -1   6 3274.53 168.615   7
   0  -1  -6 3174.73 159.456   5
   0   1   6 2905.36 142.683   7
   0   1  -6 3294.46 148.273   5
   0   1   7 69036.1 459.197   4
   0  -1  -7 68058.4 796.706   5
   0  -1   7 69601.0 840.954   7
   0   1   7 68043.0 765.633   7
   0   1  -7 69820.5 744.336   5
   0   1   7 69231.3 640.737   3
   0  -1   7 69069.9 604.014   3
   0   1  -8 1860.43 134.696   5
   0   1   8 1869.73 78.3637   4
   0   1   8 1906.01 116.278   3
   0  -1   8 2030.76 156.185   7
   0  -1  -8 1859.82 144.287   5
   0  -1   8 2047.46 110.615   3
   0   1   8 1843.68 136.601   7
   0  -1   9 323.150 66.8040   7
   0  -1   9 198.564 38.7135   3
   0   1   9 210.620 28.1058   4
   0   1   9 208.599 50.8998   7
   0  -1  -9 290.900 65.2410   5
   0   1   9 208.901 45.9633   3
   0   1  -9 156.911 45.4958   5
   0  -1 -10 647.489 99.9866   5
   0   1  10 712.858 80.2718   3
   0  -1  10 692.908 73.7009   3
   0   1 -10 797.124 101.929   5
   0  -1  10 717.676 108.481   7
   0   1  10 770.132 102.350   7
   0   1  10 769.595 52.7491   4
   0  -1  11 76.4269 41.8202   7
   0   1  11 55.5430 32.8419   3
   0  -1 -11 140.517 53.9603   5
   0   1  11 25.2137 33.7567   7
   0   1 -11 105.707 57.2797   5
   0  -1  11 89.3618 32.5610   3
   0   1 -12 10065.5 387.689   5
   0  -1  12 10231.7 439.244   7
   0  -1 -12 10694.0 419.735   5
   0   1  12 10958.1 342.023   3
   0  -1  12 10718.7 314.722   3
   0   1  12 10572.9 421.845   7
   0  -1 -13 531.116 113.826   5
   0  -1  13 463.201 71.0408   3
   0  -1  13 492.842 113.525   7
   0   1 -13 380.045 83.2353   5
   0   1  13 441.476 76.2505   3
   0   1  13 480.731 98.6022   7
   0   1  14 1137.31 123.289   3
   0   1  14 1196.68 157.207   7
   0  -1  14 1127.27 111.824   3
   0  -1 -14 1115.20 155.449   5
   0  -1  14 1213.90 168.786   7
   0   1 -14 1267.31 149.845   5
   0  -1  15 16.0671 18.2133   3
   0   1  15-6.99484 30.6097   7
   0  -1 -15 91.6256 67.9173   5
   0   1  15 30.1243 21.0849   3
   0  -1  15 162.099 86.0977   7
   0   1 -15-52.4897 54.5068   5
   0  -1 -16 472.763 113.593   5
   0  -1  16 327.791 109.764   7
   0   1  16 485.264 84.7753   3
   0   1  16 538.666 123.677   7
   0   1 -16 466.422 105.162   5
   0   1  17 529.184 130.430   7
   0   1 -17 470.390 111.255   5
   0  -1 -17 554.725 123.679   5
   0  -1  17 564.714 136.564   7
   0   1 -18 371.188 100.972   5
   0  -1 -18 411.404 122.844   5
   0   1  18 290.792 93.1190   7
   0  -1  18 495.864 130.563   7
   0   1 -19-12.9763 57.3413   5
   0   1  19 5.03761 41.2730   7
   0  -1 -19 60.2007 66.3352   5
   0   1 -20 300.411 98.6218   5
   0  -1  20 133.846 67.3318   7
   0  -1 -20 212.864 91.1876   5
   0   1  20 162.277 81.6418   7
   0   1 -21 525.967 126.687   5
   0  -1  21 201.975 83.0846   7
   0  -1 -21 523.197 139.295   5
   0  -1 -22-73.0243 61.4093   5
   0   1 -22 119.012 73.5376   5
   0  -1  22-99.7155 85.4800   7
   0  -2   0 3517.37 82.3284   7
   0   2   0 3741.02 104.427   8
   0  -2   0 3795.62 71.4635   5
   0  -2   1 206520. 784.755   7
   0  -2  -1 204622. 719.984   5
   0  -2  -1 210006. 671.111   6
   0  -2  -2 3939.96 122.311   5
   0  -2   2 3755.54 126.558   7
   0   2   2 4045.09 120.629   8
   0  -2  -3 396.063 45.3796   5
   0   2   3 416.246 42.5813   8
   0  -2   3 515.182 52.7271   7
   0  -2   4 58129.7 630.187   7
   0   2   4 59188.5 549.382   8
   0   2   4 57705.4 453.052   7
   0  -2  -4 58591.7 606.840   5
   0   2  -4 58700.7 455.498   5
   0   2   5 6165.09 193.781   8
   0   2  -5 6037.02 170.881   5
   0  -2  -5 6631.32 221.519   5
   0  -2   5 6079.82 223.062   7
   0   2   5 6160.87 174.152   7
   0  -2   5 6061.76 156.246   3
   0   2   6 2868.10 144.412   8
   0  -2   6 2756.85 111.747   3
   0  -2   6 3030.72 170.788   7
   0   2   6 2844.92 134.906   7
   0   2  -6 2682.56 126.822   5
   0  -2  -6 2849.91 160.608   5
   0   2   7 23619.4 425.655   7
   0  -2  -7 24137.6 494.012   5
   0   2  -7 24037.3 417.176   5
   0  -2   7 23512.9 348.635   3
   0  -2   7 23647.4 515.015   7
   0   2   7 23535.6 440.593   8
   0   2   8 1808.87 128.870   7
   0   2   8 1817.14 87.3715   4
   0  -2   8 1769.17 102.080   3
   0  -2  -8 1842.25 147.462   5
   0   2  -8 1775.80 124.631   5
   0  -2   8 1711.60 148.627   7
   0   2  -9 427.667 67.8340   5
   0  -2   9 429.267 82.8218   7
   0  -2   9 439.013 53.7496   3
   0   2   9 491.069 75.6746   7
   0  -2  -9 513.324 83.6381   5
   0   2   9 473.793 47.8290   4
   0   2  10 2008.06 136.882   3
   0  -2  10 1911.12 117.881   3
   0   2  10 2051.39 159.097   7
   0  -2  10 1857.62 175.863   7
   0   2  10 1868.79 91.9193   4
   0  -2 -10 1702.88 159.059   5
   0   2 -10 2238.43 158.264   5
   0   2  11 2014.44 94.5766   4
   0   2  11 1982.99 143.081   3
   0  -2  11 1886.92 122.957   3
   0   2 -11 1907.23 155.399   5
   0  -2 -11 2062.33 182.208   5
   0   2  11 2347.76 179.864   7
   0  -2  11 1897.28 189.463   7
   0   2  12 179.941 52.6327   3
   0   2 -12 252.168 63.6333   5
   0   2  12 306.575 77.0003   7
   0  -2  12 244.142 74.0374   7
   0  -2 -12 207.758 79.1189   5
   0  -2  12 268.615 52.2372   3
   0   2 -13 2651.31 203.574   5
   0  -2 -13 2522.48 218.814   5
   0   2  13 2544.79 177.976   3
   0  -2  13 2311.72 225.229   7
   0   2  13 2206.64 196.206   7
   0  -2  13 2272.16 148.489   3
   0   2 -14 759.738 116.050   5
   0   2  14 857.459 108.377   3
   0  -2  14 843.156 95.7178   3
   0  -2 -14 763.509 128.767   5
   0  -2  14 1089.18 162.853   7
   0   2  14 1044.46 143.666   7
   0   2  15 117.981 59.5716   7
   0  -2 -15-19.2545 42.6325   5
   0   2 -15 184.907 69.6002   5
   0   2  15 93.7856 39.2442   3
   0  -2  15 196.194 51.1195   3
   0  -2  15 63.2037 68.0634   7
   0  -2  16 246.339 92.2650   7
   0   2  16 165.319 58.5410   3
   0   2  16 141.366 67.1013   7
   0   2 -16 202.936 77.9777   5
   0  -2 -16 78.1899 48.1924   5
   0   2 -17-38.4396 53.7270   5
   0   2  17 34.4321 44.5705   7
   0  -2 -17-74.7893 79.3243   5
   0  -2  17-27.6014 58.7725   7
   0  -2 -18 782.063 147.935   5
   0   2 -18 772.947 136.575   5
   0  -2  18 815.876 173.263   7
   0   2  18 656.241 138.103   7
   0   2 -19 1485.85 193.606   5
   0   2  19 1703.30 224.395   7
   0  -2 -19 1383.09 203.615   5
   0  -2  19 1702.61 252.610   7
   0  -2 -20 123.587 71.6190   5
   0   2 -20 186.641 81.3605   5
   0  -2  20 137.240 87.1853   7
   0  -2 -21 22.9863 53.3138   5
   0  -2  21 55.1300 58.1175   7
   0  -2 -22 123.966 79.2031   5
   0  -2  22 185.123 99.3663   7
   0  -3   0 7.13557 5.83091   7
   0   3   0 6.54744 14.5847   8
   0  -3   0 7.54393 6.59016   5
   0   3   1 1399.93 82.1053   8
   0  -3   1 1226.02 70.3425   7
   0  -3  -1 1452.17 72.5060   6
   0  -3  -1 1355.85 65.6040   5
   0   3   2 2106.44 103.191   8
   0  -3   2 1965.28 101.008   7
   0  -3  -2 2029.04 94.1085   5
   0  -3  -2 2081.12 79.4286   6
   0  -3   3 10693.9 263.985   7
   0   3   3 10829.8 244.439   8
   0   3  -3 10712.4 130.166   5
   0  -3  -3 10765.5 248.162   5
   0   3   4 11.7038 16.4404   8
   0  -3   4 9.92143 15.3752   7
   0   3  -4 0.41975 7.08127   5
   0  -3  -4 8.46885 20.3440   5
   0   3   5 4071.32 130.725   7
   0   3   5 4128.08 169.680   8
   0   3  -5 4372.29 132.445   5
   0  -3   5 4304.95 198.194   7
   0  -3  -5 4255.83 186.644   5
   0  -3  -6 182.540 52.3277   5
   0   3   6 228.928 48.0835   8
   0   3  -6 122.432 32.1716   5
   0   3   6 215.745 39.6404   7
   0  -3   6 318.615 68.1074   7
   0   3  -7 89.5717 26.4191   5
   0  -3   7 171.441 50.6691   7
   0   3   7 99.2920 34.6920   8
   0  -3  -7 73.4248 33.7969   5
   0   3   7 85.9575 24.0360   7
   0  -3   8 30913.3 654.334   7
   0   3   8 31584.1 561.966   8
   0   3  -8 30200.0 482.643   5
   0   3   8 30641.3 500.419   7
   0  -3  -8 30970.2 613.833   5
   0   3  -9 1030.37 98.2036   5
   0  -3  -9 723.205 106.015   5
   0  -3   9 1025.87 86.3818   3
   0  -3   9 1076.07 131.804   7
   0   3   9 939.643 109.784   8
   0   3   9 888.685 95.3578   7
   0  -3 -10 3672.29 238.194   5
   0  -3  10 3735.24 168.851   3
   0  -3  10 3661.79 251.536   7
   0   3 -10 3429.54 189.677   5
   0   3  10 3523.49 140.053   4
   0   3  10 3563.34 201.470   7
   0  -3 -11 6351.13 323.905   5
   0   3 -11 6759.27 280.973   5
   0   3  11 6188.68 187.374   4
   0   3  11 6217.00 283.526   7
   0  -3  11 6480.65 233.098   3
   0  -3  11 6489.62 352.810   7
   0   3  12 259.763 64.5873   7
   0   3 -12 249.129 62.3836   5
   0   3  12 286.644 67.2515   3
   0  -3 -12 330.806 96.6741   5
   0  -3  12 489.192 109.626   7
   0  -3  12 244.554 49.7097   3
   0  -3 -13 144.398 66.7436   5
   0  -3  13 68.2908 21.7625   3
   0   3  13 139.598 46.1076   3
   0   3 -13 60.3343 41.0855   5
   0  -3  13 88.7881 62.7662   7
   0   3  13 76.0817 37.1197   7
   0   3  14 974.804 135.003   7
   0  -3 -14 1266.96 172.183   5
   0   3  14 1061.08 123.421   3
   0  -3  14 845.758 147.879   7
   0   3 -14 791.454 114.470   5
   0  -3  14 939.980 100.096   3
   0  -3  15 1519.34 211.680   7
   0   3  15 1451.15 172.705   7
   0  -3 -15 1692.43 202.042   5
   0   3 -15 1462.49 164.901   5
   0   3  15 1619.99 160.451   3
   0   3  16 506.073 109.394   7
   0  -3 -16 579.020 124.146   5
   0   3  16 477.256 95.0073   3
   0   3 -16 576.816 108.993   5
   0  -3  16 402.765 111.096   7
   0   3 -17 124.233 57.4195   5
   0  -3 -17 9.14454 49.0277   5
   0  -3  17 139.009 76.2612   7
   0   3  17 73.1205 39.2259   3
   0  -3 -18 1166.26 190.614   5
   0   3 -18 1008.73 152.902   5
   0  -3  18 911.221 184.058   7
   0  -3  19 84.8775 93.1470   7
   0  -3 -19 89.3354 73.8265   5
   0  -3 -20 786.956 171.559   5
   0  -3  20 518.764 152.444   7
   0  -3  21 341.018 134.883   7
   0  -3 -21 290.150 117.670   5
   0  -3  22 58.6267 78.5364   7
   0   4   0 2302.47 119.770   8
   0  -4   0 2248.68 76.6620   5
   0  -4   0 2354.76 93.5291   7
   0  -4  -1 6023.17 174.383   6
   0  -4  -1 5879.21 150.652   5
   0   4   1 6011.45 194.318   8
   0  -4   1 6173.84 175.158   7
   0   4  -1 6303.31 197.381   8
   0  -4   2 6290.03 198.343   7
   0  -4  -2 6599.46 170.294   6
   0   4   2 6725.54 206.891   8
   0  -4  -2 6254.13 177.164   5
   0  -4   3 11392.7 291.828   7
   0  -4  -3 11598.0 268.896   5
   0   4   3 11944.8 288.078   8
   0  -4  -3 11677.7 217.683   6
   0  -4  -4 118534. 947.827   5
   0   4   4 120016. 942.829   8
   0   4  -4 118519. 463.113   5
   0  -4   4 119584. 1026.61   7
   0  -4  -5 824.137 88.9145   5
   0  -4   5 755.724 89.5750   7
   0   4   5 951.478 88.0207   8
   0   4   5 796.460 51.1586   7
   0   4  -5 827.080 50.8188   5
   0   4   6 1213.52 105.180   8
   0   4   6 1292.38 77.5242   7
   0   4  -6 1381.76 78.3389   5
   0  -4   6 1217.90 120.697   7
   0  -4  -6 1053.64 106.580   5
   0   4   7 2221.35 148.713   8
   0   4   7 2005.15 108.022   7
   0   4  -7 2125.93 109.712   5
   0  -4  -7 2082.13 155.734   5
   0  -4   7 2212.39 173.432   7
   0   4   8 1891.64 145.946   8
   0   4   8 1959.96 119.369   7
   0   4  -8 2036.21 118.474   5
   0  -4  -8 1915.79 161.352   5
   0  -4   8 2053.07 176.924   7
   0  -4   9 9794.80 406.126   7
   0   4  -9 9430.26 276.871   5
   0   4   9 10429.1 354.360   8
   0   4   9 9688.20 291.176   7
   0  -4  -9 10098.3 380.380   5
   0   4  10 30991.4 645.302   8
   0   4  10 28633.3 545.355   7
   0  -4 -10 29568.0 684.976   5
   0   4 -10 28787.6 524.915   5
   0  -4  10 30311.1 748.472   7
   0  -4 -11 10548.2 430.497   5
   0  -4  11 10602.0 465.999   7
   0   4  11 10336.2 350.209   7
   0   4 -11 10182.5 330.949   5
   0   4  11 9929.97 261.414   4
   0   4  12 654.492 94.7718   7
   0  -4  12 766.166 131.136   7
   0  -4 -12 452.831 99.8009   5
   0   4 -12 673.610 94.0672   5
   0   4  13 581.872 90.2811   3
   0  -4  13 658.538 130.130   7
   0  -4 -13 633.696 125.944   5
   0   4 -13 613.263 92.7618   5
   0   4  13 633.285 98.7444   7
   0   4  14 1129.98 140.019   7
   0   4  14 1089.59 130.467   3
   0  -4 -14 911.297 148.403   5
   0   4 -14 1157.73 132.589   5
   0  -4  14 1071.24 175.459   7
   0   4 -15 171.597 58.5258   5
   0  -4 -15 225.012 95.6437   5
   0  -4  15 27.0305 58.9937   7
   0   4  15 183.449 66.5688   3
   0  -4 -16 1227.78 188.967   5
   0  -4  16 1549.90 221.885   7
   0   4  16 1481.37 163.943   3
   0  -4 -17 125.664 66.9304   5
   0   4  17 314.120 81.4252   3
   0  -4  17 233.380 98.0238   7
   0  -4 -18 321.221 115.311   5
   0  -4  18 172.085 90.6181   7
   0  -4 -19 763.738 159.342   5
   0  -4  19 531.845 148.216   7
   0  -4  20-43.5550 77.1181   7
   0  -4 -20 17.8472 53.5271   5
   0  -4  21 69.2012 62.7776   7
   0  -4 -21 93.0547 78.0499   5
   0   5   0-16.3285 21.0143   8
   0   5  -1 27505.7 456.602   8
   0   5   1 27453.7 461.486   8
   0  -5  -1 26869.5 342.652   5
   0  -5   1 27336.1 405.646   7
   0   5   2 25523.4 454.246   8
   0  -5   2 25543.8 432.646   7
   0  -5  -2 25777.9 387.834   6
   0  -5  -2 24914.6 375.605   5
   0  -5  -3 15163.5 281.677   6
   0  -5   3 14655.6 355.272   7
   0   5   3 15677.5 362.147   8
   0  -5  -3 13868.4 310.805   5
   0  -5   4 621.004 80.6931   7
   0  -5  -4 635.624 56.0066   6
   0   5   4 697.016 80.0673   8
   0  -5  -4 663.441 75.5325   5
   0   5   5 6133.68 117.043   7
   0   5   5 6707.06 252.551   8
   0  -5  -5 6492.16 251.247   5
   0   5  -5 6016.83 97.9363   5
   0  -5   5 6689.17 276.366   7
   0  -5  -5 6466.11 170.700   6
   0   5   6 4.48031 5.91313   7
   0  -5  -6 66.1210 41.4502   5
   0   5   6 53.6739 20.8087   8
   0   5  -6 22.7375 10.2270   5
   0  -5   6 25.4530 22.2550   7
   0  -5   7 1007.67 125.172   7
   0   5  -7 1221.47 73.1353   5
   0  -5  -7 1038.32 114.382   5
   0   5   7 1138.51 114.421   8
   0   5   7 1089.87 72.9644   7
   0  -5   8 957.268 131.394   7
   0  -5  -8 1372.62 145.473   5
   0   5   8 1183.22 121.877   8
   0   5  -8 1165.77 81.8627   5
   0   5   8 1250.68 87.8852   7
   0  -5  -9 3951.35 247.532   5
   0  -5   9 3804.77 263.095   7
   0   5  -9 4178.49 169.338   5
   0   5   9 4256.05 237.754   8
   0   5   9 3999.38 173.867   7
   0   5  10 319.111 52.8910   7
   0   5  10 391.010 88.2340   8
   0   5 -10 247.037 48.8797   5
   0  -5  10 239.211 72.9200   7
   0  -5 -10 375.119 93.1130   5
   0   5  11 10779.9 337.185   7
   0  -5 -11 11888.5 467.937   5
   0   5  11 12110.4 436.042   8
   0  -5  11 12043.4 513.552   7
   0   5 -11 11476.7 331.969   5
   0  -5  12 38.8080 56.2539   7
   0   5 -12-33.7612 24.5223   5
   0  -5 -12 8.83632 51.3758   5
   0  -5  13 620.690 130.173   7
   0  -5 -13 695.148 134.903   5
   0  -5  14 52.2821 51.4140   7
   0  -5 -14 98.8166 69.8014   5
   0   5  15 77.1876 39.9849   3
   0  -5 -15 40.2858 65.5761   5
   0  -5  15-16.5429 51.0815   7
   0   5  16 370.812 88.7776   3
   0  -5 -16 311.476 106.385   5
   0  -5  16 263.805 106.339   7
   0  -5 -17 1075.64 184.960   5
   0  -5  17 1170.93 212.920   7
   0   5  17 1260.22 161.412   3
   0  -5 -18 1.02300 67.7817   5
   0  -5  18-49.4862 58.5720   7
   0  -5  19 166.197 87.1187   7
   0  -5 -19 33.9789 64.1981   5
   0  -5  20 222.395 101.181   7
   0  -5 -20 196.182 94.0241   5
   0  -5  21 302.644 122.380   7
   0  -5 -21 335.972 121.029   5
   0   6   0 6081.70 237.036   8
   0   6  -1 39.8160 24.9606   8
   0   6   1 15.7058 20.8056   8
   0  -6   1 19.8760 13.8782   7
   0  -6  -1 28.6563 18.0564   5
   0  -6  -2 12.2480 13.8065   5
   0  -6   2 5.71036 20.4302   7
   0   6   2 18.2620 20.9879   8
   0   6   3 1260.89 125.126   8
   0  -6   3 1371.85 124.021   7
   0   6   4 322.450 64.2037   8
   0  -6  -4 290.964 43.5351   6
   0  -6  -4 347.063 57.9498   5
   0  -6   4 355.249 65.4209   7
   0  -6   5 19567.8 495.709   7
   0  -6  -5 19051.3 443.569   5
   0   6   5 19377.3 462.102   8
   0  -6  -5 18556.4 327.724   6
   0  -6   6 1518.52 150.621   7
   0  -6  -6 1339.87 84.1710   6
   0   6   6 1531.81 137.454   8
   0  -6  -6 1328.51 128.182   5
   0  -6   7 7242.70 337.785   7
   0   6   7 7013.56 298.409   8
   0  -6  -7 6603.98 180.897   6
   0  -6  -7 6241.22 285.942   5
   0  -6  -8 11332.1 410.109   5
   0  -6   8 12570.9 467.887   7
   0   6   8 12231.2 403.253   8
   0  -6  -9 642.249 99.2518   5
   0  -6   9 878.158 133.614   7
   0   6   9 897.610 120.291   8
   0  -6  10 262.947 77.8894   7
   0  -6 -10 244.019 69.1340   5
   0   6  10 284.643 75.5293   8
   0  -6  11 3078.38 264.407   7
   0  -6 -11 3386.81 260.753   5
   0   6  11 3325.89 241.792   8
   0  -6 -12 1464.36 183.283   5
   0   6  12 1668.44 176.382   8
   0  -6  12 1559.94 207.459   7
   0  -6  13 458.383 127.723   7
   0  -6 -13 593.316 122.501   5
   0  -6 -14 427.899 112.154   5
   0  -6  14 303.066 109.372   7
   0  -6  15 287.343 107.949   7
   0  -6 -15 259.581 99.0067   5
   0  -6 -16 115.233 82.4325   5
   0  -6  16-10.0156 61.5463   7
   0   6  16-58.4738 55.8221   3
   0   6  17 382.693 97.9504   3
   0  -6  17 523.921 153.759   7
   0  -6 -17 407.319 126.983   5
   0  -6 -18 369.418 121.165   5
   0  -6  18 519.866 146.394   7
   0  -6 -19 91.0606 68.1544   5
   0  -6  19 94.5915 103.320   7
   0  -6 -20 644.684 161.563   5
   0  -6  20 526.922 158.723   7
   0   7   0 78.1600 36.3163   8
   0   7   1 3754.42 206.033   8
   0   7  -1 3476.05 197.239   8
   0  -7   2 505.397 69.5609   7
   0   7   2 538.807 78.7089   8
   0   7  -2 531.223 82.1736   8
   0  -7  -2 605.793 64.8065   5
   0   7  -3 46.3880 31.2974   8
   0   7   3 31.8791 21.5286   8
   0  -7  -3 24.4818 22.4217   5
   0  -7   3 9.19518 16.5527   7
   0  -7  -4 714.232 82.1640   5
   0   7   4 736.099 94.3901   8
   0  -7   4 821.478 101.715   7
   0   7   5 543.776 86.9961   8
   0  -7  -5 406.970 70.7290   5
   0  -7   5 447.997 77.6105   7
   0  -7   6 7835.28 349.277   7
   0  -7  -6 8175.16 223.039   6
   0   7   6 8079.29 325.887   8
   0  -7  -6 7923.76 313.785   5
   0  -7  -7 914.119 117.316   5
   0   7   7 1041.73 123.635   8
   0  -7   7 979.855 132.906   7
   0  -7   8 13951.0 513.624   7
   0  -7  -8 13357.8 457.274   5
   0   7   8 13750.4 455.517   8
   0   7   9 98.3821 51.8460   8
   0  -7   9 145.915 68.3704   7
   0  -7  -9 125.573 55.4672   5
   0  -7  10 547.884 111.669   7
   0   7  10 665.742 109.520   8
   0  -7 -10 495.752 99.3841   5
   0  -7  11 729.194 139.751   7
   0  -7 -11 556.022 114.429   5
   0   7  11 640.382 109.037   8
   0  -7 -12 570.426 116.428   5
   0  -7  12 567.649 128.995   7
   0   7  12 880.347 136.851   8
   0  -7 -13 121.179 72.9551   5
   0  -7  13 85.4709 67.4794   7
   0   7  13 62.5061 52.7520   8
   0  -7 -14 318.751 109.337   5
   0  -7  14 547.945 139.617   7
   0  -7  15 255.054 99.1379   7
   0  -7 -15 222.972 99.2663   5
   0  -7 -16-136.429 97.3603   5
   0   7  16-35.6955 46.5197   3
   0  -7  16 18.5496 60.9215   7
   0   7  17 357.705 107.113   3
   0  -7 -17 196.220 87.6067   5
   0  -7  17 108.961 69.5673   7
   0  -7  18-90.0527 86.7799   7
   0   7  18-40.9352 38.4333   3
   0  -7 -18-2.85994 72.9323   5
   0  -7  19 221.768 105.645   7
   0  -7 -19 188.082 99.1628   5
   0  -7 -20 602.788 159.451   5
   0  -7  20 593.285 166.620   7
   0   8   0 5467.45 267.185   8
   0   8  -1 8168.87 325.596   8
   0   8   1 8080.54 326.095   8
   0   8   2 10538.7 373.876   8
   0   8  -2 11083.4 382.112   8
   0  -8  -3 296.451 52.9345   5
   0  -8   3 417.740 72.9212   7
   0   8   3 267.929 59.1094   8
   0   8  -3 344.170 70.3161   8
   0   8  -4 1117.70 131.498   8
   0  -8  -4 855.339 96.0255   5
   0   8   4 1059.50 129.606   8
   0  -8   4 946.418 115.418   7
   0  -8   5 351.307 76.3787   7
   0  -8  -5 295.957 63.9620   5
   0   8   5 289.093 64.7198   8
   0  -8  -6 19.9108 31.2022   5
   0   8   6 122.819 55.3723   8
   0  -8   6 58.6183 47.1699   7
   0  -8  -7 4121.76 246.502   5
   0   8   7 3930.95 249.791   8
   0  -8   7 4267.70 283.590   7
   0   8   8 5618.46 306.776   8
   0  -8   8 5265.50 329.243   7
   0  -8  -8 5591.41 302.126   5
   0  -8   9 1924.87 208.858   7
   0  -8  -9 1970.70 196.698   5
   0   8   9 1890.03 179.386   8
   0  -8 -10 388.265 100.003   5
   0   8  10 264.324 73.8891   8
   0  -8  10 412.076 108.922   7
   0  -8 -11 961.790 142.614   5
   0  -8  11 859.234 156.256   7
   0   8  11 1086.58 152.269   8
   0  -8  12 73.4882 47.8873   7
   0   8  12 58.9602 49.5794   8
   0  -8 -12 129.818 68.8064   5
   0   8  13 181.563 76.1157   8
   0  -8  13 190.377 78.9411   7
   0  -8  14 704.379 152.118   7
   0  -8 -14 736.353 146.347   5
   0   8  14 581.643 124.035   8
   0  -8 -15 83.2473 69.9532   5
   0  -8  15-37.0454 74.7175   7
   0  -8 -16 162.211 99.0398   5
   0  -8  16 201.505 98.6548   7
   0  -8 -17 116.517 58.8652   5
   0   8  17 256.058 78.4034   3
   0  -8 -18 51.3322 67.6572   5
   0   8  18 67.6326 54.5756   3
   0  -8  19-1.75589 68.2741   7
   0  -8 -19 57.3353 71.4680   5
   0   9   0-27.0326 38.3523   8
   0   9   1 67.4668 41.2844   8
   0   9  -1 20.9563 41.6492   8
   0   9  -2 4820.09 275.135   8
   0   9   2 4984.02 273.824   8
   0   9  -3 3201.21 227.070   8
   0   9   3 3191.30 223.648   8
   0   9   4 302.113 66.2271   8
   0  -9   4 315.794 73.1375   7
   0   9  -4 431.805 88.6607   8
   0  -9  -4 239.811 54.0372   5
   0  -9  -5 6561.94 284.329   5
   0  -9   5 6685.14 333.345   7
   0   9  -5 6837.13 341.249   8
   0   9   5 6595.80 329.802   8
   0  -9   6 3.71923 26.3016   7
   0   9   6 21.1306 48.1601   8
   0  -9  -6 81.6289 45.0916   5
   0  -9   7 3895.32 277.494   7
   0  -9  -7 3832.78 244.169   5
   0   9   7 3801.33 261.092   8
   0  -9  -8 37.6302 35.3760   5
   0   9   8 7.95526 42.5464   8
   0  -9   8-0.89410 39.3329   7
   0  -9   9 241.775 86.1345   7
   0   9   9 202.140 74.3663   8
   0  -9  -9 238.587 76.7412   5
   0   9  10 246.109 84.1822   8
   0  -9 -10 275.516 83.4099   5
   0  -9  10 201.846 84.8335   7
   0  -9  11-2.90110 51.7398   7
   0   9  11 112.630 58.3254   8
   0  -9 -11 142.435 76.8282   5
   0  -9 -12 362.878 101.898   5
   0   9  12 434.950 106.053   8
   0  -9  12 247.796 96.5434   7
   0  -9 -13 494.508 123.303   5
   0  -9  13 493.933 133.953   7
   0   9  13 427.844 109.052   8
   0  -9  14 418.552 124.889   7
   0   9  14 582.841 122.352   8
   0  -9 -14 602.562 141.992   5
   0  -9  15 1065.34 199.905   7
   0  -9 -15 1073.70 187.503   5
   0  -9  16-2.29764 62.9116   7
   0  -9 -16-26.7121 68.8913   5
   0  -9  17-93.6008 76.8727   7
   0  -9 -17 33.4533 52.6082   5
   0  -9 -18 144.509 96.1706   5
   0  -9  18 138.595 78.5209   7
   0   9  18 42.6551 54.4015   3
   0  10   0 3049.65 227.575   8
   0  10  -1-95.7287 62.7586   8
   0  10   1 72.9008 49.8004   8
   0  10   2 2774.62 221.304   8
   0  10  -2 2795.33 221.318   8
   0  10   3 1567.86 168.684   8
   0  10  -3 1561.54 167.396   8
   0  10   4 235.562 75.6190   8
   0  10  -4 142.145 53.3194   8
   0  10   5 335.496 86.0720   8
   0  10  -5 343.387 87.6403   8
   0  10   6 146.828 62.4282   8
   0 -10  -6 266.415 71.2652   5
   0  10  -6 193.984 66.4892   8
   0 -10   6 196.495 68.2607   7
   0 -10   7 189.362 74.1638   7
   0 -10  -7 187.697 57.5154   5
   0  10   7 278.726 68.8697   8
   0 -10  -8 209.371 71.3422   5
   0  10   8 172.336 73.8746   8
   0 -10   8 316.586 95.6157   7
   0  10   9 1494.39 184.095   8
   0 -10  -9 1555.94 178.883   5
   0 -10   9 1291.90 183.566   7
   0 -10  10 329.236 103.017   7
   0 -10 -10 240.046 76.7559   5
   0  10  10 324.964 92.7342   8
   0  10  11 299.969 91.5954   8
   0 -10 -11 345.997 93.3362   5
   0 -10  11 314.934 106.824   7
   0 -10 -12 661.442 135.896   5
   0 -10  12 706.580 155.919   7
   0  10  12 622.919 121.758   8
   0  10  13 35.8241 45.7251   8
   0 -10  13-81.6468 77.0889   7
   0 -10 -13-16.7011 49.8532   5
   0 -10 -14-5.16718 51.3212   5
   0  10  14 33.0215 67.4414   8
   0 -10  14 18.8678 47.9540   7
   0 -10  15 63.4676 66.0283   7
   0  10  15-37.3485 67.1288   8
   0 -10 -15 122.339 92.8910   5
   0 -10 -16 174.141 89.0149   5
   0 -10  16 139.515 99.6359   7
   0 -10 -17 227.470 107.206   5
   0 -10  17 188.676 104.842   7
   0  10  18 718.659 148.643   3
   0  11   0 28.8445 35.1597   8
   0  11   1-16.8096 36.6369   8
   0  11  -1 9.68984 39.9837   8
   0  11  -2-45.9162 43.4350   8
   0  11   2-17.9115 39.3575   8
   0  11   3 69.3704 47.6837   8
   0  11  -3 98.9399 58.9329   8
   0  11  -4 925.150 141.564   8
   0  11   4 859.264 134.200   8
   0  11  -5 609.412 111.617   8
   0  11   5 543.403 108.955   8
   0  11   6 162.586 72.6102   8
   0  11  -6 243.446 80.1862   8
   0  11   7 326.422 83.1437   8
   0  11  -7 497.891 119.248   8
   0 -11   8 1198.41 176.071   7
   0  11  -8 1094.92 168.177   8
   0  11   8 830.283 142.533   8
   0  11   9-51.7711 69.4975   8
   0 -11   9 40.2218 61.5033   7
   0 -11  10 322.329 101.918   7
   0 -11 -10 296.350 91.8960   5
   0  11  10 375.018 108.638   8
   0  11  11 4498.17 338.204   8
   0 -11 -11 4079.29 314.122   5
   0 -11  11 4036.02 358.285   7
   0 -11  12 77.2503 67.5663   7
   0  11  12 65.5807 46.0721   8
   0 -11 -12 54.8498 63.6990   5
   0 -11 -13 123.169 83.0335   5
   0  11  13-2.89161 48.8012   8
   0 -11  13 88.1491 78.5523   7
   0  11  14 133.069 84.0429   8
   0 -11  14 111.022 75.3912   7
   0 -11  15 238.994 102.782   7
   0  11  15 385.289 113.829   8
   0 -11  16 3471.09 387.385   7
   0  12   0 67.7733 41.9816   8
   0  12   1 843.011 139.587   8
   0  12  -1 702.629 129.273   8
   0  12  -2 1393.29 178.700   8
   0  12   2 1338.39 173.005   8
   0  12   3 11.4434 55.6841   8
   0  12  -3 37.6936 51.2341   8
   0  12  -4 586.372 120.530   8
   0  12   4 623.750 121.826   8
   0  12  -5-31.4623 55.0440   8
   0  12   5-30.3647 50.9288   8
   0  12   6 132.054 71.1713   8
   0  12  -6 158.161 81.6757   8
   0  12  -7 18.6244 52.2353   8
   0  12   7-86.3543 70.5308   8
   0  12  -8 4393.30 343.573   8
   0  12   8 4141.81 322.132   8
   0  12   9 868.232 155.645   8
   0  12  -9 654.182 136.516   8
   0  12  10 5022.27 363.890   8
   0  12 -10 5264.18 392.362   8
   0  12  11 154.126 80.3875   8
   0  12 -11 163.576 80.3749   8
   0  12  12 1396.10 206.081   8
   0  12  13 276.571 90.0906   8
   0  12  14 50.5226 46.5882   8
   0  12  15 506.300 133.396   8
   0  13   0-86.0431 63.9812   8
   0  13  -1 84.2261 72.2861   8
   0  13   1 218.239 72.6008   8
   0  13   2 62.5142 59.7305   8
   0  13  -2 55.2965 38.3479   8
   0  13  -3 1259.75 184.357   8
   0  13   3 1589.20 203.040   8
   0  13   4 650.984 129.650   8
   0  13  -4 692.724 140.806   8
   0  13  -5 4.29901 48.9764   8
   0  13   5 77.6776 71.4657   8
   0  13  -6 66.8697 45.6801   8
   0  13   6 100.377 74.4514   8
   0  13  -7-35.2000 59.7447   8
   0  13   7 94.3442 69.7890   8
   0  13  -8 741.407 154.854   8
   0  13   8 806.983 154.988   8
   0  13   9 521.377 122.688   8
   0  13  -9 524.309 140.288   8
   0  13  10 190.211 86.3709   8
   0  13 -10 133.707 83.7110   8
   0  13  11 42.5446 44.6470   8
   0  13 -11 57.7463 61.3595   8
   0  13  12-49.0223 61.4362   8
   0  13 -12 35.2633 51.8170   8
   0  13  13 153.733 71.2275   8
   0  13 -13 339.331 114.878   8
   0  13 -14 452.945 129.639   8
   0  14   0 1040.09 171.874   8
   0  14   1 268.451 87.7620   8
   0  14  -1 145.508 59.4042   8
   0  14   2 365.156 106.819   8
   0  14  -2 257.243 90.6425   8
   0  14  -3-30.6115 41.3184   8
   0  14   3 53.2210 57.4996   8
   0  14   4 391.165 111.075   8
   0  14  -4 464.499 121.069   8
   0  14  -5-28.0494 52.4927   8
   0  14   5 51.4803 57.9199   8
   0  14  -6 50.0222 56.6803   8
   0  14   6 35.2412 56.7976   8
   0  14  -7 202.587 94.3371   8
   0  14   7 169.460 80.8459   8
   0  14   8-36.8741 45.1237   8
   0  14  -8 69.8516 73.1222   8
   0  14   9 360.385 106.955   8
   0  14  -9 242.275 94.5213   8
   0  14  10 279.656 97.2904   8
   0  14 -10 337.221 103.367   8
   0  14  11-129.297 94.6727   8
   0  14 -11-41.7542 57.9582   8
   0  14 -12 48.8502 47.9563   8
   0  15   0-33.5042 63.3511   8
   0  15   1 1681.69 224.594   8
   0  15  -1 1291.15 198.147   8
   0  15  -2 654.325 143.765   8
   0  15   2 413.669 113.316   8
   0  15   3 37.6067 46.0088   8
   0  15  -3-20.7672 56.4284   8
   0  15   4 32.6078 40.6977   8
   0  15  -4 53.7131 58.3431   8
   0  15   5-55.0451 54.0068   8
   0  15  -5 61.9214 63.4660   8
   0  15  -6 167.220 89.3749   8
   0  15   6 27.0692 43.2432   8
   0  15  -7 195.164 93.2056   8
   0  15   7 147.355 70.1143   8
   0  15  -8 93.4074 63.0542   8
   0  15   8 92.3542 65.3645   8
   0  15  -9-56.3809 68.3337   8
   0  15   9-53.0368 71.5866   8
   0  15 -10-4.62703 54.6455   8
   0  16   0 867.671 171.023   8
   0  16  -1 414.626 121.762   8
   0  16   1 797.024 163.445   8
   0  16  -2-12.7538 64.9433   8
   0  16   2 72.9673 39.6268   8
   0  16  -3 422.801 118.017   8
   0  16   3 445.642 120.251   8
   0  16   4 17.8378 55.0278   8
   0  16  -4 194.394 88.4020   8
   0  16  -5 1498.28 227.473   8
   0  16   5 1836.61 242.102   8
   0  16  -6 741.341 160.022   8
   0  16   6 743.827 156.655   8
  -1   0  22-52.8761 62.3557   7
  -1   0  21 84.7835 76.4141   7
   1   0 -21 221.578 92.9021   5
  -1   0  20-57.9579 90.7646   7
   1   0 -20-85.6019 82.8742   5
  -1   0  19 171.965 90.6145   7
   1   0 -19 58.1322 61.1055   5
   1   0 -18-93.7557 78.7344   5
  -1   0  18-1.31959 52.5038   7
  -1   0  17 2861.29 286.440   7
   1   0 -17 2789.43 257.857   5
   1   0 -16 36.5832 55.4009   5
  -1   0  16 17.2375 43.3819   7
   1   0 -15 485.274 97.2084   5
  -1   0  15 577.936 118.250   7
  -1   0  15 491.017 74.8323   3
  -1   0  14-32.6963 54.1438   7
   1   0 -14-43.0499 58.1367   5
  -1   0  14 10.0517 19.7622   3
   1   0 -13 1635.90 165.020   5
  -1   0  13 1519.22 177.312   7
  -1   0  13 1428.50 118.260   3
   1   0 -12 25.7674 45.8361   5
  -1   0  12 6.82139 36.3212   7
  -1   0  12 18.0975 17.4814   3
  -1   0  11 9550.36 222.283   4
  -1   0  11 10028.0 394.470   7
   1   0 -11 9471.25 360.046   5
  -1   0  11 9794.81 280.109   3
  -1   0  10-0.41413 31.4983   7
   1   0 -10-10.2942 34.3776   5
  -1   0  10 22.9615 21.9156   3
  -1   0  10 14.3444 12.4876   4
  -1   0   9 3204.24 199.725   7
  -1   0   9 3154.80 120.640   4
   1   0  -9 3334.62 191.211   5
  -1   0   9 3215.58 142.629   3
  -1   0   8-13.3215 16.1621   3
   1   0  -8 13.9088 24.8690   5
  -1   0   8 4.76195 24.0801   7
  -1   0   8-5.02426 10.3113   4
  -1   0   7 28313.9 513.813   7
  -1   0   7 28380.1 363.836   3
  -1   0   7 28049.9 323.397   4
   1   0  -7 27977.8 478.528   5
  -1   0   6 18.0276 13.1571   4
  -1   0   6 3.63210 8.85215   3
   1   0  -6-23.0219 26.4307   5
  -1   0   6 14.5161 24.5356   7
  -1   0   5 522.486 39.3457   4
  -1   0   5 450.620 36.7375   3
   1   0  -5 499.783 55.5607   5
   1   0  -4 12.2690 13.2578   5
  -1   0   4-5.41972 7.18640   4
  -1   0   4-1.48233 5.50300   3
  -1   0   3 25926.9 236.926   4
   1   0  -3 25938.4 297.976   5
   1   0  -2 7.64979 7.33640   5
   1   0   2 24.8572 9.26214   3
   1   0   2 30.1590 11.6897   7
   1   0   3 5318.90 150.018   7
   1   0   3 5326.15 131.627   3
   1   0   4 31.2438 17.2959   3
   1   0   4 13.8019 10.0656   7
   1   0   5 556.434 61.5934   7
   1   0   5 639.311 56.0170   3
   1   0   6 12.5154 18.7616   7
   1   0   6-12.1970 12.6444   3
   1   0   7 1849.06 111.291   3
   1   0   7 1810.57 132.840   7
  -1   0  -7 1750.35 128.578   5
   1   0   8 4.62051 20.8973   7
   1   0   8 4.52379 16.8121   3
  -1   0  -8 19.1945 31.7737   5
   1   0   9 4258.71 186.930   3
   1   0   9 4263.04 232.859   7
  -1   0  -9 4090.39 222.665   5
  -1   0 -10 5.35373 35.8526   5
   1   0  10-16.1076 25.6408   7
   1   0  10-6.96549 22.9668   3
   1   0  11 1644.45 128.965   3
   1   0  11 1517.29 155.166   7
  -1   0 -11 1587.61 154.588   5
   1   0  12-25.4675 45.1511   7
  -1   0 -12-44.6883 48.1107   5
   1   0  12 17.6451 24.0660   3
   1   0  13 1161.50 120.810   3
  -1   0 -13 1131.10 147.352   5
   1   0  13 1103.94 150.035   7
   1   0  14 39.7879 39.9581   7
  -1   0 -14-5.15841 52.7525   5
   1   0  14 15.5393 30.6093   3
   1   0  15 528.863 112.997   7
  -1   0 -15 608.530 118.356   5
   1   0  15 483.223 83.3078   3
   1   0  16 67.2225 57.4636   7
  -1   0 -16-23.0186 43.4388   5
   1   0  16 0.51271 22.0712   3
   1   0  17 972.803 170.710   7
  -1   0 -17 1219.67 179.329   5
   1   0  18 14.4229 44.1665   7
  -1   0 -18-118.524 81.4600   5
   1   0  19 1024.42 191.995   7
  -1   0 -19 853.765 158.011   5
   1   0  20 88.1352 70.2554   7
  -1   0 -20 50.3036 55.5320   5
   1   0  21 142.927 80.6283   7
  -1   0 -21 345.604 116.842   5
  -1   0 -22-78.1155 75.9152   5
  -1  -1  22 12.6624 60.4876   7
   1  -1 -22-66.6615 78.3955   5
  -1  -1  21 1131.61 219.524   7
   1  -1 -21 664.474 153.694   5
   1   1 -21 1050.21 176.671   5
  -1   1  21 1102.69 197.493   7
   1   1 -20-7.02457 73.6769   5
  -1   1  20 5.03012 43.4548   7
   1  -1 -20-33.0012 54.6656   5
  -1   1  19 1167.47 193.775   7
   1  -1 -19 731.756 151.751   5
  -1  -1  19 897.514 179.288   7
   1   1 -19 924.067 157.005   5
  -1   1  18 73.2678 67.9425   7
   1  -1 -18 171.052 74.1284   5
   1   1 -18-42.0417 75.3640   5
  -1  -1  18 106.055 76.7294   7
  -1  -1  17 41.3702 44.1297   7
   1  -1 -17 157.277 81.1449   5
  -1   1  17 58.5243 62.7721   7
   1   1 -17 59.1657 59.7017   5
   1   1 -16 49.9290 49.3754   5
  -1  -1  16 153.551 62.1383   7
  -1   1  16 161.944 72.3679   7
   1  -1 -16 100.808 51.1930   5
   1  -1 -15-9.61087 43.4413   5
  -1  -1  15 5.38328 36.2776   7
   1   1 -15 14.3231 36.0443   5
  -1   1  15 32.7631 32.2493   3
  -1   1  15-22.1854 33.6011   7
  -1   1  14 447.645 72.4108   3
  -1  -1  14 487.719 67.5435   3
  -1   1  14 448.290 98.5584   7
   1  -1 -14 515.101 102.785   5
  -1  -1  14 502.500 115.594   7
   1   1 -14 552.160 98.6687   5
  -1   1  13 7745.98 374.684   7
   1   1 -13 8410.67 363.698   5
   1  -1 -13 8657.11 388.739   5
  -1  -1  13 7738.01 396.818   7
  -1  -1  13 7879.07 263.156   3
  -1   1  13 7604.23 281.642   3
  -1   1  12 418.224 82.7484   7
   1  -1 -12 446.914 83.5733   5
   1   1 -12 412.292 76.3739   5
  -1  -1  12 316.004 52.2809   3
  -1   1  12 341.996 61.4685   3
  -1  -1  12 297.596 65.6829   7
  -1   1  11 57.7199 20.4059   4
  -1   1  11 43.5107 33.7662   7
   1   1 -11 43.6204 39.2154   5
  -1  -1  11 66.7834 26.0095   3
   1  -1 -11 111.331 50.4298   5
  -1   1  11 67.4968 25.7007   3
  -1  -1  11 61.4016 34.5719   7
   1   1 -10 77.3557 41.0175   5
  -1   1  10 19.2842 14.8536   3
  -1  -1  10 77.7631 42.7992   7
  -1  -1  10 30.0659 20.1920   3
   1  -1 -10 80.0092 45.9808   5
  -1   1  10 62.0189 20.5859   4
  -1   1  10-14.6115 25.4395   7
  -1  -1   9 4162.92 153.990   3
  -1   1   9 3906.42 164.802   3
  -1  -1   9 3824.01 227.549   7
   1  -1  -9 3665.42 207.807   5
  -1   1   9 3757.50 134.993   4
  -1   1   9 3944.61 215.995   7
   1   1  -9 4109.53 206.272   5
  -1   1   8 7455.76 183.559   4
  -1   1   8 7819.10 280.949   7
  -1  -1   8 7679.70 299.227   7
  -1   1   8 7586.80 214.109   3
  -1  -1   8 7639.11 195.317   3
   1   1  -8 7465.96 256.704   5
   1  -1  -8 7813.97 282.487   5
   1  -1  -7 27565.9 498.409   5
  -1  -1   7 29015.2 545.412   7
   1   1  -7 28486.6 462.056   5
  -1  -1   7 28567.5 345.871   3
  -1   1   7 28155.1 489.894   7
  -1   1   7 27607.9 336.682   4
  -1   1   6 14308.4 232.050   4
  -1  -1   6 14523.5 354.569   7
  -1  -1   6 14288.8 221.660   3
  -1  -1   6 14293.8 235.717   4
   1  -1  -6 14283.4 331.416   5
   1   1  -6 14555.5 300.328   5
   1  -1  -5 147410. 973.643   5
  -1  -1   5 149586. 720.708   4
  -1   1   5 151492. 704.508   4
  -1  -1   5 149031. 1046.65   7
   1   1  -5 148825. 863.674   5
  -1  -1   5 147074. 639.733   3
  -1   1   4 24064.6 324.749   8
  -1  -1   4 23846.0 218.983   3
  -1  -1   4 23955.3 273.559   4
   1  -1  -4 24138.2 357.211   5
  -1  -1   4 23636.3 372.675   7
   1   1  -4 23394.2 302.116   5
  -1  -1   3 155659. 473.217   3
  -1   1   3 155058. 728.794   8
  -1  -1   3 151564. 651.704   4
   1   1  -3 154077. 646.102   5
   1  -1  -3 155387. 798.833   5
   1  -1  -2 134687. 629.884   5
  -1   1   2 132875. 565.124   8
   1  -1   1 4180.56 110.151   7
   1  -1   2 2172.21 72.8709   3
   1   1   2 2112.23 74.6060   8
   1  -1   2 2112.98 91.0436   7
   1   1   2 2051.48 66.1689   7
   1  -1   3 19962.7 319.741   7
   1   1   3 21021.2 172.658   2
   1  -1   3 20400.5 255.476   3
   1   1   3 20599.6 260.899   7
   1   1   3 20389.7 270.007   8
   1  -1   4 1232.71 89.8087   7
   1   1   4 1455.31 81.1561   8
   1   1   4 1400.39 81.2731   7
   1  -1   4 1281.51 71.1683   3
   1   1   5 30489.2 416.860   8
   1  -1   5 31100.1 377.531   3
   1   1   5 30875.1 426.520   7
   1  -1   5 30402.7 481.414   7
   1   1   6 3.17705 13.2596   3
   1  -1   6-17.1077 19.6163   7
   1   1   6 0.35585 4.65402   4
   1   1   6 15.7498 16.5103   7
   1  -1   6 16.1931 13.4023   3
  -1  -1  -6 9.68137 28.0432   5
   1  -1   7 10140.6 328.272   7
  -1   1  -7 9853.32 291.157   5
  -1  -1  -7 9429.77 309.922   5
   1   1   7 9246.11 285.013   7
   1  -1   7 10018.5 249.381   3
   1   1   7 10045.2 263.279   3
   1   1   7 9433.87 134.198   4
  -1   1  -8 481.332 71.7420   5
   1  -1   8 494.003 79.6108   7
   1   1   8 475.095 70.5625   7
   1  -1   8 496.817 60.1785   3
   1   1   8 636.476 71.8012   3
  -1  -1  -8 468.463 75.1970   5
   1   1   8 468.700 30.9401   4
  -1   1  -9 402.471 68.9142   5
  -1  -1  -9 642.353 95.0417   5
   1  -1   9 539.861 65.2562   3
   1  -1   9 584.481 90.8211   7
   1   1   9 468.344 68.0393   3
   1   1   9 385.774 67.6914   7
   1   1   9 427.288 29.6159   4
   1  -1  10 3578.27 233.686   7
   1  -1  10 3261.42 167.488   3
  -1  -1 -10 3530.72 224.627   5
   1   1  10 3328.42 211.174   7
   1   1  10 3493.88 185.011   3
  -1   1 -10 3540.13 211.599   5
   1   1  11 1200.27 134.593   7
  -1  -1 -11 1307.75 153.008   5
   1   1  11 1352.45 121.582   3
   1  -1  11 1281.41 149.544   7
  -1   1 -11 1311.01 140.338   5
   1  -1  11 1255.80 109.194   3
  -1   1 -12 1407.96 151.555   5
   1   1  12 1721.34 173.251   7
  -1  -1 -12 1347.02 158.139   5
   1   1  12 1513.03 133.622   3
   1  -1  12 1306.41 158.429   7
   1  -1  12 1611.58 130.318   3
   1  -1  13 3848.14 208.462   3
  -1   1 -13 3539.24 245.256   5
   1   1  13 4209.18 280.382   7
   1   1  13 3752.14 219.705   3
   1  -1  13 3815.98 285.083   7
  -1  -1 -13 4000.52 281.130   5
  -1  -1 -14 60.8233 53.2103   5
  -1   1 -14 94.8693 63.0828   5
   1  -1  14 126.412 41.7356   3
   1  -1  14 45.3785 35.4454   7
   1   1  14 84.8789 42.5148   3
   1   1  14 118.655 56.5585   7
   1   1  15 282.173 86.9272   7
   1  -1  15 353.794 91.6343   7
   1  -1  15 369.011 70.5147   3
  -1  -1 -15 384.263 100.481   5
   1   1  15 301.879 66.4274   3
  -1   1 -15 314.193 87.0413   5
  -1   1 -16 25.8934 56.2528   5
   1   1  16 57.7274 39.2482   3
  -1  -1 -16-6.59710 48.2489   5
   1  -1  16-12.9302 25.9774   3
   1   1  16 13.2451 52.4407   7
   1  -1  16-3.86440 46.3861   7
  -1   1 -17 1252.81 174.999   5
  -1  -1 -17 1410.92 196.626   5
   1   1  17 1291.28 146.344   3
   1  -1  17 1341.26 204.849   7
   1   1  17 1310.42 191.249   7
   1  -1  18 104.355 89.0295   7
  -1  -1 -18-25.4365 58.5456   5
  -1   1 -18-28.8853 61.7786   5
   1   1  18 25.5378 47.5765   7
  -1  -1 -19 783.222 155.401   5
   1  -1  19 874.933 180.338   7
   1   1  19 706.510 149.638   7
  -1   1 -19 653.201 136.558   5
  -1  -1 -20 116.806 91.9689   5
   1  -1  20 68.5005 69.7044   7
   1   1  20-84.1014 74.0560   7
  -1   1 -20 32.4214 56.7641   5
   1  -1  21 34.5006 59.2747   7
  -1  -1 -21-63.0336 81.6163   5
  -1   1 -21-126.898 83.4764   5
  -1   1 -22 268.761 94.5591   5
   1  -1  22 383.655 130.928   7
  -1  -1 -22 268.720 113.191   5
  -1  -2  22 92.7644 84.4548   7
   1  -2 -22-4.97758 56.4545   5
   1  -2 -21 210.822 93.7476   5
  -1  -2  21 253.333 101.166   7
   1  -2 -20 1184.02 193.321   5
  -1  -2  20 906.795 191.573   7
   1   2 -20 1317.95 186.792   5
   1  -2 -19 620.686 144.240   5
  -1  -2  19 819.315 180.609   7
   1   2 -19 949.730 156.554   5
  -1   2  19 456.607 118.782   7
   1  -2 -18-14.6260 68.3370   5
  -1   2  18 12.4980 40.5733   7
  -1  -2  18-92.8025 82.4353   7
   1   2 -18-42.8211 51.3128   5
   1   2 -17 926.166 145.320   5
  -1   2  17 976.358 160.168   7
   1  -2 -17 970.375 158.102   5
  -1  -2  17 1049.95 183.726   7
   1   2 -16 1775.96 187.906   5
  -1   2  16 1922.81 164.147   3
  -1   2  16 1832.09 204.693   7
  -1  -2  16 1875.09 230.292   7
   1  -2 -16 1916.19 213.444   5
   1  -2 -15 113.568 68.2431   5
  -1   2  15 153.123 49.2047   3
   1   2 -15 220.702 68.5143   5
  -1  -2  15 249.801 95.5155   7
  -1   2  15 334.078 94.3487   7
   1   2 -14 1183.97 141.267   5
  -1  -2  14 1315.04 110.578   3
   1  -2 -14 1328.62 168.790   5
  -1   2  14 1285.10 126.932   3
  -1  -2  14 1370.73 181.955   7
  -1   2  14 1596.45 175.797   7
  -1  -2  13 1660.00 195.625   7
   1   2 -13 1505.77 149.489   5
   1  -2 -13 1621.61 175.758   5
  -1   2  13 1519.43 132.137   3
  -1  -2  13 1682.76 120.662   3
  -1   2  13 1609.48 168.301   7
  -1  -2  12 93.2753 28.2911   3
   1   2 -12 73.7278 42.6445   5
  -1   2  12 15.3679 20.7020   3
  -1   2  12 9.61080 35.0829   7
  -1  -2  12 121.930 45.5407   7
   1  -2 -12 68.5091 55.5524   5
   1  -2 -11 2142.31 185.092   5
  -1  -2  11 1884.20 114.470   3
  -1   2  11 1989.62 166.907   7
  -1   2  11 1801.77 131.376   3
  -1  -2  11 2014.87 190.936   7
   1   2 -11 1874.76 155.582   5
  -1   2  11 1988.33 108.394   4
   1   2 -10 3574.56 196.534   5
  -1   2  10 3272.34 136.430   4
  -1  -2  10 3063.76 139.357   3
  -1  -2  10 3203.88 224.664   7
   1  -2 -10 3259.67 209.953   5
  -1   2  10 3284.03 201.764   7
  -1   2   9 3010.43 127.307   4
  -1  -2   9 3263.22 215.381   7
  -1  -2   9 3139.04 132.043   3
  -1   2   9 3043.68 182.082   7
   1   2  -9 3056.85 169.688   5
   1  -2  -9 3058.84 196.068   5
   1   2  -8 201.976 42.1533   5
   1  -2  -8 274.865 63.1117   5
  -1  -2   8 276.534 37.4633   3
  -1  -2   8 252.915 61.5430   7
  -1   2   8 262.539 50.1966   7
  -1   2   8 269.286 38.3064   4
   1   2  -7 1983.23 116.698   5
  -1   2   7 2121.74 128.342   7
  -1  -2   7 2086.23 151.378   7
  -1  -2   7 2143.04 95.6347   3
   1  -2  -7 1969.99 139.014   5
   1  -2  -6 10503.2 297.372   5
   1   2  -6 11120.5 246.951   5
  -1  -2   6 10980.9 324.918   7
  -1   2   6 10661.0 273.726   8
  -1  -2   6 10931.1 199.655   3
   1  -2  -5 5276.19 192.850   5
  -1  -2   5 5213.63 206.192   7
  -1   2   5 5297.53 179.013   8
   1   2  -5 6124.34 162.343   5
   1  -2  -4 19.6041 16.9037   5
  -1  -2   4 25.1853 16.5309   7
  -1   2   4 1.51265 13.1902   8
   1   2  -4 33.7523 12.7911   5
  -1   2   3 182.072 28.1071   8
  -1  -2   3 260.073 39.1140   7
   1   2  -3 215.705 20.4791   5
   1  -2  -3 153.755 28.4722   5
  -1  -2   2 15665.0 144.602   1
  -1  -2   2 15202.7 248.854   7
  -1   2   2 15290.1 228.294   8
   1  -2  -2 15441.1 237.796   5
  -1  -2   1 2885.08 90.6493   7
  -1   2   1 2629.10 87.7520   8
   1  -2   0 7818.81 168.476   6
  -1   2   0 7433.48 143.285   8
   1   2   0 7887.49 158.375   8
   1   2   1 101774. 592.728   8
   1  -2   1 105754. 677.032   6
   1  -2   1 103899. 630.837   7
   1  -2   2 38182.6 431.447   7
   1   2   2 38958.2 386.158   8
   1   2   3 43687.1 441.624   8
   1  -2   3 43614.5 515.516   7
   1  -2   3 43217.4 403.127   3
   1   2   3 43192.1 321.607   7
   1  -2   4 48.8168 17.5049   3
   1   2   4 44.8972 7.78289   2
   1   2   4 19.9948 11.8098   8
   1  -2   4 44.0442 21.8256   7
   1   2   4 64.5810 15.8548   7
   1  -2   5 28437.2 501.528   7
   1   2   5 28066.3 373.907   7
   1   2   5 28517.1 422.490   8
  -1  -2  -5 28287.3 478.002   5
   1  -2   5 28924.7 374.382   3
   1   2   6 5961.94 196.298   7
   1   2   6 6241.90 213.805   8
  -1  -2  -6 5882.92 237.497   5
   1  -2   6 6060.46 247.641   7
   1  -2   6 5763.69 178.015   3
   1  -2   7 591.018 61.6270   3
   1  -2   7 690.958 92.3201   7
   1   2   7 539.405 69.7303   8
   1   2   7 473.207 61.5577   7
  -1  -2  -7 545.462 79.8341   5
  -1  -2  -8 9136.36 334.982   5
   1  -2   8 9186.81 249.052   3
   1   2   8 9201.12 169.977   4
  -1   2  -8 9582.26 298.231   5
   1   2   8 9363.57 294.086   7
   1  -2   8 9558.84 355.915   7
   1   2   9 27447.5 301.471   4
  -1  -2  -9 28604.0 626.260   5
   1   2   9 28349.7 552.895   7
   1  -2   9 29585.6 661.581   7
  -1   2  -9 29062.1 553.964   5
   1  -2   9 28487.4 463.079   3
   1   2   9 29256.9 519.809   3
   1  -2  10 6310.38 321.393   7
  -1   2 -10 6439.11 280.950   5
   1   2  10 6723.15 289.239   7
   1   2  10 6711.72 262.383   3
   1   2  10 6093.56 139.429   4
  -1  -2 -10 6930.77 328.079   5
   1  -2  10 6369.40 228.848   3
  -1  -2 -11 3922.70 260.265   5
   1   2  11 3915.70 235.139   7
   1   2  11 4257.54 220.862   3
   1  -2  11 4036.69 191.322   3
   1  -2  11 4234.88 275.914   7
  -1   2 -11 4173.22 237.366   5
  -1   2 -12 6448.59 309.895   5
   1  -2  12 7156.21 380.468   7
   1   2  12 6508.32 285.757   3
  -1  -2 -12 6236.33 337.067   5
   1   2  12 6681.93 326.626   7
   1  -2  12 6230.85 249.677   3
   1  -2  13 407.750 67.3675   3
  -1   2 -13 362.473 82.8780   5
   1   2  13 388.705 71.6599   3
   1   2  13 484.852 94.0579   7
   1  -2  13 381.275 99.7013   7
  -1  -2 -13 607.677 115.526   5
   1   2  14 1112.91 149.824   7
   1  -2  14 1087.93 113.693   3
   1   2  14 1101.71 127.597   3
   1  -2  14 846.053 146.799   7
  -1   2 -14 831.934 120.968   5
  -1  -2 -14 1102.50 162.515   5
  -1   2 -15 283.387 87.3214   5
  -1  -2 -15 281.657 96.7117   5
   1   2  15 174.441 57.3223   3
   1  -2  15 263.190 93.8748   7
   1   2  15 229.870 73.6071   7
   1  -2  15 292.138 64.2420   3
   1  -2  16 24.3953 54.0071   7
   1  -2  16 32.6166 24.2148   3
   1   2  16 128.776 51.2869   3
   1   2  16 77.6769 51.5921   7
  -1   2 -16 37.4608 47.6191   5
  -1  -2 -16 83.9754 67.7988   5
  -1  -2 -17 1750.31 222.425   5
   1  -2  17 1610.90 226.234   7
  -1   2 -17 1581.63 193.247   5
   1   2  17 1703.58 212.539   7
   1   2  17 1722.77 172.738   3
   1   2  18 644.849 136.372   7
  -1  -2 -18 721.419 146.034   5
  -1   2 -18 863.654 148.556   5
   1  -2  18 686.123 155.070   7
  -1  -2 -19-92.8864 66.0355   5
   1  -2  19-31.0060 72.2400   7
  -1   2 -19 26.6696 40.3187   5
  -1  -2 -20 45.1534 75.7254   5
  -1   2 -20 234.856 83.7925   5
   1  -2  20 136.732 98.7118   7
  -1  -2 -21 117.963 86.7426   5
   1  -2  21 54.8543 65.6462   7
  -1  -2 -22 132.174 92.6194   5
   1  -2  22-12.1519 47.3777   7
   1  -3 -22-17.4773 68.0373   5
  -1  -3  22-67.4173 84.2712   7
  -1  -3  21 1467.81 250.415   7
   1  -3 -21 1420.97 220.114   5
   1  -3 -20-36.5965 57.7633   5
  -1  -3  20-9.34118 62.9066   7
   1  -3 -19 847.825 168.732   5
  -1  -3  19 1069.43 206.643   7
   1  -3 -18 40.9566 70.7706   5
  -1  -3  18 91.2998 54.0079   7
   1   3 -18-19.3800 45.7384   5
   1  -3 -17 474.654 114.770   5
  -1   3  17 373.474 95.7978   7
   1   3 -17 551.816 109.686   5
  -1  -3  17 295.885 105.568   7
  -1   3  16 1045.00 153.858   7
  -1   3  16 1044.58 127.443   3
   1   3 -16 1045.72 139.494   5
  -1  -3  16 913.611 171.034   7
   1  -3 -16 1070.34 165.866   5
  -1   3  15 467.991 85.1184   3
   1   3 -15 441.360 89.9081   5
   1  -3 -15 484.247 107.869   5
  -1   3  15 412.519 90.5219   7
  -1  -3  15 650.636 141.724   7
  -1   3  14 64.6347 37.3211   3
  -1  -3  14 120.335 67.3335   7
  -1   3  14 77.4903 48.3729   7
   1   3 -14 11.5226 33.3865   5
   1  -3 -14 157.267 66.3387   5
  -1  -3  13 1662.64 199.181   7
  -1   3  13 1473.65 133.544   3
   1  -3 -13 1591.45 180.212   5
  -1   3  13 1424.38 155.437   7
   1   3 -13 1520.69 146.838   5
  -1   3  12 690.415 69.7398   4
   1   3 -12 794.755 103.905   5
   1  -3 -12 727.191 120.330   5
  -1   3  12 828.023 109.546   7
  -1   3  12 862.075 98.6198   3
  -1  -3  12 804.610 131.440   7
  -1   3  11 1551.61 104.572   4
   1  -3 -11 1619.64 161.581   5
   1   3 -11 1618.22 137.009   5
  -1   3  11 1678.45 147.842   7
  -1  -3  11 1346.22 160.951   7
   1  -3 -10 2344.84 188.052   5
  -1   3  10 2249.63 161.859   7
  -1   3  10 2469.94 126.664   4
   1   3 -10 2513.16 156.661   5
  -1  -3  10 2326.26 199.501   7
   1   3  -9 21336.4 429.677   5
  -1   3   9 21294.2 462.529   7
  -1  -3   9 22327.9 581.426   7
   1  -3  -9 20513.1 522.534   5
  -1   3   9 20501.5 358.300   4
  -1   3   8 5664.20 236.987   8
   1   3  -8 5579.92 200.553   5
  -1  -3   8 5782.19 282.103   7
  -1   3   8 5715.71 221.019   7
   1  -3  -8 5422.79 252.530   5
  -1   3   7 973.630 92.5045   8
   1   3  -7 1043.20 79.6710   5
  -1   3   7 1047.08 88.3283   7
   1  -3  -7 925.748 101.582   5
  -1  -3   7 923.475 105.120   7
  -1   3   6 4977.57 197.697   8
   1  -3  -6 5182.68 216.125   5
   1   3  -6 5084.91 157.700   5
  -1  -3   6 4926.72 228.621   7
  -1   3   5 8601.05 240.565   8
  -1  -3   5 8944.04 284.662   7
   1  -3  -5 7843.55 247.185   5
   1   3  -5 8570.39 170.580   5
   1  -3  -4 8212.38 232.179   5
  -1   3   4 7988.60 220.034   8
  -1  -3   4 8201.30 253.149   7
   1   3  -4 8209.38 130.720   5
  -1   3   3 6086.96 178.657   8
   1  -3  -3 5882.16 179.993   5
  -1  -3   3 6522.89 205.444   7
   1  -3  -2 9962.02 206.365   5
  -1  -3   2 9620.11 219.332   7
  -1   3   2 9864.34 218.914   8
   1   3  -2 10176.9 121.865   1
  -1  -3   1 17436.2 255.611   7
  -1   3   1 17983.9 284.185   8
   1  -3  -1 18389.7 288.465   6
   1   3   0 33957.1 399.279   8
   1  -3   0 32921.8 412.772   6
  -1   3   0 32897.2 372.063   8
  -1  -3   0 33653.7 272.454   7
   1   3   1 278.748 38.0865   8
   1  -3   1 225.463 33.4028   7
   1  -3   1 277.641 40.7858   6
  -1  -3  -2 27762.1 368.745   5
   1  -3   2 27118.5 400.174   7
   1   3   2 27898.3 382.480   8
  -1  -3  -3 31587.1 447.182   5
  -1  -3  -3 32059.8 213.062   6
   1   3   3 32135.3 429.071   8
   1  -3   3 31740.3 476.601   7
   1   3   4 3380.02 146.522   8
  -1  -3  -4 3160.54 154.274   5
   1  -3   4 3375.19 168.966   7
   1   3   4 3370.48 93.4303   7
   1   3   5 3268.02 61.9715   2
   1  -3   5 3422.18 183.829   7
  -1  -3  -5 3587.82 180.400   5
   1   3   5 3712.16 120.918   7
   1   3   5 3656.34 162.722   8
   1  -3   6 2827.48 178.109   7
   1   3   6 3032.05 156.073   8
   1   3   6 2941.15 125.326   7
  -1  -3  -6 2837.91 172.135   5
   1  -3   7 8745.08 242.281   3
   1   3   7 9139.09 290.536   8
   1  -3   7 8851.26 333.985   7
  -1  -3  -7 8729.90 314.974   5
  -1   3  -7 9225.68 258.323   5
   1   3   7 8395.77 239.831   7
   1  -3   8 2373.26 185.358   7
   1   3   8 2022.54 131.004   7
   1   3   8 2411.37 159.699   8
   1  -3   8 2383.07 130.737   3
  -1  -3  -8 2256.74 172.718   5
  -1   3  -8 2209.25 137.784   5
  -1   3  -9 3401.37 184.593   5
   1   3   9 3477.30 200.767   8
   1  -3   9 3582.26 169.240   3
   1  -3   9 3667.63 243.177   7
  -1  -3  -9 3034.95 212.565   5
   1   3   9 3294.34 180.843   7
   1   3  10 1508.73 83.0483   4
  -1  -3 -10 1611.19 163.291   5
   1   3  10 1627.19 137.765   7
  -1   3 -10 1684.18 137.848   5
   1  -3  10 1856.66 187.911   7
   1  -3  10 1748.74 124.057   3
  -1   3 -11 11566.4 381.943   5
   1   3  11 11204.1 381.619   7
  -1  -3 -11 11827.7 453.288   5
   1  -3  11 12087.7 338.388   3
   1  -3  11 11727.4 477.985   7
   1   3  11 11774.4 377.724   3
   1  -3  12 705.934 129.438   7
   1  -3  12 845.428 93.9283   3
   1   3  12 698.362 95.2945   3
  -1  -3 -12 722.184 127.583   5
   1   3  12 670.112 101.266   7
  -1   3 -12 768.277 106.874   5
   1  -3  13 140.000 40.6490   3
   1  -3  13 206.334 80.1165   7
  -1  -3 -13 82.7922 69.9699   5
  -1   3 -13 164.089 56.1567   5
   1   3  13 105.686 45.4753   7
   1   3  13 152.087 48.6790   3
   1   3  14 38.9244 40.9339   3
  -1   3 -14 54.3214 36.5305   5
   1  -3  14-78.0756 72.6443   7
   1  -3  14 4.42412 20.5170   3
  -1  -3 -14 44.1204 54.4193   5
   1   3  14 30.6003 40.3915   7
   1   3  15 470.631 97.9025   7
  -1   3 -15 440.195 94.3160   5
   1  -3  15 471.455 122.301   7
   1   3  15 577.267 102.179   3
   1  -3  15 540.615 87.1069   3
  -1  -3 -15 486.214 116.842   5
  -1   3 -16-2.73088 37.6907   5
  -1  -3 -16 106.620 67.4323   5
   1   3  16 9.90284 27.0341   3
   1   3  16 120.096 58.6414   7
   1  -3  16 33.2021 59.0219   7
   1  -3  17 1699.13 241.491   7
  -1  -3 -17 1734.22 224.602   5
   1   3  17 1920.73 192.275   3
  -1   3 -17 1670.00 191.640   5
   1  -3  18 1274.92 217.103   7
  -1  -3 -18 1468.02 210.101   5
  -1   3 -18 1556.54 190.352   5
   1  -3  19 548.826 157.937   7
  -1  -3 -19 323.430 109.802   5
  -1  -3 -20-13.1095 55.3463   5
   1  -3  20-59.7703 87.5083   7
   1  -3  21-142.564 104.785   7
  -1  -3 -21 47.3072 55.8500   5
  -1  -4  21 3.85486 54.1369   7
   1  -4 -21-30.0035 79.5497   5
   1  -4 -20-121.263 92.2484   5
  -1  -4  20 82.1557 85.6572   7
  -1  -4  19 353.915 116.212   7
   1  -4 -19 186.024 91.1149   5
  -1  -4  18 2476.25 304.351   7
   1  -4 -18 2196.81 257.870   5
   1  -4 -17-105.841 85.4789   5
  -1  -4  17 101.916 88.6150   7
  -1   4  16 5514.00 302.962   3
   1  -4 -16 5654.95 382.137   5
  -1  -4  16 4628.52 378.997   7
   1  -4 -15 779.971 142.752   5
  -1   4  15 911.956 130.415   7
  -1   4  15 734.332 108.497   3
  -1  -4  15 1110.95 178.155   7
   1   4 -15 750.390 109.390   5
  -1  -4  14 1333.51 194.550   7
  -1   4  14 1216.87 134.205   3
   1  -4 -14 1397.44 182.224   5
   1   4 -14 1352.87 138.922   5
  -1   4  14 1198.36 146.163   7
   1   4 -13 62.0649 32.5430   5
  -1   4  13 189.089 52.6817   7
  -1  -4  13 150.224 72.3914   7
   1  -4 -13 97.6454 68.5456   5
  -1   4  12 2338.70 137.312   4
   1   4 -12 2515.13 172.477   5
   1  -4 -12 2613.01 223.580   5
  -1   4  12 2452.45 184.215   7
  -1  -4  12 2416.76 236.788   7
   1   4 -11 941.927 99.5610   5
  -1  -4  11 1134.72 155.687   7
  -1   4  11 889.498 84.7727   4
   1  -4 -11 899.092 135.677   5
  -1   4  11 871.236 104.465   7
   1  -4 -10 24754.3 617.563   5
   1   4 -10 25061.8 470.340   5
  -1   4  10 26041.9 583.546   8
  -1  -4  10 25244.9 678.131   7
  -1   4  10 24106.8 506.202   7
   1   4  -9 13.7932 16.5565   5
  -1   4   9 79.0153 48.6016   7
   1  -4  -9-60.3682 55.5106   5
  -1  -4   9 27.6622 42.8243   7
  -1   4   9-30.4462 44.1148   8
   1   4  -8 11192.1 264.252   5
  -1   4   8 11215.9 295.259   7
  -1   4   8 11553.5 352.171   8
  -1  -4   8 11988.4 419.544   7
   1  -4  -8 11185.9 378.340   5
  -1   4   7 2772.35 165.055   8
   1  -4  -7 2558.74 169.703   5
  -1  -4   7 2755.63 188.833   7
   1   4  -7 2470.17 112.728   5
  -1   4   6 18446.2 404.667   8
   1  -4  -6 17500.4 417.814   5
   1   4  -6 18974.5 258.674   5
  -1  -4   6 18627.6 462.926   7
  -1  -4   5 1236.31 113.650   7
   1  -4  -5 1112.66 99.9363   5
  -1  -4   5 1119.80 41.4433   1
  -1   4   5 1102.62 95.6199   8
  -1  -4   4 29383.9 501.339   7
   1  -4  -4 30407.4 472.280   5
  -1   4   4 30147.0 465.936   8
  -1   4   3 2779.68 135.102   8
  -1  -4   3 2536.96 134.734   7
   1  -4  -3 2699.72 128.276   5
   1   4  -2 32877.3 264.507   1
   1  -4  -2 32639.9 404.684   5
  -1  -4   2 34469.6 445.947   7
  -1   4   2 32410.1 450.785   8
   1  -4  -2 32956.8 430.663   6
   1   4  -1 11139.1 264.601   8
   1  -4  -1 11483.2 262.965   6
  -1   4   1 11441.7 260.358   8
  -1  -4   1 11234.2 223.318   7
  -1   4   0 306.712 42.7642   8
  -1  -4   0 143.919 21.1404   7
   1  -4   0 361.368 50.7644   6
   1   4   0 432.591 51.3961   8
   1   4   1 2401.52 123.958   8
   1  -4   1 2349.82 117.390   7
  -1  -4  -1 2452.99 102.006   5
  -1   4  -1 2309.41 115.810   8
   1   4   2 14719.8 311.885   8
   1  -4   2 14533.2 319.430   7
  -1  -4  -2 14316.5 282.442   5
   1  -4   3 25357.1 453.009   7
  -1  -4  -3 25957.0 422.270   5
   1   4   3 26298.1 432.114   8
  -1  -4  -4 28883.6 250.488   6
   1  -4   4 31108.7 540.408   7
   1   4   4 30285.3 479.866   8
  -1  -4  -4 28793.3 485.415   5
  -1  -4  -5 14437.7 171.814   6
   1   4   5 14512.1 203.088   7
   1  -4   5 14367.3 396.055   7
  -1  -4  -5 15352.6 379.526   5
   1   4   5 15180.6 356.514   8
   1  -4   6 61.5739 34.0466   7
  -1  -4  -6 47.6999 30.8695   5
   1   4   6 54.1507 15.7511   7
   1   4   6 94.0815 34.1783   8
  -1   4  -7 263.908 43.3657   5
  -1  -4  -7 223.674 57.6635   5
   1  -4   7 309.321 70.7087   7
   1   4   7 243.043 37.4094   7
   1   4   7 222.907 52.0873   8
  -1   4  -8 1410.81 106.233   5
   1   4   8 1441.94 101.768   7
   1  -4   8 1163.76 135.141   7
   1   4   8 1307.62 122.906   8
  -1  -4  -8 1242.96 133.777   5
   1   4   9 591.339 73.8358   7
  -1   4  -9 670.607 79.3499   5
   1   4   9 605.220 88.3908   8
   1  -4   9 678.679 113.339   7
  -1  -4  -9 520.260 89.1911   5
  -1  -4 -10 3440.29 243.663   5
  -1   4 -10 3266.08 186.244   5
   1  -4  10 3474.98 258.999   7
   1   4  10 3155.20 181.051   7
   1   4  10 3543.32 217.488   8
   1   4  11 4644.64 235.943   7
  -1   4 -11 5040.20 243.967   5
  -1  -4 -11 5041.66 307.907   5
   1  -4  11 4701.94 312.153   7
  -1   4 -12 17.0150 28.7997   5
   1  -4  12-4.32217 38.2870   7
  -1  -4 -12 24.6396 62.2304   5
   1   4  12 56.9116 38.8500   7
   1   4  13 535.511 91.5401   7
  -1  -4 -13 646.610 124.209   5
   1   4  13 626.545 101.796   3
   1  -4  13 542.919 123.406   7
  -1   4 -13 598.031 96.2470   5
  -1  -4 -14 41.7531 56.1316   5
   1  -4  14 0.14526 53.3942   7
  -1   4 -14-9.81029 34.1208   5
   1   4  14 44.3161 36.9316   3
  -1   4 -15 511.956 98.2600   5
   1  -4  15 407.856 113.132   7
   1   4  15 450.369 93.4572   3
  -1  -4 -15 351.216 105.213   5
  -1  -4 -16 90.7822 76.5050   5
   1  -4  16 97.8803 61.9151   7
   1   4  16 164.643 60.5331   3
   1  -4  17 167.617 86.1754   7
  -1  -4 -17 132.846 81.8656   5
   1   4  17 134.935 54.0588   3
  -1  -4 -18 108.277 54.5051   5
   1   4  18 56.8080 45.5832   3
   1  -4  18 121.741 68.7747   7
  -1  -4 -19 15.9185 63.7881   5
   1  -4  19-20.0886 53.6937   7
  -1  -4 -20 182.248 93.4879   5
   1  -4  20 212.373 98.4508   7
   1  -4  21 390.800 128.036   7
  -1  -4 -21 465.980 143.373   5
   1  -5 -21 148.177 101.214   5
  -1  -5  21 7.86757 70.7266   7
   1  -5 -20 69.7034 59.3402   5
  -1  -5  20 62.1420 91.0341   7
   1  -5 -19 44.4919 67.5673   5
  -1  -5  19 211.918 115.039   7
  -1  -5  18 177.819 80.7188   7
   1  -5 -18 302.399 112.930   5
  -1   5  17-50.1097 41.8334   3
  -1  -5  17-152.110 97.0074   7
   1  -5 -17-36.1401 58.0399   5
   1  -5 -16 461.587 118.550   5
  -1  -5  16 186.079 86.9877   7
  -1   5  16 337.181 83.0795   3
  -1   5  15 218.568 64.2855   3
  -1  -5  15 230.074 90.0053   7
   1  -5 -15 259.074 90.8254   5
  -1  -5  14 904.434 158.454   7
   1  -5 -14 1068.40 158.595   5
   1  -5 -13 35.6566 48.1548   5
  -1  -5  13 132.070 70.6252   7
   1   5 -12 5879.19 243.812   5
  -1   5  12 5870.42 232.743   4
   1  -5 -12 6134.22 345.911   5
  -1   5  12 5703.40 265.522   7
  -1  -5  12 5610.13 362.873   7
  -1  -5  11 526.083 109.704   7
   1  -5 -11 425.434 90.2384   5
  -1   5  11 457.997 71.8034   7
  -1   5  11 437.436 90.3939   8
   1   5 -11 324.201 54.1930   5
   1  -5 -10 126.023 57.1920   5
  -1   5  10 203.817 58.9699   8
   1   5 -10 212.095 41.2744   5
  -1  -5  10 157.285 52.6597   7
  -1   5  10 158.582 41.0708   7
  -1  -5   9 15660.7 525.674   7
   1   5  -9 15207.6 303.649   5
  -1   5   9 14645.7 348.929   7
   1  -5  -9 15014.3 476.193   5
  -1   5   9 16393.6 460.026   8
  -1  -5   8 9757.63 145.228   1
   1   5  -8 10472.3 221.992   5
  -1   5   8 10106.6 261.747   7
  -1   5   8 10389.5 350.945   8
  -1  -5   8 10915.6 416.783   7
   1  -5  -8 10484.6 373.474   5
  -1   5   7 848.165 69.7913   7
   1  -5  -7 900.607 107.811   5
  -1   5   7 1003.52 106.013   8
  -1  -5   7 943.793 116.864   7
  -1  -5   7 903.533 36.3203   1
  -1  -5   6 92.8959 43.7130   7
  -1   5   6 119.995 40.2307   8
   1  -5  -6 59.6153 30.4692   5
  -1   5   5 168.462 42.8734   8
  -1  -5   5 178.795 50.1662   7
   1  -5  -5 139.802 39.5907   5
  -1  -5   4 18227.4 418.673   7
  -1   5   4 18884.0 402.695   8
   1  -5  -4 18610.4 384.024   5
  -1  -5   3 1055.45 94.0381   7
   1  -5  -3 1098.94 84.8149   6
  -1   5   3 1210.19 99.9176   8
   1  -5  -3 1015.11 84.2654   5
   1  -5  -2 12985.4 269.630   5
  -1   5   2 13466.8 325.007   8
  -1  -5   2 12628.0 295.701   7
   1  -5  -2 13086.0 301.915   6
   1   5  -1 1153.36 95.1381   8
   1  -5  -1 1122.57 92.5144   6
  -1   5   1 1141.40 94.0763   8
  -1  -5   1 1244.59 81.8804   7
  -1  -5   1 1143.01 47.1897   5
   1  -5   0 25335.1 454.743   6
   1   5   0 26114.8 453.367   8
  -1  -5   0 25798.7 293.266   5
  -1  -5   0 25072.4 316.255   7
  -1   5   0 25435.3 430.600   8
   1   5   1 703.793 77.6967   8
  -1   5  -1 980.279 84.9160   8
  -1  -5  -1 816.365 63.6337   5
   1   5   2-8.68632 17.6205   8
   1  -5   2 58.7796 24.4352   7
  -1  -5  -2 41.3673 19.7998   5
   1  -5   3 24675.2 474.755   7
   1   5   3 24569.3 462.336   8
  -1  -5  -3 23589.6 422.590   5
  -1  -5  -4 774.413 84.0403   5
   1  -5   4 813.903 93.2401   7
   1   5   4 774.849 86.1618   8
   1  -5   5 10122.2 349.526   7
  -1  -5  -5 9477.92 311.870   5
   1   5   5 10035.3 311.479   8
  -1  -5  -5 9491.36 161.484   6
  -1  -5  -6 4647.35 105.353   6
   1   5   6 4868.42 227.874   8
   1  -5   6 4873.69 255.760   7
  -1  -5  -6 4637.96 232.789   5
  -1   5  -6 4863.26 146.592   5
   1   5   6 4682.33 109.197   7
   1  -5   7 4266.72 255.805   7
  -1  -5  -7 4483.81 241.473   5
  -1   5  -7 4307.73 156.334   5
  -1  -5  -7 3789.10 95.2573   6
   1   5   7 4149.63 132.212   7
   1   5   7 4450.29 228.175   8
   1  -5   8 3043.39 72.9740   1
   1  -5   8 3723.33 248.386   7
   1   5   8 3241.44 200.683   8
   1   5   8 3304.45 139.200   7
  -1  -5  -8 3571.41 228.833   5
  -1   5  -8 3418.76 153.360   5
   1   5   9 13035.8 416.711   8
  -1  -5  -9 11952.4 435.973   5
  -1   5  -9 12258.4 314.170   5
   1  -5   9 12496.0 478.737   7
   1   5   9 11596.5 289.962   7
   1   5  10 4655.41 259.130   8
  -1   5 -10 4008.15 192.261   5
  -1  -5 -10 4478.08 283.927   5
   1  -5  10 4091.91 292.240   7
   1   5  10 4134.54 190.990   7
   1  -5  11 1844.22 201.051   7
   1   5  11 1672.10 168.695   8
  -1  -5 -11 1415.10 172.964   5
  -1   5 -11 1711.87 136.233   5
  -1  -5 -12 462.097 103.597   5
   1  -5  12 394.203 100.464   7
  -1   5 -12 556.280 83.6556   5
   1  -5  13 177.914 82.4515   7
  -1  -5 -13 203.592 73.5796   5
   1   5  14 37.6263 37.9943   3
  -1  -5 -14 70.1130 66.3905   5
   1  -5  14-51.6509 65.8969   7
   1   5  15 665.836 115.328   3
  -1  -5 -15 610.028 147.844   5
   1  -5  15 1006.36 180.352   7
   1   5  16 15.9777 37.1850   3
   1  -5  16 56.6185 67.5530   7
   1   5  17 2763.05 244.329   3
   1  -5  17 3543.81 358.644   7
  -1  -5 -17 3126.17 311.532   5
   1  -5  18 137.927 103.630   7
  -1  -5 -18 41.7839 54.2293   5
   1   5  18 127.211 69.1221   3
   1  -5  19 46.8247 77.5545   7
  -1  -5 -19 128.524 97.3637   5
  -1  -5 -20 591.118 153.616   5
   1  -5  20 173.117 111.588   7
   1  -5  21-21.3317 73.2745   7
  -1  -6  20-24.6654 57.8965   7
   1  -6 -20-99.5706 80.2829   5
   1  -6 -19 697.133 159.602   5
  -1  -6  19 589.066 169.007   7
  -1  -6  18 603.966 159.307   7
   1  -6 -18 477.743 133.800   5
  -1  -6  17 1098.00 199.474   7
   1  -6 -17 1147.39 193.489   5
  -1   6  17 1040.47 148.095   3
  -1  -6  16 2727.26 309.926   7
   1  -6 -16 2068.03 246.965   5
  -1   6  16 2290.25 214.307   3
   1  -6 -15 33.8960 50.8118   5
  -1  -6  15 91.7268 70.8190   7
   1  -6 -14 56.7966 56.6552   5
  -1  -6  14 9.78436 64.7672   7
  -1  -6  13-4.57617 54.2746   7
   1  -6 -13 1.80074 54.8882   5
   1  -6 -12 552.674 114.192   5
  -1  -6  12 676.102 134.074   7
  -1   6  12 647.691 113.109   8
  -1  -6  11 746.171 132.135   7
  -1   6  11 944.570 131.704   8
   1  -6 -11 622.407 111.412   5
   1  -6 -10 139.276 73.3718   5
  -1  -6  10 96.0286 48.1305   7
  -1   6  10 119.233 53.8354   8
  -1   6   9 7626.08 328.193   8
  -1  -6   9 7414.12 375.675   7
   1  -6  -9 7276.86 340.410   5
   1  -6  -8 5478.49 279.609   5
  -1  -6   8 5085.10 297.152   7
  -1   6   8 5442.92 267.425   8
  -1   6   8 4876.98 166.232   7
  -1  -6   7 20358.2 563.109   7
   1  -6  -7 20425.0 508.306   5
  -1   6   7 21023.8 505.395   8
  -1   6   7 18700.9 292.487   7
  -1   6   6 747.616 92.2071   8
  -1  -6   6 661.985 96.1045   7
   1  -6  -6 735.925 93.5940   5
   1  -6  -5 5194.48 192.549   6
  -1  -6   5 5133.32 248.930   7
   1  -6  -5 5286.06 230.012   5
  -1   6   5 5359.01 241.528   8
  -1  -6   4 1742.96 136.062   7
   1  -6  -4 1934.59 120.764   6
   1  -6  -4 1873.19 128.639   5
  -1   6   4 1799.55 136.435   8
   1   6  -3 10.1533 6.79899   1
  -1   6   3 41.9402 25.9400   8
   1  -6  -3 18.4491 26.1107   5
   1  -6  -3 54.8376 23.5041   6
  -1  -6   3-1.58314 16.4202   7
  -1   6   2 11881.4 333.430   8
   1   6  -2 11897.4 342.628   8
  -1  -6   2 11840.2 301.860   7
   1  -6  -2 11938.3 318.070   6
   1  -6  -1 108.906 34.3882   6
  -1  -6   1 170.505 36.2659   7
  -1   6   1 71.3178 24.5695   8
   1   6  -1 149.122 38.3891   8
  -1  -6   0 26.1689 12.9711   5
  -1  -6   0 21.8621 9.79320   7
   1   6   0 10.6184 20.8892   8
  -1   6  -1 1336.89 111.147   8
  -1  -6  -1 1497.76 89.4540   5
   1   6   1 1465.34 119.116   8
  -1   6  -2 10910.1 320.240   8
  -1  -6  -2 9892.35 257.626   5
   1  -6   2 10570.6 311.529   7
   1   6   2 10683.9 325.153   8
   1  -6   3 1503.64 124.945   7
  -1  -6  -3 1275.55 101.745   5
   1   6   3 1507.33 123.398   8
   1   6   4 5059.33 233.533   8
   1  -6   4 5101.34 243.673   7
  -1  -6  -4 4732.43 211.243   5
   1  -6   5 5579.51 270.980   7
  -1   6  -5 5083.14 96.5891   5
   1   6   5 5794.78 256.759   8
  -1  -6  -5 5406.72 241.528   5
  -1   6  -6 3.86064 6.09787   5
  -1  -6  -6 53.0339 34.7440   5
   1   6   6 15.9537 29.2717   8
   1  -6   6 36.9545 34.1540   7
  -1  -6  -7 1732.38 158.215   5
  -1   6  -7 1744.22 84.7821   5
   1   6   7 1756.04 153.502   8
   1  -6   7 1722.30 169.121   7
  -1  -6  -8 6.05626 41.4931   5
   1   6   8 43.6689 51.1886   8
  -1  -6  -9 549.245 102.831   5
   1  -6   9 452.509 102.385   7
   1   6   9 630.704 102.676   8
  -1  -6 -10 126.400 71.6791   5
   1   6  10-6.04791 35.7132   8
   1  -6  10 60.4095 41.5875   7
   1   6  11 71.0588 53.7443   8
   1  -6  11 80.8475 53.7783   7
  -1  -6 -11 79.0951 62.0664   5
  -1  -6 -12 361.513 93.6544   5
   1   6  12 209.555 73.6462   8
   1  -6  12 384.561 107.744   7
  -1  -6 -13 84.9849 63.1350   5
   1  -6  13 88.0577 70.3755   7
   1  -6  14 402.225 114.231   7
  -1  -6 -14 371.538 106.891   5
  -1  -6 -15 17.1799 59.1451   5
   1   6  15 64.8178 55.0113   3
   1  -6  15 38.0139 62.9000   7
  -1  -6 -16 720.940 159.739   5
   1   6  16 572.312 116.604   3
   1  -6  16 951.890 189.614   7
  -1  -6 -17 33.2181 69.1674   5
   1  -6  17 60.8217 66.6185   7
   1   6  17 199.573 78.8340   3
   1   6  18 632.558 128.020   3
   1  -6  18 576.129 157.014   7
  -1  -6 -18 728.559 164.948   5
  -1  -6 -19 160.217 88.2079   5
   1  -6  19 267.028 98.1179   7
  -1  -6 -20-210.768 114.804   5
   1  -6  20-9.53896 79.6872   7
   1  -7 -20 230.140 101.025   5
  -1  -7  20 448.930 148.614   7
  -1  -7  19 41.0006 59.4965   7
   1  -7 -19 62.6635 62.7161   5
   1  -7 -18 725.431 158.803   5
  -1  -7  18 772.985 188.878   7
   1  -7 -17 899.861 173.685   5
  -1  -7  17 610.048 157.905   7
  -1   7  17 610.424 115.293   3
   1  -7 -16 309.847 111.499   5
  -1  -7  16 127.339 88.5367   7
  -1  -7  15-27.6471 66.9324   7
   1  -7 -15 105.567 78.0165   5
  -1  -7  14 146.878 74.6805   7
   1  -7 -14 266.153 88.1833   5
  -1  -7  13 245.183 91.0354   7
   1  -7 -13 81.0703 53.4118   5
  -1   7  13 310.973 87.8917   8
  -1   7  12 153.631 58.0924   8
   1  -7 -12 312.359 93.6032   5
  -1  -7  12 225.670 87.5862   7
   1  -7 -11 3362.92 265.695   5
  -1  -7  11 3560.26 300.343   7
  -1   7  11 3984.61 270.767   8
  -1   7  10 6.62088 37.9491   8
  -1  -7  10-26.0642 43.4152   7
   1  -7 -10-55.3950 63.6398   5
  -1  -7   9 3973.49 286.910   7
  -1   7   9 3800.88 245.513   8
   1  -7  -9 4312.91 270.089   5
  -1   7   8 2276.63 182.574   8
   1  -7  -8 2190.34 182.789   5
  -1  -7   8 2064.79 201.938   7
  -1  -7   7 477.903 91.2187   7
   1  -7  -7 433.142 78.9307   5
   1  -7  -7 374.256 53.9135   6
  -1   7   7 353.096 73.2603   8
  -1  -7   6 4559.12 262.830   7
  -1   7   6 4671.12 245.088   8
   1  -7  -6 4219.74 228.813   5
   1  -7  -6 4521.18 190.316   6
   1  -7  -5 4.51595 14.0133   6
   1  -7  -5 20.8308 27.7729   5
  -1  -7   5 28.9298 32.2161   7
  -1   7   5-9.81444 34.2993   8
  -1   7   4 2205.19 162.459   8
   1  -7  -4 2237.77 144.521   5
  -1  -7   4 2151.87 159.542   7
   1  -7  -4 2266.28 141.627   6
   1  -7  -3 794.717 86.8214   6
   1   7  -3 618.172 38.3836   1
  -1   7   3 530.519 76.7240   8
   1   7  -3 566.466 82.3288   8
  -1  -7   3 532.787 74.5094   7
  -1   7   2 817.531 98.2371   8
  -1  -7   2 694.862 79.9493   7
   1   7  -2 828.253 99.4504   8
  -1   7   1 3245.25 188.372   8
   1   7  -1 3760.68 205.512   8
  -1  -7   1 3763.86 165.348   7
  -1   7   0 221.310 52.9907   8
   1   7   0 108.532 41.0278   8
  -1  -7  -1 9621.29 236.801   5
   1   7   1 10631.0 348.618   8
  -1   7  -1 10712.4 340.419   8
  -1  -7  -2 515.126 62.7114   5
  -1   7  -2 427.364 70.0788   8
   1   7   2 467.835 75.0556   8
  -1  -7  -3 2759.48 154.353   5
  -1   7  -3 2909.34 184.878   8
   1   7   3 3037.41 190.913   8
   1  -7   3 3136.14 189.485   7
   1  -7   4 61.5104 35.8982   7
   1   7   4 139.455 58.9082   8
  -1  -7  -4 44.1088 21.1630   5
   1   7   5 1020.40 119.331   8
  -1  -7  -5 980.629 107.874   5
   1  -7   5 1144.81 130.984   7
   1   7   6 6849.69 305.623   8
   1  -7   6 5987.69 309.575   7
  -1  -7  -6 6175.79 282.724   5
   1   7   7 10033.4 380.885   8
  -1  -7  -7 9772.81 376.053   5
   1  -7   7 9991.28 425.998   7
  -1  -7  -8 3615.86 245.531   5
   1   7   8 3345.80 224.799   8
   1   7   9-4.43235 40.7479   8
  -1  -7  -9 32.9831 44.2852   5
   1  -7   9-44.4972 38.1002   7
   1  -7  10 722.337 136.618   7
  -1  -7 -10 634.052 117.914   5
   1   7  10 855.376 125.990   8
   1   7  11 672.824 113.062   8
  -1  -7 -11 853.992 135.205   5
   1  -7  11 674.324 136.407   7
   1  -7  12-0.96180 56.7340   7
  -1  -7 -12 121.901 68.1752   5
   1   7  12 95.5895 48.2961   8
   1   7  13-9.92289 41.7268   8
  -1  -7 -13-41.8836 71.3600   5
   1  -7  14 47.6529 70.2475   7
  -1  -7 -14 14.5559 57.2779   5
  -1  -7 -15 438.534 121.670   5
   1  -7  15 539.346 137.954   7
  -1  -7 -16 178.383 77.7990   5
   1   7  16 293.473 83.4918   3
   1   7  17 66.5684 52.3212   3
   1  -7  17 73.2283 79.5390   7
  -1  -7 -17 71.3864 60.1521   5
  -1  -7 -18-22.0768 74.6313   5
   1   7  18 55.9411 49.4028   3
   1  -7  19 155.857 97.9233   7
  -1  -7 -19 57.4438 81.4861   5
  -1  -8  19 583.615 165.584   7
   1  -8 -18 139.299 97.5192   5
  -1  -8  18 61.1480 68.3082   7
  -1   8  17 164.989 66.9736   3
  -1  -8  17 52.2201 59.4218   7
  -1  -8  16 165.883 104.665   7
   1  -8 -16 274.612 102.238   5
  -1  -8  15 141.398 91.7876   7
   1  -8 -15-4.14140 60.3011   5
  -1  -8  14 173.937 76.0022   7
   1  -8 -14 135.569 74.9954   5
  -1  -8  13 441.254 115.943   7
  -1   8  13 502.569 111.010   8
   1  -8 -13 413.372 111.614   5
  -1   8  12 74.7916 47.0410   8
  -1  -8  12 127.519 61.7847   7
   1  -8 -12 233.215 83.2788   5
   1  -8 -11 289.208 93.5215   5
  -1   8  11 201.773 75.9970   8
  -1  -8  11 165.747 73.7361   7
  -1  -8  10 2658.53 253.144   7
   1  -8 -10 2699.95 230.586   5
  -1   8  10 2699.38 225.716   8
  -1   8   9-7.64519 46.9060   8
  -1  -8   9 74.6526 51.1557   7
   1  -8  -9 81.6929 41.0390   5
  -1   8   8 15196.0 496.410   8
  -1  -8   8 14404.3 535.445   7
   1  -8  -8 14381.7 478.602   5
  -1  -8   7 173.297 64.3009   7
  -1   8   7 78.9796 47.8179   8
   1  -8  -7 100.758 54.6684   5
  -1   8   6 7142.57 323.695   8
  -1  -8   6 6931.17 338.232   7
   1  -8  -6 6977.13 300.494   5
   1  -8  -6 6880.96 251.164   6
   1  -8  -5 12365.0 347.390   6
  -1   8   5 12284.3 420.087   8
  -1  -8   5 12669.2 428.972   7
   1  -8  -5 12600.9 378.066   5
  -1  -8   4 184.561 53.9774   7
  -1   8   4 105.085 42.0951   8
   1   8  -4 230.652 65.6877   8
  -1   8   3 31.8742 28.2439   8
   1   8  -3 32.8275 10.4657   1
   1   8  -3 44.8874 38.0946   8
  -1  -8   3 4.36503 19.4899   7
   1   8  -2 5241.15 264.027   8
  -1   8   2 5189.90 260.107   8
  -1  -8   2 5149.39 224.193   7
   1   8  -1 2101.29 165.762   8
  -1   8   1 2514.13 181.346   8
   1   8   0 35328.4 684.911   8
  -1   8   0 34794.1 663.959   8
  -1  -8  -1 1332.78 91.1095   5
   1   8   1 1269.06 130.558   8
  -1   8  -1 1354.07 131.825   8
   1   8   2 18470.5 499.499   8
  -1  -8  -2 18427.8 375.944   5
  -1   8  -2 18787.1 494.585   8
  -1  -8  -3 10209.7 310.037   5
   1   8   3 10947.5 389.605   8
  -1   8  -3 11127.8 383.841   8
  -1   8  -4 1346.12 139.587   8
   1   8   4 1184.71 133.633   8
  -1  -8  -4 1174.28 114.436   5
   1  -8   4 1194.88 128.925   7
   1  -8   5-31.4326 37.6589   7
  -1  -8  -5 25.6464 37.7396   5
   1   8   5-26.9395 31.4452   8
  -1  -8  -6 17388.4 490.031   5
   1   8   6 17156.5 513.279   8
   1  -8   6 17523.6 551.626   7
   1  -8   7 2462.25 216.902   7
  -1  -8  -7 2422.76 193.474   5
   1   8   7 2560.33 202.123   8
   1   8   8 100.782 50.1267   8
   1  -8   8 21.8800 38.5856   7
  -1  -8  -9 87.5746 46.0559   5
   1   8   9 85.3817 51.7427   8
   1  -8   9 102.157 47.3212   7
   1   8  10 481.534 96.3967   8
  -1  -8 -10 339.738 88.7133   5
   1  -8  10 339.954 94.5380   7
   1  -8  11 680.154 137.320   7
   1   8  11 573.324 118.257   8
  -1  -8 -11 578.910 119.995   5
   1   8  12 809.954 138.113   8
  -1  -8 -12 533.678 113.427   5
   1  -8  12 1018.32 174.272   7
   1  -8  13 1635.11 229.128   7
  -1  -8 -13 1618.94 206.873   5
   1   8  13 1558.60 191.886   8
   1   8  14-41.2042 59.9932   8
  -1  -8 -14 28.9135 59.1477   5
   1  -8  14 11.6580 45.4221   7
  -1  -8 -15 2303.79 266.876   5
   1  -8  15 2339.54 296.158   7
   1   8  16 662.919 134.124   3
   1  -8  16 464.471 132.721   7
  -1  -8 -16 401.902 114.147   5
   1  -8  17-68.4149 68.8479   7
  -1  -8 -17-32.9036 62.7067   5
   1   8  17-73.4086 60.7894   3
  -1  -8 -18 336.803 112.020   5
   1   8  18 246.029 86.9223   3
   1  -8  18 126.412 73.1893   7
  -1  -8 -19-11.6500 87.1006   5
   1  -8  19 69.7607 90.8536   7
  -1  -9  18 1494.27 258.838   7
   1  -9 -17 104.562 70.8586   5
  -1  -9  17 197.693 97.0555   7
  -1  -9  16 70.6029 56.1837   7
   1  -9 -16 65.2567 55.7382   5
   1  -9 -15 146.434 80.5757   5
  -1  -9  15 4.44376 54.3295   7
  -1   9  14 1806.96 214.761   8
  -1  -9  14 1299.51 213.395   7
   1  -9 -14 1422.50 199.934   5
  -1   9  13 585.348 131.547   8
  -1  -9  13 533.782 134.686   7
   1  -9 -13 497.277 120.766   5
  -1  -9  12 1034.30 177.578   7
  -1   9  12 888.554 145.111   8
   1  -9 -12 1057.05 163.657   5
  -1   9  11 328.878 95.6768   8
  -1  -9  11 253.537 91.0466   7
   1  -9 -11 216.626 73.2437   5
   1  -9 -10 115.918 58.9502   5
  -1  -9  10 76.3120 72.3257   7
  -1   9  10 76.7456 59.2751   8
   1  -9  -9 431.858 90.9712   5
  -1   9   9 506.285 103.540   8
  -1  -9   9 356.054 99.7920   7
  -1   9   8 2131.48 197.042   8
   1  -9  -8 1958.69 182.366   5
  -1  -9   8 2364.22 223.846   7
  -1  -9   7 1866.21 193.623   7
   1  -9  -7 1767.46 163.761   5
  -1   9   7 1834.08 180.828   8
  -1  -9   6 120.653 52.2690   7
  -1   9   6 131.049 59.8787   8
  -1  -9   5-40.3479 37.6336   7
  -1   9   5-37.5426 42.7002   8
   1   9  -5 25.8130 34.5145   8
   1   9  -4 9257.79 385.306   8
  -1  -9   4 8762.45 351.419   7
  -1   9   4 8760.73 371.939   8
  -1   9   3 1011.94 126.436   8
  -1  -9   3 1267.62 125.823   7
   1   9  -3 1016.53 125.113   8
   1   9  -2 747.085 113.163   8
  -1   9   2 729.880 108.703   8
  -1   9   1 152.510 56.0118   8
   1   9  -1 153.398 64.9669   8
   1   9   0 306.351 72.3080   8
  -1   9   0 273.484 61.3839   8
   1   9   1 4860.79 273.064   8
  -1   9  -1 4761.58 267.326   8
   1   9   2 2310.57 192.455   8
  -1   9  -2 2196.05 183.239   8
  -1  -9  -2 1931.98 124.501   5
  -1  -9  -3 6495.12 250.755   5
   1   9   3 6641.24 324.356   8
  -1   9  -3 7250.22 334.330   8
   1   9   4 2461.43 200.625   8
  -1  -9  -4 2342.28 163.694   5
  -1   9  -4 2403.72 198.204   8
   1   9   5 1435.27 156.216   8
  -1  -9  -5 1348.82 133.035   5
  -1   9  -5 1535.62 162.485   8
   1   9   6 235.790 69.0535   8
   1  -9   6 189.507 59.9998   7
  -1  -9  -6 194.477 59.4821   5
   1  -9   7 257.746 76.9357   7
   1   9   7 117.496 55.5342   8
  -1  -9  -7 154.988 55.6786   5
   1   9   8 2875.40 232.965   8
  -1  -9  -8 2471.75 209.775   5
   1  -9   8 2782.47 256.100   7
   1  -9   9 450.046 111.426   7
  -1  -9  -9 532.923 108.085   5
   1   9   9 445.236 97.5183   8
  -1  -9 -10 553.072 117.539   5
   1   9  10 571.623 116.264   8
   1  -9  10 454.127 120.714   7
  -1  -9 -11-41.7947 66.3240   5
   1  -9  11-31.7542 64.5608   7
   1   9  11-74.6335 67.4891   8
   1   9  12 356.136 99.9939   8
   1  -9  12 288.775 114.728   7
  -1  -9 -12 166.308 80.1650   5
   1   9  13 458.250 115.738   8
  -1  -9 -13 639.178 137.793   5
   1  -9  13 556.711 134.688   7
   1   9  14 54.5088 54.7415   8
  -1  -9 -14 154.046 76.7109   5
   1  -9  14 24.1288 70.1603   7
  -1  -9 -15 44.3466 75.1516   5
   1  -9  15 135.413 84.1486   7
  -1  -9 -16 428.732 135.851   5
   1  -9  16 299.354 115.597   7
   1   9  17 349.125 101.633   3
   1  -9  17 757.232 192.477   7
  -1  -9 -17 518.700 145.740   5
   1   9  18-6.32526 41.7663   3
   1  -9  18-107.966 98.8337   7
  -1  -9 -18 119.397 90.4446   5
  -1 -10  18 156.916 102.915   7
  -1 -10  17 208.939 110.410   7
  -1 -10  16-55.5772 71.4913   7
  -1 -10  15 166.519 87.9756   7
  -1  10  14 2228.66 247.512   8
  -1 -10  14 1728.32 257.296   7
   1 -10 -13 877.198 158.414   5
  -1  10  13 818.179 151.639   8
  -1 -10  13 995.434 189.676   7
  -1  10  12 1095.95 166.061   8
  -1 -10  12 1243.56 204.566   7
   1 -10 -12 1127.96 173.594   5
   1 -10 -11 727.100 133.267   5
  -1  10  11 636.244 129.525   8
  -1 -10  11 669.121 148.432   7
  -1 -10  10 10.0412 38.2920   7
   1 -10 -10 32.7457 54.9831   5
  -1  10  10 32.7666 39.4308   8
  -1 -10   9 1035.36 164.501   7
  -1  10   9 1093.92 158.519   8
  -1  10   8 460.754 96.2665   8
  -1 -10   8 369.589 98.7668   7
  -1  10   7 8.87360 36.1482   8
  -1 -10   7 77.6089 47.2789   7
   1  10  -6 49.3018 54.0981   8
  -1  10   6 16.5524 40.7604   8
  -1 -10   6 5.70863 27.6313   7
   1  10  -5 1097.54 147.482   8
  -1 -10   5 1096.56 138.302   7
  -1  10   5 1191.25 147.893   8
  -1  10   4 3.01205 37.8278   8
   1  10  -4-14.0615 39.1466   8
  -1 -10   4 6.27562 28.3176   7
  -1  10   3 171.256 65.2309   8
   1  10  -3 185.276 67.8667   8
   1  10  -2 293.043 74.8085   8
  -1  10   2 357.608 81.6803   8
  -1  10   1 7605.94 357.897   8
   1  10  -1 7582.65 365.399   8
   1  10   0 36.1470 34.9041   8
  -1  10   0 71.9380 47.0664   8
  -1  10  -1 1567.79 165.663   8
   1  10   1 1527.67 163.118   8
   1  10   2 8491.84 383.276   8
  -1  10  -2 8368.93 377.354   8
  -1  10  -3 3788.94 258.308   8
   1  10   3 3917.26 267.830   8
   1  10   4 288.402 75.6664   8
  -1  10  -4 147.397 56.8962   8
  -1 -10  -4 191.745 49.6415   5
  -1  10  -5 803.094 124.729   8
  -1 -10  -5 789.544 104.237   5
   1  10   5 831.208 127.544   8
  -1 -10  -6 120.394 51.8377   5
   1  10   6 256.393 85.1079   8
  -1  10  -6 317.612 78.5458   8
  -1 -10  -7 1276.92 147.221   5
   1  10   7 1345.43 164.923   8
   1 -10   8 38.8759 42.0749   7
   1  10   8 112.945 52.3781   8
  -1 -10  -8 50.3014 47.8896   5
   1 -10   9 541.123 126.002   7
  -1 -10  -9 449.246 105.069   5
   1  10   9 530.022 112.494   8
   1  10  10 387.364 97.7302   8
  -1 -10 -10 486.953 115.223   5
   1 -10  10 317.949 104.771   7
   1 -10  11 1572.30 222.040   7
  -1 -10 -11 1266.84 177.419   5
   1  10  11 1572.74 195.962   8
   1 -10  12 178.566 90.8601   7
   1  10  12 59.5624 74.0746   8
  -1 -10 -12-13.1582 52.5819   5
  -1 -10 -13 104.476 79.0585   5
   1  10  13-90.6495 63.1985   8
   1 -10  13 55.7863 67.9671   7
  -1 -10 -14-56.5196 69.4223   5
   1  10  14-41.2750 71.6247   8
   1 -10  14 61.2997 64.1706   7
  -1 -10 -15-19.4171 59.9644   5
   1  10  15 114.394 78.0409   8
   1 -10  16 468.207 149.806   7
  -1 -10 -16 673.065 154.384   5
   1  10  17 270.879 96.6922   3
   1 -10  17 150.510 93.7654   7
  -1 -10 -17 97.5908 75.4367   5
   1  10  18 337.881 111.902   3
  -1 -11  17-55.3884 71.6165   7
  -1 -11  16-70.2201 74.4869   7
  -1 -11  15-13.9879 46.7054   7
  -1  11  15 1.81115 39.6651   8
  -1 -11  14 49.5652 62.9481   7
  -1  11  14 15.0690 37.7659   8
  -1  11  13 93.9546 83.3414   8
  -1 -11  13-6.34593 47.9840   7
  -1  11  12 249.473 89.8684   8
  -1 -11  12 246.879 95.8615   7
  -1  11  11 330.650 102.479   8
  -1 -11  11 246.281 99.0920   7
  -1 -11  10 10.1289 48.3448   7
  -1  11  10-45.4886 51.4371   8
  -1  11   9 648.721 125.285   8
  -1 -11   9 723.499 142.861   7
   1  11  -8-55.3067 64.5114   8
  -1  11   8 4.71773 41.4709   8
  -1 -11   8-4.46658 42.8925   7
  -1  11   7-40.6110 56.1411   8
   1  11  -7-33.1069 63.4584   8
  -1 -11   7-29.8946 46.0263   7
  -1  11   6 6.34053 39.7382   8
   1  11  -6-20.4980 44.0525   8
  -1 -11   6-5.21442 34.8180   7
  -1  11   5 2358.24 220.631   8
   1  11  -5 2327.13 230.214   8
  -1  11   4 43.3687 40.8352   8
   1  11  -4 14.7301 36.7688   8
  -1  11   3 769.858 128.497   8
   1  11  -3 826.871 131.637   8
  -1  11   2 852.906 129.059   8
   1  11  -2 613.026 119.090   8
  -1  11   1 909.647 134.632   8
   1  11  -1 1096.37 145.737   8
  -1  11   0 81.9205 34.1946   8
   1  11   0 91.5001 49.1984   8
  -1  11  -1 62.2348 37.2756   8
   1  11   1 205.497 74.7151   8
   1  11   2 182.062 65.5050   8
  -1  11  -2 139.403 57.9137   8
   1  11   3 25.8850 46.1082   8
  -1  11  -3 99.9671 57.5805   8
   1  11   4 237.941 71.2589   8
  -1  11  -4 164.857 69.3703   8
  -1  11  -5-14.2469 45.0432   8
   1  11   5 6.97312 35.0802   8
   1  11   6 158.183 64.7380   8
  -1 -11  -6 105.292 41.1913   5
  -1  11  -6 58.9899 57.6233   8
  -1 -11  -7 360.915 80.7000   5
  -1  11  -7 480.094 109.223   8
   1  11   7 431.974 104.182   8
  -1 -11  -8 616.943 103.448   5
  -1  11  -8 591.366 128.447   8
   1  11   8 741.921 132.274   8
  -1 -11  -9 2.80177 38.8492   5
   1  11   9 87.5040 51.2085   8
  -1 -11 -10 225.302 75.8056   5
   1  11  10 393.575 106.026   8
  -1 -11 -11 2132.94 233.338   5
   1  11  11 1816.39 219.328   8
  -1 -11 -12 73.4590 56.9004   5
   1  11  12 138.188 61.5513   8
   1  11  13 109.158 74.4566   8
  -1 -11 -13 13.1806 47.4749   5
   1  11  14 617.220 138.387   8
  -1 -11 -14 499.329 130.160   5
  -1 -11 -15 9.92208 51.9067   5
   1  11  15 269.354 109.535   8
  -1 -11 -16 12.9840 65.5568   5
  -1  12  15 132.359 76.7953   8
  -1 -12  15 161.460 85.4715   7
  -1  12  14 35.2892 48.1314   8
  -1 -12  14 74.6391 81.0195   7
  -1 -12  13 133.458 93.2885   7
  -1  12  13 92.2470 69.8742   8
  -1 -12  12 12.3177 49.9015   7
  -1  12  12 141.018 65.6942   8
  -1 -12  11 40.8758 48.1147   7
  -1  12  11 33.1110 47.7852   8
   1  12 -11 89.9860 69.4783   8
  -1 -12  10 740.805 154.084   7
   1  12 -10 773.211 159.181   8
  -1  12  10 870.258 158.075   8
  -1  12   9 613.361 127.419   8
   1  12  -9 734.344 151.756   8
  -1 -12   9 886.692 161.743   7
  -1  12   8 87.3195 61.9657   8
   1  12  -8 69.0284 53.5821   8
   1  12  -7 118.118 66.1475   8
  -1  12   7 54.8185 42.9601   8
   1  12  -6-63.2239 65.5222   8
  -1  12   6 7.84213 43.6536   8
   1  12  -5 1973.14 218.926   8
  -1  12   5 1872.46 205.504   8
  -1  12   4 25.2221 41.1493   8
   1  12  -4 17.4110 50.4987   8
   1  12  -3 1845.35 203.673   8
  -1  12   3 1978.31 209.470   8
  -1  12   2 8.83358 42.9249   8
   1  12  -2-14.3704 40.0033   8
   1  12  -1 314.773 92.2871   8
  -1  12   1 207.937 70.1165   8
   1  12   0 394.376 98.9666   8
  -1  12   0 609.900 119.443   8
  -1  12  -1 136.452 70.9535   8
   1  12   1 242.042 79.2553   8
   1  12   2 83.5350 46.1461   8
  -1  12  -2 25.2195 37.6542   8
  -1  12  -3 303.375 89.1564   8
   1  12   3 164.696 66.4754   8
  -1  12  -4 23.7115 40.1997   8
   1  12   4-19.3244 39.0512   8
  -1  12  -5 192.140 79.9044   8
   1  12   5 40.4647 48.7039   8
  -1  12  -6 17.4973 46.9978   8
   1  12   6 97.9647 57.2692   8
  -1  12  -7 898.085 151.960   8
   1  12   7 767.551 141.061   8
  -1  12  -8 106.899 61.7815   8
   1  12   8 163.929 71.0475   8
  -1  12  -9 2242.45 249.305   8
   1  12   9 2456.38 258.835   8
   1  12  10 491.861 123.679   8
  -1  12 -10 272.815 98.7554   8
   1  12  11 771.200 152.264   8
  -1  12 -11 786.255 157.311   8
   1  12  12 90.7943 65.6424   8
   1  12  13 188.667 73.9296   8
   1  12  14 144.146 77.4620   8
   1  12  15-69.6755 56.0102   8
  -1  13  14 41.1281 60.3012   8
   1  13 -14 0.39456 39.5216   8
  -1  13  13-2.23828 43.6550   8
   1  13 -13-28.9439 49.6373   8
   1  13 -12 385.729 117.641   8
  -1  13  12 288.373 101.012   8
   1  13 -11 835.518 162.413   8
  -1  13  11 785.937 160.393   8
  -1  13  10-30.0166 45.2697   8
   1  13 -10-10.5172 43.3570   8
   1  13  -9 1260.78 200.563   8
  -1  13   9 1343.11 192.211   8
   1  13  -8 1292.69 194.415   8
  -1  13   8 1222.49 181.133   8
   1  13  -7 1301.55 196.357   8
  -1  13   7 1783.38 216.896   8
  -1  13   6 488.183 113.672   8
   1  13  -6 383.664 102.839   8
   1  13  -5 292.396 103.200   8
  -1  13   5 85.8876 49.8989   8
  -1  13   4 898.201 149.515   8
   1  13  -4 911.627 159.932   8
   1  13  -3 2731.05 262.614   8
  -1  13   3 3283.67 284.235   8
  -1  13   2 56.1100 41.6194   8
   1  13  -2 195.706 76.8446   8
   1  13  -1 1511.33 195.381   8
  -1  13   1 1219.49 174.077   8
   1  13   0 302.034 92.3684   8
  -1  13   0 322.514 89.8788   8
   1  13   1 1613.55 197.644   8
  -1  13  -1 1559.71 197.782   8
   1  13   2 51.5653 58.7234   8
  -1  13  -2 18.0268 46.3286   8
   1  13   3 544.867 116.030   8
  -1  13  -3 480.961 113.160   8
  -1  13  -4 908.034 156.385   8
   1  13   4 721.029 138.873   8
   1  13   5 50.2103 69.5508   8
  -1  13  -5 44.2996 42.6579   8
  -1  13  -6 25.1961 41.8844   8
   1  13   6 64.0228 51.3388   8
  -1  13  -7 44.9267 50.5146   8
   1  13   7-12.9649 61.0633   8
   1  13   8 94.3794 73.8263   8
  -1  13  -8 192.869 84.9671   8
  -1  13  -9 610.633 141.783   8
   1  13   9 575.766 134.320   8
  -1  13 -10 30.1377 65.2283   8
   1  13  10 71.0615 57.0973   8
   1  13  11-32.3763 54.0051   8
  -1  13 -11 117.000 77.5310   8
   1  13  12 172.654 82.3442   8
  -1  13 -12 87.1790 59.7898   8
  -1  13 -13 101.297 71.6680   8
   1  13  13-28.6164 63.0065   8
  -1  13 -14 176.648 86.6929   8
  -1  14  12-36.8522 53.7569   8
   1  14 -12-12.6600 45.9029   8
  -1  14  11 24.0080 46.2782   8
   1  14 -11 64.3088 64.3471   8
  -1  14  10 144.853 73.3602   8
   1  14 -10 8.53708 51.9406   8
  -1  14   9 18.5516 44.0430   8
   1  14  -9 81.8236 67.9399   8
   1  14  -8 412.234 119.326   8
  -1  14   8 477.400 130.090   8
  -1  14   7 147.746 77.8289   8
   1  14  -7 83.6936 67.3109   8
  -1  14   6 208.197 81.1833   8
   1  14  -6 12.3194 51.6170   8
   1  14  -5 2082.08 248.581   8
  -1  14   5 1934.21 230.414   8
  -1  14   4 55.1607 45.0920   8
   1  14  -4-31.1346 65.4852   8
   1  14  -3 37.3342 49.3834   8
  -1  14   3-21.7720 61.2066   8
  -1  14   2 58.7050 57.2137   8
   1  14  -2 69.4168 63.6917   8
  -1  14   1-19.4756 43.4354   8
   1  14  -1 19.5553 53.5346   8
   1  14   0 61.2551 57.0416   8
  -1  14   0 25.9955 41.1633   8
  -1  14  -1 218.927 88.3298   8
   1  14   1 366.155 107.500   8
   1  14   2 717.712 144.357   8
  -1  14  -2 618.385 134.232   8
   1  14   3 194.020 78.0697   8
  -1  14  -3 2.73064 53.3187   8
  -1  14  -4 520.973 124.210   8
   1  14   4 491.892 116.821   8
  -1  14  -5 400.137 119.219   8
   1  14   5 217.293 79.8391   8
   1  14   6 6.04725 54.1635   8
  -1  14  -6 1.79105 52.9497   8
   1  14   7 586.427 134.180   8
  -1  14  -7 265.202 95.2961   8
  -1  14  -8 273.957 105.255   8
   1  14   8 81.8249 62.0324   8
   1  14   9 269.384 96.6808   8
  -1  14  -9 158.778 77.8685   8
   1  14  10-44.1350 54.3656   8
  -1  14 -10 20.3340 49.5579   8
  -1  14 -11 19.1421 56.3122   8
   1  14  11 119.856 70.1842   8
  -1  14 -12 17.7511 43.6559   8
   1  15 -10 4.65890 46.6301   8
  -1  15   9-15.4984 47.2647   8
   1  15  -9 77.4954 63.1667   8
   1  15  -8 342.989 107.755   8
  -1  15   8 211.986 97.7351   8
  -1  15   7 35.3684 51.2888   8
   1  15  -7-10.8163 49.9659   8
  -1  15   6 206.893 92.5037   8
   1  15  -6 21.4038 50.9707   8
  -1  15   5 671.455 144.352   8
   1  15  -5 589.689 138.656   8
   1  15  -4 11.8893 53.1009   8
  -1  15   4-1.59051 49.7453   8
   1  15  -3 133.774 73.4230   8
  -1  15   3 41.5558 49.6830   8
  -1  15   2 950.930 167.636   8
   1  15  -2 1275.93 199.027   8
   1  15  -1 130.449 54.6801   8
  -1  15   1 345.797 116.037   8
  -1  15   0 683.749 145.304   8
   1  15   0 682.849 144.022   8
  -1  15  -1 196.011 85.0198   8
   1  15   1-52.3157 80.5029   8
  -1  15  -2 99.9885 60.2960   8
   1  15   2 111.121 71.0698   8
   1  15   3 109.950 65.6883   8
  -1  15  -3 68.7152 66.1101   8
   1  15   4 222.535 98.1875   8
  -1  15  -4-12.2881 66.7069   8
   1  15   5 296.882 101.895   8
  -1  15  -5 323.714 108.455   8
  -1  15  -6 309.148 109.938   8
   1  15   6 190.993 77.4586   8
  -1  15  -7 159.570 79.0733   8
   1  15   7 81.2148 56.4056   8
  -1  15  -8 129.252 68.3400   8
   1  15   8 115.737 65.7846   8
  -1  15  -9 35.6665 57.4599   8
   1  15   9-28.7361 53.7229   8
   1  16  -6 834.899 175.732   8
  -1  16   6 803.775 165.088   8
  -1  16   5 141.889 81.0175   8
   1  16  -5 48.8514 55.1481   8
  -1  16   4 469.212 123.444   8
   1  16  -4 522.036 143.010   8
   1  16  -3 36.1621 51.6313   8
  -1  16   3 10.4472 48.2565   8
   1  16  -2 621.247 147.958   8
  -1  16   2 802.017 161.788   8
   1  16  -1 669.254 146.877   8
  -1  16   1 322.573 112.186   8
  -1  16   0 830.046 166.688   8
   1  16   0 750.010 162.242   8
   1  16   1-59.7821 66.5882   8
  -1  16  -1 115.476 82.6313   8
  -1  16  -2 256.230 90.7767   8
   1  16   2 316.587 107.743   8
   1  16   3-39.4034 49.3442   8
  -1  16  -3-45.3808 50.4923   8
  -1  16  -4 595.228 147.830   8
   1  16   4 829.863 166.151   8
  -1  16  -5-80.7851 81.7251   8
   1  16   5 97.0283 76.7394   8
  -1  16  -6 546.415 147.874   8
  -2   0  23 72.4946 74.6174   7
  -2   0  22 793.066 190.086   7
  -2   0  21 61.6106 48.5446   7
  -2   0  20 79.3384 71.6149   7
   2   0 -20 69.9886 56.8572   5
   2   0 -19-52.5784 59.9557   5
  -2   0  19 0.08944 53.3413   7
   2   0 -18 1360.80 187.628   5
  -2   0  18 1619.92 223.717   7
   2   0 -17-53.3400 62.8386   5
  -2   0  17-37.7446 62.5507   7
  -2   0  16 922.512 158.506   7
   2   0 -16 920.349 143.358   5
   2   0 -15-33.8809 42.3646   5
  -2   0  15 12.6077 42.5984   7
   2   0 -14-32.8060 53.6549   5
  -2   0  14 18.5515 21.1454   3
  -2   0  14 43.8341 53.0409   7
  -2   0  13 23.7383 24.2075   3
  -2   0  13 1.36080 39.9691   7
   2   0 -13-1.79388 34.5915   5
   2   0 -12 3451.69 225.103   5
  -2   0  12 3201.86 157.685   3
  -2   0  12 3461.19 250.728   7
  -2   0  12 3325.07 149.705   4
  -2   0  11 26.0618 19.5431   4
  -2   0  11-47.5517 46.0912   7
  -2   0  11-2.65098 14.0599   3
   2   0 -11 15.4970 32.3819   5
  -2   0  10 6819.64 202.696   3
   2   0 -10 6988.58 289.598   5
  -2   0  10 6689.69 307.819   7
  -2   0  10 6699.00 202.647   4
  -2   0   9 24.4073 14.5879   4
  -2   0   9-9.20950 29.2507   7
  -2   0   9 8.00355 10.9403   3
   2   0  -9 25.7291 23.3837   5
   2   0  -8 6370.93 244.280   5
  -2   0   8 6063.72 165.244   3
  -2   0   8 6307.49 180.571   4
  -2   0   8 5911.25 256.263   7
   2   0  -7 6.37527 25.7304   5
  -2   0   7-0.47179 9.61522   3
  -2   0   7-2.23688 10.2431   4
  -2   0   6 71320.4 560.860   4
  -2   0   6 71843.7 456.665   3
   2   0  -6 72284.3 706.633   5
  -2   0   5 0.23106 4.75378   3
   2   0  -5 1.22519 12.6186   5
  -2   0   5 1.78043 7.75132   4
  -2   0   4 870.481 56.2178   4
   2   0  -4 806.892 61.0525   5
  -2   0   3 6.15286 6.78589   4
  -2   0   2 24209.6 254.797   4
  -2   0   0 57450.6 324.505   4
  -2   0  -1 26.1070 6.66921   4
   2   0   1 33.9365 10.8193   3
   2   0   2 6240.12 135.784   6
   2   0   2 5946.03 131.669   2
   2   0   2 6231.12 142.999   3
   2   0   3-16.2716 14.8210   3
   2   0   3 10.1917 8.25845   7
   2   0   4 3341.73 143.108   7
   2   0   4 3461.06 131.278   3
   2   0   5 22.4032 17.1764   7
   2   0   5 8.40758 15.5222   3
   2   0   6 18539.6 348.700   3
   2   0   6 18190.2 397.603   7
   2   0   7 17.7092 19.6511   7
   2   0   7 12.4911 14.2026   3
   2   0   8 133.680 35.3544   3
   2   0   8 123.302 42.0502   7
  -2   0  -9-15.1668 33.2447   5
   2   0   9-0.17476 20.3958   3
   2   0   9 22.8194 25.4325   7
   2   0  10 555.356 79.4164   3
   2   0  10 577.005 91.3791   7
  -2   0 -10 515.860 88.9595   5
   2   0  11 8.79800 33.7107   7
  -2   0 -11 12.2851 44.3910   5
   2   0  11 23.1478 21.9205   3
   2   0  12 503.042 78.9986   3
   2   0  12 537.460 102.218   7
  -2   0 -12 440.382 89.4825   5
   2   0  13-26.4928 29.3274   3
   2   0  13-7.64732 39.4492   7
  -2   0 -13-116.081 71.8439   5
   2   0  14 890.933 114.170   3
   2   0  14 1046.39 153.851   7
  -2   0 -14 811.520 133.036   5
  -2   0 -15-36.6634 56.4291   5
   2   0  15 35.8768 33.1370   3
   2   0  15 95.2335 70.2350   7
  -2   0 -16 1011.14 159.669   5
   2   0  16 1012.27 168.288   7
   2   0  16 803.219 118.534   3
   2   0  17 21.6802 30.6793   3
  -2   0 -17 19.4988 50.1916   5
   2   0  17-77.2643 62.1987   7
  -2   0 -18 3803.71 325.169   5
   2   0  18 3189.35 322.685   7
  -2   0 -19-88.7643 76.2568   5
   2   0  19-0.27469 47.6075   7
   2   0  20 147.891 81.1100   7
  -2   0 -20 98.1143 72.9903   5
  -2   0 -21-181.268 94.2334   5
   2   0  21 15.3359 53.7259   7
  -2   0 -22-60.6686 63.3429   5
  -2  -1  22 425.175 147.420   7
  -2  -1  21 210.495 99.1975   7
  -2   1  21 29.8644 60.1659   7
   2  -1 -20 556.971 132.507   5
  -2  -1  20 573.420 151.918   7
  -2   1  20 474.635 140.933   7
   2  -1 -19 161.735 83.0126   5
  -2   1  19 274.589 101.547   7
   2   1 -19 121.355 62.7461   5
  -2  -1  19 235.050 103.736   7
  -2   1  18 258.464 96.8021   7
   2  -1 -18 293.570 93.8268   5
   2   1 -18 381.260 100.103   5
  -2  -1  18 199.963 81.6072   7
   2  -1 -17 91.5895 63.7091   5
  -2   1  17 73.6289 67.1324   7
  -2  -1  17-55.4286 73.2218   7
   2   1 -17-31.1893 45.2313   5
   2   1 -16 1221.13 160.938   5
  -2  -1  16 960.371 161.406   7
  -2   1  16 1417.71 188.856   7
   2  -1 -16 1138.64 162.593   5
   2   1 -15-3.16692 46.3901   5
  -2   1  15 4.71414 41.6923   7
   2  -1 -15-22.1857 54.3608   5
  -2  -1  15 22.3498 55.4887   7
  -2  -1  14 2426.71 234.539   7
  -2   1  14 2311.13 153.876   3
   2  -1 -14 2433.33 213.648   5
   2   1 -14 2308.00 196.746   5
  -2   1  14 2170.47 212.613   7
  -2  -1  13 1667.28 112.304   3
   2   1 -13 1814.74 169.380   5
   2  -1 -13 1839.84 179.280   5
  -2   1  13 1667.53 125.333   3
  -2  -1  13 1622.77 183.650   7
  -2   1  13 1346.74 161.668   7
  -2   1  12 3517.69 153.853   4
  -2   1  12 3512.97 173.938   3
  -2  -1  12 3445.16 154.886   3
  -2   1  12 3581.11 247.999   7
   2   1 -12 3854.96 231.761   5
   2  -1 -12 3391.63 230.471   5
  -2  -1  12 3655.37 263.026   7
  -2   1  11 3396.86 163.122   3
  -2  -1  11 3525.74 244.594   7
  -2   1  11 3765.12 238.443   7
  -2   1  11 3520.71 151.115   4
   2  -1 -11 3645.36 226.810   5
   2   1 -11 3645.06 215.733   5
  -2  -1  11 3364.88 144.357   3
  -2  -1  10 579.206 96.6444   7
  -2   1  10 658.700 64.2240   4
  -2  -1  10 509.203 58.1033   4
  -2   1  10 645.971 67.9155   3
   2   1 -10 708.868 94.1592   5
  -2  -1  10 661.994 58.8740   3
  -2   1  10 468.319 84.0941   7
   2  -1 -10 621.910 92.5827   5
  -2   1   9 348.600 63.5898   7
  -2   1   9 373.272 48.6492   3
  -2   1   9 408.704 49.7470   4
  -2  -1   9 410.082 44.7177   3
  -2  -1   9 550.237 90.5713   7
   2   1  -9 398.428 63.2821   5
  -2  -1   9 361.045 46.4615   4
   2  -1  -9 524.895 85.0617   5
  -2  -1   8 1079.91 77.3989   4
   2  -1  -8 1085.90 108.287   5
  -2   1   8 1131.51 78.9770   4
  -2  -1   8 1103.43 65.9938   3
   2   1  -8 1248.76 105.111   5
  -2  -1   8 1082.27 113.509   7
   2  -1  -7 25786.9 474.777   5
  -2  -1   7 24919.1 284.306   3
  -2  -1   7 25747.4 512.496   7
  -2   1   7 25602.6 361.112   4
  -2  -1   7 24976.6 357.510   4
   2   1  -7 25043.3 432.337   5
   2  -1  -6 4617.30 188.067   5
  -2   1   6 4596.84 146.563   4
  -2  -1   6 4456.76 104.142   3
  -2  -1   6 4408.77 144.504   4
   2   1  -6 4673.74 169.922   5
  -2   1   5 1207.45 71.8920   4
   2  -1  -5 1010.20 82.4055   5
   2   1  -5 1227.46 77.5214   5
  -2  -1   5 1108.42 68.2408   4
  -2  -1   5 1179.43 45.1904   3
   2  -1  -4 23991.7 356.985   5
  -2   1   4 23851.6 301.999   4
  -2  -1   4 24127.9 305.029   4
  -2   1   3 968.668 57.2379   8
  -2  -1   3 951.347 57.7877   4
   2  -1  -2 32594.6 267.523   2
  -2  -1   2 32197.8 315.235   4
  -2   1   2 32472.7 272.574   8
   2   1  -1 99960.9 467.539   1
  -2   1   1 99449.0 375.835   8
  -2  -1   1 98443.1 484.358   1
  -2  -1   1 99206.6 520.648   4
   2  -1  -1 100577. 501.016   2
   2  -1   0 11788.2 186.754   2
   2   1   0 12297.0 155.808   8
  -2  -1   0 12132.1 171.385   4
   2  -1   1 179752. 692.086   3
   2  -1   1 176185. 596.967   1
   2   1   1 174551. 623.630   8
   2  -1   2 2144.57 83.5798   3
   2  -1   2 2096.81 96.2345   6
   2   1   2 2012.17 55.3035   6
   2   1   2 1977.79 75.1415   8
   2   1   3 1146.71 64.4276   8
   2   1   3 1175.33 55.3330   2
   2   1   3 1248.20 72.4768   7
   2  -1   3 1165.44 83.7945   7
   2  -1   3 1252.22 70.9100   3
   2   1   4 7640.55 154.950   2
   2  -1   4 8268.18 198.478   3
   2  -1   4 8174.68 240.709   7
   2   1   4 8082.34 194.039   8
   2   1   4 7779.21 205.013   7
   2  -1   5 1690.24 96.4910   3
   2  -1   5 1674.30 117.878   7
   2   1   5 1655.79 99.8923   3
   2   1   5 1606.37 96.2610   8
   2   1   5 1657.24 104.099   7
   2  -1   6 19518.9 435.351   7
   2   1   6 19594.0 391.353   7
   2  -1   6 20121.9 356.306   3
   2   1   6 19938.4 370.089   3
   2  -1   7 6564.39 269.540   7
   2   1   7 6422.93 244.939   7
   2  -1   7 6296.28 212.787   3
   2   1   7 6390.65 224.139   3
   2  -1   8 4816.21 195.034   3
   2  -1   8 4623.41 241.923   7
   2   1   8 4451.95 217.243   7
   2   1   8 4776.55 206.186   3
   2   1   9 10413.4 356.818   7
   2  -1   9 9795.06 295.267   3
  -2  -1  -9 9987.75 370.489   5
   2  -1   9 10107.6 380.500   7
   2   1   9 10114.0 314.514   3
   2   1  10-10.4123 27.7749   3
  -2   1 -10 57.4004 44.6981   5
   2  -1  10 19.8567 32.8696   7
   2  -1  10 68.0214 30.7442   3
  -2  -1 -10 47.3625 38.2816   5
   2   1  10 12.7248 23.0444   7
   2   1  11 9465.94 382.542   7
   2  -1  11 10068.4 422.696   7
   2  -1  11 9753.79 320.045   3
  -2  -1 -11 9854.29 406.211   5
   2   1  11 9705.35 338.349   3
  -2   1 -11 10079.1 393.348   5
   2  -1  12 11673.6 480.938   7
   2  -1  12 12004.5 369.817   3
   2   1  12 11519.4 445.440   7
  -2  -1 -12 11733.6 461.703   5
  -2   1 -12 11959.4 445.949   5
   2   1  12 11705.0 387.080   3
   2  -1  13 666.461 123.720   7
   2  -1  13 740.279 97.1472   3
   2   1  13 596.699 92.8097   3
  -2  -1 -13 530.019 107.065   5
  -2   1 -13 517.822 100.291   5
   2   1  13 562.365 106.094   7
   2   1  14 82.1824 44.6377   3
   2  -1  14 69.8899 41.5068   3
  -2  -1 -14-39.2708 47.1982   5
  -2   1 -14 16.0177 42.0734   5
   2   1  14 90.3595 49.6592   7
   2  -1  14-32.3314 54.9199   7
   2   1  15 106.456 60.3047   7
  -2  -1 -15 20.5174 47.5261   5
   2  -1  15-13.9035 24.4554   3
  -2   1 -15 56.4688 48.9359   5
   2   1  15 61.1591 33.4473   3
   2  -1  15-5.09362 47.7621   7
  -2  -1 -16 50.4932 48.3623   5
   2  -1  16 110.830 45.1493   3
   2   1  16 87.3307 40.9522   3
  -2   1 -16 66.2833 66.2328   5
   2  -1  16 111.288 78.2233   7
   2   1  16 102.775 56.8153   7
   2  -1  17-7.92262 56.2394   7
   2   1  17-52.6584 60.9307   7
   2  -1  17 25.9421 34.0752   3
   2   1  17 110.965 49.6445   3
  -2   1 -17-53.1388 49.6519   5
  -2  -1 -17 114.414 71.3398   5
  -2  -1 -18 31.1790 75.6339   5
   2  -1  18 42.7384 63.5557   7
   2   1  18 20.8857 38.7368   7
  -2   1 -18-32.8083 66.4876   5
   2  -1  19-39.2793 56.6174   7
   2   1  19 3.64920 43.1964   7
  -2   1 -19 20.5686 43.8615   5
  -2  -1 -19 72.3435 73.9688   5
  -2  -1 -20 796.911 160.251   5
   2  -1  20 839.250 182.937   7
  -2   1 -20 587.904 136.404   5
  -2   1 -21-1.56221 42.6381   5
  -2  -1 -21-55.1074 49.5589   5
   2  -1  21-80.3251 81.8119   7
  -2  -1 -22 144.482 87.8117   5
   2  -1  22 37.6284 56.5610   7
  -2  -2  22 10.8314 53.6409   7
  -2  -2  21-29.4820 68.4073   7
   2  -2 -20-48.5858 73.3681   5
  -2  -2  20 97.9892 96.6904   7
  -2   2  19 8.38359 47.9805   7
  -2  -2  19-34.4032 59.1535   7
   2  -2 -19 29.9404 58.8293   5
   2   2 -18 634.543 122.183   5
   2  -2 -18 526.169 128.806   5
  -2   2  18 702.025 141.579   7
  -2  -2  18 571.149 147.173   7
   2   2 -17 311.956 84.3333   5
   2  -2 -17 305.130 97.1474   5
  -2  -2  17 238.369 98.5477   7
  -2   2  17 279.346 85.5901   7
   2  -2 -16 566.734 120.088   5
   2   2 -16 569.892 107.107   5
  -2   2  16 646.682 126.471   7
  -2  -2  16 784.201 157.752   7
  -2  -2  15 260.046 105.161   7
  -2   2  15 131.732 64.3369   7
   2   2 -15 118.080 54.1286   5
   2  -2 -15 96.0702 50.9188   5
  -2   2  15 140.420 39.2867   3
  -2   2  14 88.6890 53.7663   7
   2  -2 -14 140.851 65.6190   5
  -2  -2  14 125.457 68.4548   7
   2   2 -14 40.9362 33.2277   5
  -2   2  14 50.7381 25.2068   3
  -2   2  13 30.8691 33.1406   7
  -2  -2  13 141.616 67.4083   7
   2  -2 -13 83.6560 65.7565   5
   2   2 -13 127.740 47.4423   5
  -2  -2  13 63.6413 23.7567   3
  -2   2  13 83.2614 39.6669   3
  -2   2  12 8990.02 379.297   7
  -2  -2  12 9030.04 246.401   3
  -2   2  12 8856.20 288.341   3
   2  -2 -12 8928.48 383.295   5
  -2  -2  12 9043.96 420.823   7
   2   2 -12 8559.73 335.010   5
  -2   2  12 9381.34 261.455   4
  -2   2  11 940.193 89.7769   3
  -2   2  11 814.326 108.363   7
   2   2 -11 955.863 108.827   5
  -2   2  11 807.459 76.6338   4
   2  -2 -11 832.107 113.838   5
  -2  -2  11 969.035 132.638   7
  -2  -2  11 879.661 74.2925   3
  -2   2  10 4426.62 172.263   4
   2  -2 -10 4372.07 244.617   5
  -2  -2  10 4443.05 271.976   7
   2   2 -10 4363.50 214.737   5
  -2   2  10 4273.21 232.431   7
  -2  -2  10 4363.94 151.436   3
  -2  -2   9-19.2484 31.9720   7
   2   2  -9 34.3514 27.6880   5
   2  -2  -9-29.6648 40.2671   5
  -2   2   9 21.0154 17.3945   4
  -2  -2   9 34.7313 16.0986   3
  -2   2   9 22.4559 34.9582   7
   2   2  -8 32775.3 507.016   5
  -2  -2   8 31292.2 353.146   3
   2  -2  -8 31833.0 582.629   5
  -2  -2   8 32266.4 639.132   7
  -2   2   8 31497.4 435.761   4
  -2  -2   7 330.071 63.1936   7
   2   2  -7 300.026 47.5935   5
   2  -2  -7 174.733 47.3684   5
  -2   2   7 239.793 37.9462   4
   2  -2  -7 262.498 21.2199   2
   2  -2  -6 7431.07 249.089   5
   2   2  -6 7893.43 203.879   5
  -2   2   6 7492.57 227.039   8
   2  -2  -6 7243.41 112.265   2
  -2  -2   6 7361.45 268.586   7
  -2   2   5 13490.7 284.579   8
   2  -2  -5 13772.9 311.330   5
   2  -2  -5 13716.1 161.831   2
   2  -2  -4 19255.4 338.741   5
  -2   2   4 18546.1 303.700   8
   2  -2  -4 19075.0 204.589   2
   2  -2  -3 793.004 62.8153   5
  -2   2   3 764.748 54.9626   8
   2  -2  -3 797.872 45.7731   2
  -2  -2   2 756.404 44.0206   1
  -2   2   2 802.184 50.3106   8
  -2   2   1 11953.5 181.151   8
   2   2  -1 12351.6 181.088   1
   2   2   0 3608.17 111.772   8
  -2   2   0 3641.87 96.1360   8
  -2   2  -1 40261.3 277.605   1
   2  -2   1 40553.8 460.864   6
   2   2   1 39607.3 382.203   8
   2   2   2 151837. 784.216   8
   2  -2   2 155406. 967.128   7
   2  -2   2 156747. 962.762   6
   2  -2   2 152306. 535.220   1
   2  -2   3 2863.18 113.258   3
   2  -2   3 2983.24 144.390   7
   2   2   3 2757.98 113.096   8
   2   2   4 10164.4 234.745   8
   2  -2   4 9984.95 223.625   3
   2   2   4 10099.7 155.531   2
   2  -2   4 10151.4 286.831   7
   2   2   4 10097.8 210.789   7
   2   2   5 51.9577 12.4006   2
   2  -2   5 5.75468 15.4348   3
   2  -2   5 4.76665 21.6746   7
   2   2   5-5.19132 14.6613   8
   2   2   5 19.1388 18.3319   7
   2  -2   6 20162.1 465.985   7
   2   2   6 20309.7 371.825   7
   2   2   6 21194.8 398.145   8
   2  -2   6 20701.7 364.180   3
   2  -2   7 230.431 61.6237   7
   2  -2   7 227.205 40.8365   3
   2   2   7 257.226 46.7512   8
   2   2   7 340.846 53.7075   7
   2  -2   8 3300.74 160.859   3
   2  -2   8 3383.15 215.595   7
   2   2   8 3265.82 174.134   3
   2   2   8 2995.08 82.7330   4
   2   2   8 3067.74 173.311   7
  -2  -2  -8 3228.23 204.792   5
   2   2   9 14.5419 23.9714   3
   2  -2   9 1.30740 32.0841   7
   2   2   9 24.4748 7.37389   4
   2   2   9 41.6294 26.8664   7
  -2  -2  -9-50.3353 40.3995   5
   2  -2   9 41.8735 24.6784   3
   2   2  10 4127.74 217.262   3
   2  -2  10 3886.92 190.243   3
  -2  -2 -10 4296.42 263.328   5
   2   2  10 4100.17 231.079   7
  -2   2 -10 4211.42 233.788   5
   2  -2  10 3724.66 253.579   7
  -2  -2 -11 803.245 129.397   5
  -2   2 -11 652.297 99.4097   5
   2   2  11 668.286 93.1588   3
   2   2  11 784.968 107.393   7
   2  -2  11 633.076 113.556   7
   2  -2  11 635.171 83.3517   3
  -2   2 -12 12.6061 30.7836   5
   2  -2  12 29.6216 21.1801   3
   2   2  12 7.44734 26.0419   7
  -2  -2 -12 6.32285 44.6557   5
   2  -2  12-106.538 72.8981   7
   2   2  12-0.70041 29.3386   3
  -2   2 -13 475.745 99.6220   5
  -2  -2 -13 484.983 110.717   5
   2   2  13 550.696 91.7297   3
   2  -2  13 528.414 82.4605   3
   2   2  13 531.831 97.8636   7
   2  -2  13 407.198 97.4402   7
  -2   2 -14 267.926 81.3918   5
   2   2  14 300.184 80.9860   7
   2   2  14 367.631 79.8048   3
   2  -2  14 233.880 54.2412   3
   2  -2  14 362.692 98.8942   7
  -2  -2 -14 457.304 108.416   5
  -2  -2 -15 140.833 71.0473   5
   2  -2  15 155.759 48.3488   3
   2  -2  15 102.598 61.2196   7
   2   2  15 203.169 63.9565   3
   2   2  15 170.745 68.2277   7
  -2   2 -15 146.047 69.7207   5
   2  -2  16 57.7825 62.9436   7
   2   2  16-5.45249 33.6112   3
   2  -2  16 16.8331 24.3797   3
  -2   2 -16 40.8563 56.2498   5
  -2  -2 -16 28.8714 67.2841   5
   2   2  16 10.4204 33.2865   7
   2   2  17 264.560 74.8775   3
   2   2  17 236.128 84.0592   7
  -2  -2 -17 411.879 116.742   5
  -2   2 -17 341.596 93.1213   5
   2  -2  17 252.315 96.8689   7
   2   2  18-56.7489 38.0000   3
  -2   2 -18-20.8480 49.6741   5
   2  -2  18-36.9336 73.2018   7
  -2  -2 -18-20.3994 55.4018   5
  -2  -2 -19 216.245 77.9300   5
   2  -2  19 173.869 101.759   7
  -2   2 -19 78.8021 51.0392   5
  -2   2 -20 78.4677 46.3758   5
   2  -2  20 264.166 104.111   7
  -2  -2 -20 236.179 102.922   5
  -2  -2 -21 171.814 91.4743   5
   2  -2  21-39.9087 50.0162   7
   2  -2  22-13.4304 59.7396   7
  -2  -3  22 434.285 147.572   7
  -2  -3  21-35.4593 59.3054   7
  -2  -3  20 277.546 109.362   7
   2  -3 -20 372.698 108.362   5
   2  -3 -19 25.0082 65.5403   5
  -2  -3  19-15.6303 56.6795   7
  -2  -3  18 274.273 100.891   7
  -2   3  18 323.959 96.6609   7
   2  -3 -18 277.162 93.6068   5
  -2   3  17-106.093 82.2327   7
  -2  -3  17-104.224 85.1142   7
   2   3 -17 29.3452 37.4517   5
   2  -3 -17 80.8036 70.2974   5
   2   3 -16 182.415 61.4872   5
  -2   3  16 194.864 71.0658   7
  -2  -3  16 50.4072 45.3161   7
   2  -3 -16 236.655 78.9920   5
   2   3 -15 38.1815 49.4896   5
   2  -3 -15 124.143 71.3948   5
  -2   3  15 56.1771 31.6282   3
  -2  -3  15 58.4025 53.8287   7
  -2   3  15 144.229 58.7799   7
   2  -3 -14 7.02921 49.4737   5
  -2   3  14 20.8420 29.7738   3
  -2   3  14 47.3067 37.7549   7
   2   3 -14-1.06277 27.4936   5
  -2  -3  14 12.0344 52.9350   7
  -2  -3  13 316.091 95.7341   7
   2   3 -13 405.692 77.8495   5
  -2   3  13 399.748 70.0341   3
   2  -3 -13 517.977 117.921   5
  -2   3  13 469.174 89.2220   7
  -2   3  12 548.949 67.5831   4
  -2   3  12 548.443 96.2526   7
   2   3 -12 514.856 83.1588   5
   2  -3 -12 537.637 99.7078   5
  -2  -3  12 659.364 120.715   7
   2  -3 -11 15005.3 484.298   5
  -2  -3  11 14651.2 524.699   7
  -2   3  11 14601.0 341.294   4
   2   3 -11 14820.6 402.857   5
  -2   3  11 15220.8 453.771   7
   2  -3 -10 332.404 80.3994   5
  -2   3  10 258.193 62.5388   7
   2   3 -10 268.371 55.6619   5
  -2   3  10 313.680 52.0233   4
  -2  -3  10 127.445 54.1014   7
  -2  -3   9 14424.2 468.506   7
   2  -3  -9 14022.6 426.600   5
   2   3  -9 13797.4 337.069   5
  -2   3   9 14157.6 318.291   4
   2   3  -8 4010.28 165.565   5
   2  -3  -8 4268.51 221.560   5
  -2   3   8 4133.11 201.136   8
  -2  -3   8 4073.85 235.892   7
   2   3  -7 36.8624 20.7590   5
   2  -3  -7 30.0790 28.7701   5
  -2  -3   7 16.6442 24.0157   7
  -2   3   7 44.6726 28.7033   8
  -2  -3   6 10824.0 336.542   7
  -2   3   6 10397.7 280.171   8
   2  -3  -6 10158.2 301.712   5
  -2  -3   5 5441.71 224.873   7
  -2   3   5 5236.15 184.713   8
   2  -3  -5 5329.31 203.997   5
   2  -3  -4 283.000 46.7583   5
  -2  -3   4 257.244 26.5687   1
  -2   3   4 226.035 38.0014   8
  -2  -3   4 223.143 45.3581   7
  -2  -3   3 82726.3 473.363   1
  -2   3   3 82769.4 644.273   8
  -2   3   2 16009.6 269.032   8
   2   3  -2 15749.3 202.585   1
  -2   3   1 21044.2 298.292   8
   2  -3   0 125506. 873.630   6
   2   3   0 121004. 781.962   8
  -2   3   0 121506. 698.412   8
   2   3   1 34396.8 424.891   8
   2  -3   1 35900.7 489.316   6
  -2   3  -2 762.442 37.5376   1
   2  -3   2 704.546 70.3221   7
   2  -3   2 736.681 75.7066   6
   2   3   2 949.287 73.3953   8
   2  -3   3 70145.1 746.501   7
   2   3   3 71732.3 653.107   8
   2  -3   4 3252.65 84.8050   1
   2  -3   4 3225.25 171.876   7
   2   3   4 3200.45 144.049   8
   2  -3   5 4.58427 17.3592   3
   2   3   5 20.7557 22.4384   8
   2  -3   5 20.6750 20.4155   7
   2   3   5 17.7625 8.23446   2
   2   3   5 22.3155 10.6668   7
   2  -3   6 10748.2 355.176   7
   2   3   6 10922.3 250.749   7
   2  -3   6 10701.1 271.654   3
   2   3   6 10418.9 150.256   2
   2   3   6 10878.1 300.587   8
   2   3   7 772.120 87.9662   8
   2  -3   7 769.572 101.129   7
   2  -3   7 761.110 75.2223   3
  -2  -3  -7 765.914 96.4331   5
   2   3   7 699.464 71.3793   7
   2  -3   8 6404.07 308.638   7
   2  -3   8 6639.02 235.188   3
   2   3   8 6701.28 264.122   8
   2   3   8 6168.30 232.857   7
  -2  -3  -8 6066.51 289.960   5
   2  -3   9 31565.8 529.518   3
  -2  -3  -9 30054.0 682.885   5
   2   3   9 29979.7 594.171   8
   2   3   9 30241.7 553.799   7
  -2   3  -9 29887.3 567.813   5
   2  -3   9 30207.1 711.418   7
   2  -3  10 8871.30 399.959   7
  -2  -3 -10 8031.74 371.488   5
  -2   3 -10 8360.24 319.704   5
   2   3  10 7841.71 304.370   7
   2  -3  10 8242.32 282.622   3
   2   3  10 8256.90 313.339   3
  -2  -3 -11 4538.42 294.611   5
   2   3  11 4803.82 253.900   3
   2  -3  11 5283.41 330.163   7
  -2   3 -11 5081.39 265.490   5
   2   3  11 5350.22 268.097   7
   2  -3  11 5209.05 233.314   3
   2  -3  12 94.7904 41.1175   3
   2   3  12-28.7170 34.8898   7
  -2   3 -12 15.9790 31.4026   5
   2  -3  12 48.1380 56.3860   7
  -2  -3 -12 16.7949 46.1741   5
   2   3  12 79.8729 53.2834   3
   2   3  13 1183.29 138.585   3
  -2  -3 -13 1122.23 164.557   5
   2  -3  13 1231.90 173.612   7
   2  -3  13 1083.68 115.678   3
   2   3  13 1039.92 133.923   7
  -2   3 -13 886.696 120.032   5
  -2  -3 -14 56.7437 63.1983   5
   2  -3  14 122.357 52.6513   7
   2  -3  14 150.215 50.9055   3
   2   3  14 153.196 58.2502   3
   2   3  14 132.575 56.5479   7
  -2   3 -14 95.8626 50.1759   5
   2   3  15 1391.69 168.986   7
   2  -3  15 1050.40 123.596   3
  -2   3 -15 1236.31 157.365   5
   2   3  15 1151.06 147.943   3
  -2  -3 -15 1237.26 198.676   5
   2  -3  15 1575.37 214.716   7
  -2   3 -16 167.312 62.7861   5
   2  -3  16 107.721 44.2209   3
   2   3  16 88.2302 47.8170   3
   2  -3  16 94.2473 68.7973   7
  -2  -3 -16 71.7253 61.5541   5
   2  -3  17 1828.06 247.666   7
  -2   3 -17 2014.10 215.541   5
  -2  -3 -17 2501.12 275.706   5
   2   3  17 2040.40 205.324   3
  -2  -3 -18 890.227 179.396   5
  -2   3 -18 925.576 152.609   5
   2  -3  18 994.094 197.945   7
   2   3  18 759.224 129.060   3
   2  -3  19 128.099 90.1222   7
  -2  -3 -19-48.8323 81.8281   5
  -2  -3 -20 57.0283 69.8446   5
   2  -3  20 145.602 96.0327   7
   2  -3  21 116.226 74.7447   7
  -2  -3 -21 117.276 82.5433   5
  -2  -4  21 527.772 153.959   7
   2  -4 -20 173.859 86.0694   5
  -2  -4  20 90.8094 66.8758   7
   2  -4 -19 155.548 82.8693   5
  -2  -4  19 142.315 94.3207   7
   2  -4 -18 1492.68 208.399   5
  -2  -4  18 1655.89 244.909   7
   2  -4 -17 170.111 85.4268   5
  -2  -4  17-0.54042 66.4212   7
  -2   4  16 54.1237 39.1346   3
  -2  -4  16 25.1085 63.0234   7
   2  -4 -16 84.5140 52.4079   5
  -2   4  15 132.294 49.0989   3
   2   4 -15 152.742 48.6162   5
  -2   4  15 178.426 57.6760   7
   2  -4 -15 371.677 103.234   5
  -2  -4  15 237.061 91.6665   7
  -2  -4  14 5.34004 43.7151   7
  -2   4  14 5.67187 25.1514   7
  -2   4  14 33.7943 30.0545   3
   2  -4 -14-13.7115 43.6166   5
   2   4 -14 0.71022 25.4248   5
   2  -4 -13 79.9469 56.3265   5
   2   4 -13 89.5696 40.8256   5
  -2   4  13-2.55199 30.4259   7
  -2  -4  13 80.7784 65.7243   7
  -2   4  12 189.750 55.4156   7
   2  -4 -12 288.634 84.5182   5
  -2   4  12 217.751 49.1384   4
   2   4 -12 183.661 46.3339   5
  -2  -4  12 198.639 76.6732   7
   2   4 -11 210.670 49.8402   5
  -2   4  11 171.832 43.1382   4
  -2  -4  11 128.812 72.1648   7
  -2   4  11 125.083 45.4874   7
   2  -4 -11 140.928 58.6964   5
   2  -4 -10 9462.32 380.824   5
   2   4 -10 10055.1 288.892   5
  -2   4  10 9104.41 320.121   7
  -2  -4  10 9658.51 417.648   7
   2   4  -9 7627.87 230.801   5
   2  -4  -9 7418.31 320.298   5
  -2   4   9 7993.48 307.668   8
  -2  -4   9 7262.58 344.977   7
   2  -4  -8 851.357 104.784   5
  -2  -4   8 904.171 115.965   7
  -2   4   8 779.002 94.3162   8
   2  -4  -7 46.6504 30.3678   5
  -2   4   7 50.4104 29.9028   8
  -2  -4   7 17.5465 24.0316   7
  -2   4   6 2041.20 133.214   8
  -2  -4   6 1978.72 75.0407   1
   2  -4  -6 1864.37 135.687   5
  -2  -4   6 2106.48 156.198   7
  -2  -4   5 143.969 19.8416   1
  -2   4   5 92.0831 28.8215   8
  -2  -4   5 161.393 38.9367   7
   2  -4  -5 162.236 42.1723   5
  -2  -4   4 1296.58 104.872   7
   2  -4  -4 970.344 86.0388   5
  -2   4   4 1043.95 85.3342   8
  -2   4   3 37.4493 24.9320   8
  -2  -4   3-20.2855 25.9665   7
  -2   4   2 1264.23 88.3327   8
   2   4  -2 1263.31 63.4713   1
  -2  -4   2 1227.93 85.2766   7
   2  -4  -1 6351.72 213.539   6
   2   4  -1 6536.93 207.506   8
  -2   4   1 6708.10 196.204   8
  -2  -4   1 6580.07 172.941   7
  -2  -4   0 1805.90 76.5005   7
   2  -4   0 1697.38 115.540   6
  -2   4   0 2029.94 106.058   8
   2   4   0 1846.76 110.916   8
   2  -4   1 4503.41 192.159   6
  -2   4  -1 4442.50 158.995   8
  -2  -4  -1 4521.37 85.3767   7
   2   4   1 4468.31 174.453   8
   2   4   2 27429.8 434.657   8
  -2   4  -2 27049.3 217.294   1
   2  -4   2 27981.4 496.740   6
   2   4   3 5360.76 198.924   8
   2  -4   3 5406.07 220.485   7
   2  -4   4 1663.95 130.400   7
   2   4   4 1707.51 116.623   8
  -2  -4  -5 291.988 57.2771   5
   2   4   5 447.735 64.2612   8
   2  -4   5 348.131 23.8713   1
   2  -4   5 341.690 63.6967   7
   2   4   6 563.803 35.9622   2
   2   4   6 626.877 77.4976   8
  -2  -4  -6 693.527 91.5295   5
   2  -4   6 748.996 43.6852   1
   2  -4   6 622.688 93.2620   7
   2  -4   7 5064.09 271.872   7
   2   4   7 5286.04 233.772   8
  -2  -4  -7 5378.41 265.033   5
   2   4   7 5246.18 175.090   7
   2   4   8 2176.43 160.833   8
   2   4   8 2333.77 132.839   7
   2  -4   8 2098.44 186.672   7
  -2  -4  -8 2402.96 187.949   5
  -2  -4  -9 56.5014 57.8530   5
  -2   4  -9 83.1085 32.7360   5
   2   4   9 62.8936 24.9741   7
   2   4   9 90.7106 46.6021   8
   2  -4   9 74.7615 40.3086   7
   2   4  10 26.4042 25.6904   7
   2  -4  10 105.167 57.6970   7
  -2  -4 -10 102.389 68.0910   5
   2   4  10 1.46695 41.2924   8
  -2   4 -10 63.7974 34.5326   5
  -2   4 -11 3042.29 195.339   5
  -2  -4 -11 2391.31 230.062   5
   2   4  11 2586.11 177.203   7
   2  -4  11 2802.25 251.136   7
  -2  -4 -12 263.970 95.7087   5
  -2   4 -12 328.578 70.2784   5
   2  -4  12 285.194 91.8871   7
   2   4  12 394.777 75.4104   7
   2   4  12 306.753 70.5909   3
   2   4  13 0.44698 30.4371   3
   2  -4  13 39.4294 61.1232   7
  -2   4 -13-47.0822 43.6555   5
  -2  -4 -13 35.3755 48.1836   5
   2   4  13 53.6036 34.8110   7
  -2  -4 -14 38.0067 66.4607   5
   2   4  14 39.6091 43.7194   3
   2  -4  14 135.745 87.1749   7
  -2   4 -14-58.8161 45.1860   5
  -2  -4 -15 564.843 136.176   5
  -2   4 -15 367.667 88.3821   5
   2  -4  15 233.608 84.5471   7
   2   4  15 385.978 89.6594   3
  -2  -4 -16 209.092 83.5370   5
   2   4  16 424.143 101.089   3
   2  -4  16 509.454 144.907   7
  -2  -4 -17 141.153 76.9284   5
   2  -4  17 87.1376 80.0451   7
   2   4  17 5.67470 33.4194   3
  -2  -4 -18 92.8325 52.7212   5
   2  -4  18 273.655 110.816   7
   2   4  18 157.388 66.8850   3
   2  -4  19 226.482 104.947   7
  -2  -4 -19 309.876 109.860   5
  -2  -4 -20 525.588 142.104   5
   2  -4  20 534.081 149.032   7
  -2  -4 -21 568.532 158.155   5
   2  -4  21 665.129 173.911   7
  -2  -5  21 26.6667 63.9485   7
   2  -5 -20 223.604 108.440   5
  -2  -5  20 190.539 100.457   7
   2  -5 -19 443.819 125.661   5
  -2  -5  19 249.055 114.221   7
  -2  -5  18 27.5791 58.7048   7
   2  -5 -18 129.242 87.3294   5
   2  -5 -17 53.8970 53.5796   5
  -2  -5  17 122.645 76.8715   7
   2  -5 -16 1522.27 204.244   5
  -2   5  16 1116.03 137.673   3
  -2  -5  16 1308.17 210.672   7
   2  -5 -15 476.267 122.988   5
  -2  -5  15 341.211 110.345   7
   2  -5 -14-25.3614 56.2749   5
  -2  -5  14-5.33391 59.7130   7
   2  -5 -13 339.086 93.4325   5
  -2   5  13 413.921 80.2943   7
  -2  -5  13 515.991 114.483   7
  -2  -5  12 2118.78 225.014   7
   2  -5 -12 2273.32 211.725   5
  -2   5  12 2038.76 163.908   7
  -2   5  12 2091.09 148.041   4
   2  -5 -11 4106.07 269.400   5
  -2   5  11 3478.54 201.680   7
  -2   5  11 3942.56 245.674   8
  -2  -5  11 3916.92 294.901   7
   2  -5 -10 23.4120 41.2098   5
  -2   5  10 195.702 50.3839   7
  -2   5  10 150.807 53.8258   8
  -2  -5  10 114.244 62.0913   7
  -2   5   9 1354.17 111.603   7
   2  -5  -9 1322.32 140.774   5
  -2  -5   9 1506.44 165.288   7
  -2   5   9 1446.04 137.992   8
  -2   5   8 5578.06 253.965   8
   2  -5  -8 5283.65 264.471   5
  -2  -5   8 4930.88 122.386   1
  -2  -5   8 5274.88 291.284   7
  -2  -5   7 4809.23 114.642   1
   2  -5  -7 5074.98 246.827   5
  -2   5   7 5353.40 238.415   8
  -2  -5   7 4948.59 265.099   7
  -2  -5   6 8095.63 316.712   7
  -2   5   6 7892.43 280.960   8
   2  -5  -6 7646.31 284.232   5
  -2  -5   5 4437.36 220.422   7
  -2   5   5 4106.20 191.191   8
   2  -5  -5 4252.84 200.014   5
  -2   5   4 2107.10 133.322   8
   2  -5  -4 2200.25 132.629   5
  -2  -5   4 2162.11 141.969   7
  -2   5   3 318.261 52.9312   8
  -2  -5   3 290.581 50.4509   7
   2   5  -3 345.797 30.5858   1
   2  -5  -2 20.9502 21.0830   6
  -2   5   2 25.2936 21.7044   8
  -2  -5   2 15.8883 16.2647   7
   2   5  -1 3442.15 166.414   8
  -2  -5   1 3404.03 131.468   7
  -2  -5   1 3247.29 97.4204   5
   2  -5  -1 3547.14 174.581   6
  -2   5   1 3648.85 164.378   8
  -2   5   0 24.5918 17.8797   8
   2  -5   0 34.0513 22.1257   6
   2   5   0 49.0337 22.5132   8
  -2  -5   0 49.5743 14.7997   7
  -2  -5   0 64.6413 19.5800   5
  -2   5  -1 27407.7 442.590   8
  -2  -5  -1 26442.8 384.897   5
   2  -5   1 26259.7 514.240   6
  -2  -5  -1 26442.4 225.521   7
   2   5   1 26807.5 475.207   8
  -2  -5  -2 449.908 58.6104   5
   2   5   2 476.773 65.7485   8
   2  -5   3 982.253 100.793   7
   2   5   3 729.006 81.8902   8
  -2  -5  -3 627.420 73.5699   5
   2   5   4 9366.71 297.051   8
   2  -5   4 8915.72 319.508   7
  -2  -5  -4 9279.01 297.354   5
   2  -5   5 1306.08 130.968   7
  -2  -5  -5 1358.41 123.064   5
   2   5   5 1502.22 124.226   8
  -2  -5  -6 5771.36 266.393   5
   2   5   6 5796.27 248.399   8
   2  -5   6 5785.31 285.865   7
   2   5   7 14328.6 405.574   8
   2  -5   7 13976.1 467.382   7
  -2  -5  -7 14174.2 443.282   5
   2  -5   8 0.27652 4.85017   1
   2  -5   8 35.6219 38.8816   7
  -2  -5  -8-5.13194 41.0211   5
   2   5   8-20.6722 33.2598   8
  -2   5  -9 25794.2 491.115   5
   2   5   9 26231.2 604.242   8
  -2  -5  -9 26031.3 668.736   5
   2   5   9 24370.6 422.799   7
   2  -5   9 26601.2 711.040   7
  -2  -5 -10 275.659 75.8888   5
   2  -5  10 434.991 94.6252   7
  -2   5 -10 465.022 70.8253   5
   2   5  10 431.752 88.8637   8
  -2  -5 -11 1967.90 202.826   5
  -2   5 -11 2154.82 160.841   5
   2   5  11 2184.67 190.880   8
   2  -5  11 2301.00 235.603   7
  -2  -5 -12 1454.01 184.569   5
  -2   5 -12 1425.51 139.048   5
   2  -5  12 1560.34 199.220   7
   2  -5  13 62.8829 52.0791   7
   2   5  13 117.301 48.6915   3
  -2  -5 -13 161.829 91.0377   5
  -2  -5 -14 14.8826 55.6146   5
   2  -5  14 130.818 63.5112   7
   2   5  14 135.020 59.7679   3
  -2  -5 -15 1008.86 174.498   5
   2   5  15 1035.22 147.832   3
   2  -5  15 1108.67 191.441   7
   2   5  16 413.284 93.2510   3
  -2  -5 -16 488.372 128.679   5
   2  -5  16 309.432 112.123   7
   2  -5  17-44.5577 75.6924   7
  -2  -5 -17-99.4070 82.4571   5
   2   5  17 117.468 63.3994   3
   2  -5  18 803.270 179.900   7
  -2  -5 -18 731.714 164.456   5
   2   5  18 853.200 146.258   3
   2  -5  19-52.8074 63.4854   7
  -2  -5 -19-70.2344 78.8530   5
  -2  -5 -20 310.299 119.911   5
   2  -5  20 395.232 133.428   7
  -2  -6  21 126.119 96.0273   7
  -2  -6  20 152.297 102.671   7
   2  -6 -19 57.3924 98.4749   5
  -2  -6  19 9.22507 68.4175   7
  -2  -6  18-165.263 120.564   7
   2  -6 -18 249.470 100.943   5
  -2  -6  17 6.53220 51.6887   7
   2  -6 -17-16.9337 58.9982   5
  -2   6  16 96.6875 59.3268   3
   2  -6 -16-65.4540 52.8997   5
  -2  -6  16-48.9837 82.7605   7
  -2  -6  15 602.766 146.465   7
   2  -6 -15 667.352 127.030   5
   2  -6 -14 283.969 87.4532   5
  -2  -6  14 541.122 125.604   7
   2  -6 -13 1244.58 170.437   5
  -2  -6  13 1127.80 176.970   7
  -2   6  12 214.203 65.9196   8
   2  -6 -12 150.861 72.6027   5
  -2  -6  12 76.2934 41.7403   7
  -2   6  11-14.2256 38.4196   8
  -2  -6  11 8.86195 45.4069   7
   2  -6 -11 38.2640 50.8638   5
  -2   6  10 1844.09 170.228   8
   2  -6 -10 1830.11 183.115   5
  -2  -6  10 1936.74 200.848   7
  -2  -6   9 840.206 125.625   7
  -2   6   9 626.402 72.5410   7
  -2   6   9 709.682 99.0979   8
   2  -6  -9 617.197 100.395   5
   2  -6  -8 3116.81 211.704   5
  -2  -6   8 2950.87 227.913   7
  -2   6   8 3253.71 206.400   8
  -2  -6   7 4512.89 262.296   7
   2  -6  -7 4254.89 233.139   5
  -2   6   7 4706.81 239.692   8
  -2   6   6 1509.82 131.414   8
  -2  -6   6 1145.37 127.783   7
   2  -6  -6 1548.15 132.749   5
  -2  -6   5 1039.65 112.140   7
  -2   6   5 1006.96 103.258   8
   2  -6  -5 1066.20 104.966   5
  -2   6   4 210.796 43.7145   8
   2  -6  -4 208.069 44.8491   6
  -2  -6   4 236.275 51.7548   7
  -2   6   3 1020.80 99.8518   8
  -2  -6   3 896.352 89.8522   7
   2   6  -3 1062.99 58.1969   1
   2  -6  -3 1085.51 98.4284   6
   2  -6  -2 14500.3 374.114   6
  -2   6   2 14265.5 362.456   8
   2   6  -2 14582.0 249.738   1
  -2  -6   2 14502.6 330.022   7
   2   6  -2 14379.1 378.781   8
   2   6  -1 2768.64 165.423   8
  -2  -6   1 2872.58 130.353   7
  -2   6   1 2668.37 156.640   8
  -2  -6   1 2550.10 87.3384   5
   2  -6  -1 2657.50 163.852   6
  -2   6   0 1392.47 112.718   8
   2  -6   0 1380.93 124.823   6
  -2  -6   0 1373.65 80.5477   5
  -2  -6   0 1321.58 75.8984   7
   2   6   0 1516.43 121.720   8
   2   6   1 9107.55 301.722   8
  -2  -6  -1 8815.60 231.923   5
  -2   6  -1 9217.48 285.528   8
   2   6   2 96.1182 34.6473   8
  -2  -6  -2 124.029 31.6786   5
  -2   6  -2 51.0570 23.4884   8
   2   6   3 187.626 46.0251   8
  -2  -6  -3 209.014 48.6042   5
   2   6   4 2782.84 174.728   8
   2  -6   4 3011.90 194.177   7
  -2  -6  -4 2862.13 172.589   5
   2   6   5 1407.44 129.266   8
   2  -6   5 1176.23 127.555   7
  -2  -6  -5 1099.12 114.551   5
   2  -6   6 633.338 102.087   7
  -2  -6  -6 845.611 107.733   5
   2   6   6 868.463 101.775   8
   2   6   7 3944.91 226.496   8
   2  -6   7 3778.28 255.028   7
  -2  -6  -7 3966.48 242.349   5
  -2   6  -8 976.653 82.0836   5
   2   6   8 966.642 120.894   8
  -2  -6  -8 983.843 134.722   5
   2  -6   8 774.105 124.616   7
   2   6   9 85.0229 47.0840   8
  -2  -6  -9 89.1256 49.7514   5
   2  -6   9 214.419 90.6606   7
   2   6  10 802.447 118.497   8
   2  -6  10 776.500 133.113   7
  -2  -6 -10 828.562 133.229   5
   2  -6  11-81.9943 67.3585   7
  -2  -6 -11-57.8974 73.4983   5
   2   6  11-20.6393 39.7773   8
   2   6  12 102.658 54.7027   8
  -2  -6 -12 182.196 72.3195   5
   2  -6  12-10.8756 42.1354   7
   2  -6  13 67.1709 69.8072   7
  -2  -6 -13 61.9974 74.7881   5
  -2  -6 -14 37.9997 64.2433   5
   2   6  14 116.673 50.2871   3
   2  -6  14 151.652 78.4882   7
   2  -6  15-62.1550 46.1291   7
   2   6  15-4.04581 43.0956   3
   2  -6  16 302.057 113.667   7
   2   6  16 419.152 106.483   3
  -2  -6 -16 318.135 108.328   5
   2   6  17-32.2919 41.3012   3
   2  -6  17 0.52040 69.0427   7
  -2  -6 -17 111.559 86.1653   5
   2   6  18 136.159 68.3491   3
   2  -6  18 231.169 108.554   7
  -2  -6 -18 150.503 83.2184   5
   2   6  19-22.1204 42.7329   3
  -2  -6 -19 50.7737 70.8693   5
   2  -6  19 119.817 107.009   7
   2  -6  20 1104.31 229.651   7
  -2  -6 -20 951.958 197.762   5
  -2  -7  20-66.6589 79.1461   7
  -2  -7  19 919.657 201.775   7
   2  -7 -18 162.743 82.4862   5
  -2  -7  18 150.873 88.4392   7
   2  -7 -17 384.395 120.286   5
  -2  -7  17 174.492 89.6289   7
   2  -7 -16 83.8027 77.0599   5
  -2  -7  16-24.1514 64.8338   7
   2  -7 -15 2196.34 244.470   5
  -2  -7  15 2345.19 281.688   7
  -2  -7  14 3787.79 342.240   7
   2  -7 -14 4087.22 318.122   5
   2  -7 -13 2651.98 249.143   5
  -2   7  13 2498.05 228.000   8
  -2  -7  13 2373.96 270.411   7
  -2   7  12 150.921 52.2715   8
   2  -7 -12 214.430 78.4042   5
  -2  -7  12 186.905 86.2727   7
   2  -7 -11 1579.18 177.547   5
  -2  -7  11 1468.83 191.117   7
  -2   7  11 1878.16 187.386   8
  -2   7  10 3234.00 233.140   8
   2  -7 -10 3251.24 241.723   5
  -2  -7  10 3064.48 259.727   7
  -2  -7   9 1563.09 181.029   7
   2  -7  -9 1675.97 165.599   5
  -2   7   9 1710.37 166.016   8
   2  -7  -8 950.253 123.988   5
  -2  -7   8 651.320 116.302   7
  -2   7   8 770.559 113.155   8
   2  -7  -7 290.182 55.0436   6
  -2  -7   7 461.430 89.5129   7
   2  -7  -7 331.248 73.8862   5
  -2   7   7 329.410 74.7372   8
   2  -7  -6 456.239 74.7928   5
   2  -7  -6 550.159 74.0635   6
  -2   7   6 791.146 102.007   8
  -2  -7   6 584.262 94.7449   7
   2  -7  -5 1138.04 105.869   6
  -2   7   5 1049.73 114.151   8
  -2  -7   5 1213.77 127.473   7
  -2   7   4 2702.49 177.372   8
  -2  -7   4 2589.90 172.186   7
   2  -7  -4 2804.64 169.378   6
  -2  -7   3 54.4050 25.9988   7
   2  -7  -3 76.2723 28.9164   6
  -2   7   3 80.6003 28.9076   8
   2   7  -3 94.6632 19.6042   1
   2   7  -3 68.4160 42.3918   8
  -2   7   2 737.666 93.5902   8
  -2  -7   2 787.810 82.6210   7
   2   7  -2 775.182 98.1451   8
   2  -7  -2 732.114 90.5493   6
  -2  -7   1 27556.6 286.425   5
  -2   7   1 29988.1 566.577   8
   2  -7  -1 29723.1 585.925   6
   2   7  -1 28625.2 578.724   8
  -2  -7   1 29213.8 444.346   7
  -2   7   0 367.373 65.7628   8
  -2  -7   0 399.837 44.1538   5
   2   7   0 317.077 65.7880   8
  -2  -7   0 394.953 43.9083   7
  -2  -7  -1 911.830 77.4943   5
   2   7   1 870.843 104.498   8
  -2   7  -1 909.735 99.3526   8
   2   7   2 12.4552 30.1882   8
  -2  -7  -2 14.7592 20.9858   5
  -2   7  -2 11.7786 21.4419   8
   2   7   3 5378.26 258.437   8
  -2  -7  -3 5461.66 227.169   5
  -2   7  -3 5554.35 250.684   8
  -2  -7  -4 23.8834 23.0114   5
   2   7   4 19.9802 32.7447   8
  -2  -7  -5 337.525 70.5123   5
   2  -7   5 109.129 43.9960   7
   2   7   5 233.600 61.5056   8
  -2  -7  -6 365.685 75.8793   5
   2  -7   6 489.472 97.0702   7
   2   7   6 232.586 65.7226   8
  -2  -7  -7 1134.63 132.851   5
   2   7   7 1265.91 140.639   8
   2  -7   7 1169.54 150.111   7
   2   7   8 5621.42 295.035   8
  -2  -7  -8 5704.40 311.275   5
   2  -7   8 5351.33 333.304   7
   2   7   9 1336.47 153.122   8
  -2  -7  -9 1395.03 163.738   5
   2  -7   9 1526.55 183.640   7
  -2  -7 -10 2988.71 247.008   5
   2  -7  10 3223.28 286.472   7
   2   7  10 3148.11 240.215   8
   2   7  11 1305.84 162.020   8
  -2  -7 -11 1187.11 167.142   5
   2  -7  11 1275.86 188.923   7
  -2  -7 -12 1306.78 180.745   5
   2  -7  12 1349.02 197.000   7
   2   7  12 1404.78 168.039   8
  -2  -7 -13 1618.90 211.538   5
   2  -7  13 1524.20 219.028   7
   2   7  13 1534.33 182.051   8
   2  -7  14-5.48930 77.9796   7
  -2  -7 -14 140.122 81.0603   5
   2  -7  15 49.4078 76.9907   7
  -2  -7 -15 42.1478 58.5506   5
   2   7  15 82.0248 53.3672   3
   2   7  16 74.4256 61.6132   3
  -2  -7 -16 164.901 97.9223   5
   2  -7  16 120.712 77.3062   7
   2   7  17 802.867 143.889   3
  -2  -7 -17 938.219 177.645   5
   2  -7  17 995.680 208.163   7
   2   7  18 518.133 124.719   3
   2  -7  18 686.838 186.773   7
  -2  -7 -18 785.806 174.802   5
  -2  -7 -19 1563.74 242.314   5
   2   7  19 1186.84 183.614   3
   2  -7  19 1669.27 278.446   7
  -2  -8  19 118.660 97.2199   7
  -2  -8  18-34.9301 68.3281   7
  -2  -8  17-130.810 95.5065   7
   2  -8 -16 254.555 99.8535   5
  -2  -8  16 120.468 76.4259   7
  -2  -8  15 70.3836 67.8485   7
   2  -8 -15 84.9457 59.5919   5
  -2  -8  14 582.365 141.755   7
   2  -8 -14 367.579 101.833   5
  -2   8  13 96.1384 68.5219   8
   2  -8 -13 14.9487 53.4254   5
  -2  -8  13-41.3155 73.2935   7
   2  -8 -12 644.624 125.217   5
  -2   8  12 627.754 124.326   8
  -2  -8  12 726.104 146.021   7
   2  -8 -11 995.838 149.166   5
  -2   8  11 1019.15 139.287   8
  -2  -8  11 1075.89 170.150   7
  -2   8  10 73.6983 56.5124   8
   2  -8 -10 170.858 56.9965   5
  -2  -8  10 213.473 71.3173   7
   2  -8  -9 156.869 60.1739   5
  -2  -8   9 171.319 62.9340   7
  -2   8   9 108.153 47.8029   8
   2  -8  -8 2774.22 210.172   5
  -2  -8   8 3049.90 246.063   7
  -2   8   8 3112.81 225.126   8
  -2  -8   7-48.6832 42.8647   7
  -2   8   7 25.4503 41.8087   8
   2  -8  -7 54.8991 30.2465   6
   2  -8  -6 849.550 97.6104   6
  -2  -8   6 714.467 108.684   7
  -2   8   6 677.301 103.556   8
  -2  -8   5 5646.42 283.119   7
  -2   8   5 5855.26 287.780   8
   2  -8  -5 5942.76 257.662   6
   2  -8  -4 637.144 86.6019   6
   2   8  -4 717.159 104.992   8
  -2  -8   4 644.878 92.3446   7
  -2   8   4 645.384 98.1337   8
  -2   8   3 270.234 63.8192   8
   2  -8  -3 262.513 60.5325   6
  -2  -8   3 208.059 52.9360   7
   2   8  -3 209.752 62.6085   8
   2   8  -3 265.582 32.7842   1
   2   8  -2 14087.6 279.529   1
  -2  -8   2 14125.9 363.038   7
  -2   8   2 14946.2 434.462   8
   2   8  -2 14783.2 447.476   8
   2  -8  -2 14630.6 431.957   6
  -2  -8   1 200.019 41.0196   7
   2   8  -1 186.672 51.5893   8
  -2   8   1 307.069 63.7138   8
  -2   8   0 3593.90 213.095   8
   2   8   0 3495.57 219.239   8
  -2  -8   0 3399.37 128.531   5
   2   8   1 1965.04 163.898   8
  -2   8  -1 2455.69 176.602   8
  -2  -8  -1 1929.54 114.398   5
   2   8   2 4037.61 238.097   8
  -2  -8  -2 3815.18 176.929   5
  -2   8  -2 3791.25 222.901   8
  -2   8  -3 1881.81 158.667   8
   2   8   3 2074.08 172.374   8
  -2  -8  -3 1815.38 134.551   5
  -2   8  -4 1340.48 135.704   8
  -2  -8  -4 1379.82 125.234   5
   2   8   4 1417.04 148.426   8
   2   8   5 578.222 96.6147   8
  -2  -8  -5 453.351 76.9076   5
   2   8   6 351.805 86.3085   8
   2  -8   6 417.968 94.7247   7
  -2  -8  -6 313.923 68.6818   5
  -2  -8  -7 2661.00 206.822   5
   2   8   7 3005.80 221.380   8
   2  -8   7 2914.52 243.073   7
   2   8   8 156.609 67.1404   8
  -2  -8  -8 129.675 59.8505   5
   2  -8   8 197.256 68.7412   7
   2  -8   9 213.093 73.1543   7
   2   8   9 116.832 54.1466   8
  -2  -8  -9 176.602 65.7273   5
   2  -8  10 374.982 106.935   7
  -2  -8 -10 413.534 102.397   5
   2   8  10 354.968 93.1773   8
   2  -8  11 2905.36 283.955   7
   2   8  11 2528.96 230.206   8
  -2  -8 -11 2845.62 260.397   5
   2  -8  12 299.749 97.7180   7
  -2  -8 -12 205.429 83.7263   5
   2   8  12 312.296 90.9468   8
   2   8  13 192.833 83.4485   8
   2  -8  13 169.873 88.6953   7
  -2  -8 -13 266.993 97.8609   5
   2   8  14-9.18426 54.1070   8
  -2  -8 -14 98.9859 68.5780   5
   2  -8  15 26.0354 59.6333   7
  -2  -8 -15-74.0240 69.8417   5
   2   8  16 514.926 118.646   3
  -2  -8 -16 498.669 137.161   5
   2  -8  16 532.460 147.713   7
   2   8  17 143.775 74.1294   3
   2  -8  17 175.059 99.7773   7
  -2  -8 -17 267.957 104.986   5
   2  -8  18-33.6816 74.1684   7
  -2  -8 -18 84.8195 92.0605   5
   2   8  18-6.70359 50.3887   3
  -2  -8 -19 721.655 171.963   5
   2   8  19 654.340 144.083   3
  -2  -9  18-152.249 79.5740   7
  -2  -9  17 42.4853 59.3538   7
  -2  -9  16 40.6680 69.2086   7
  -2  -9  15 79.8603 63.3101   7
  -2   9  14 2886.39 270.966   8
  -2  -9  14 2517.39 294.844   7
  -2   9  13 409.005 109.783   8
  -2  -9  13 277.489 104.152   7
  -2  -9  12 21.0051 44.3673   7
  -2   9  12 2.83963 39.3159   8
  -2  -9  11 569.804 129.088   7
  -2   9  11 518.858 105.221   8
  -2  -9  10 519.550 121.603   7
  -2   9  10 432.482 95.6943   8
  -2  -9   9 21.3945 41.2921   7
  -2   9   9-16.3545 37.6389   8
  -2   9   8 1189.17 146.544   8
  -2  -9   8 1172.53 160.526   7
  -2   9   7 244.495 72.9219   8
  -2  -9   7 381.633 87.1528   7
  -2   9   6 168.210 68.4630   8
  -2  -9   6 147.294 57.0023   7
   2  -9  -6 110.393 40.7209   6
   2  -9  -5 3176.20 200.396   6
   2   9  -5 3448.32 243.978   8
  -2  -9   5 3533.38 235.546   7
  -2   9   5 3516.49 236.351   8
  -2   9   4-3.34977 28.7751   8
   2   9  -4 42.1328 43.0448   8
  -2  -9   4 107.438 42.8805   7
  -2  -9   3 1774.06 147.633   7
   2   9  -3 1957.38 179.903   8
  -2   9   3 2066.34 178.848   8
   2   9  -2 6991.87 334.128   8
  -2   9   2 6718.57 311.900   8
  -2  -9   2 6986.82 267.000   7
   2   9  -2 6914.35 202.321   1
   2   9  -1 33958.6 721.926   8
  -2   9   1 31789.1 681.289   8
   2   9   0 2124.43 182.927   8
  -2   9   0 2531.27 192.452   8
  -2   9  -1 6048.59 297.666   8
   2   9   1 6183.46 311.318   8
   2   9   2 3844.42 247.584   8
  -2  -9  -2 3749.32 178.106   5
  -2   9  -2 4176.52 248.392   8
  -2  -9  -3 829.385 94.1364   5
  -2   9  -3 879.127 116.262   8
   2   9   3 747.887 112.398   8
   2   9   4 1530.69 163.489   8
  -2   9  -4 1350.64 147.881   8
  -2  -9  -4 1535.45 135.002   5
  -2  -9  -5 2377.78 180.109   5
  -2   9  -5 2475.03 202.884   8
   2   9   5 1920.10 184.113   8
   2   9   6 821.528 126.548   8
  -2  -9  -6 556.570 96.0671   5
   2   9   7 12.9212 39.4046   8
  -2  -9  -7 51.5233 36.2398   5
   2   9   8 777.157 126.524   8
  -2  -9  -8 766.813 124.375   5
   2  -9   8 651.975 126.073   7
   2  -9   9 1250.50 178.234   7
  -2  -9  -9 1021.89 148.008   5
   2   9   9 1142.67 154.177   8
   2   9  10 303.343 86.5290   8
  -2  -9 -10 225.874 75.8914   5
   2  -9  10 373.955 109.103   7
   2   9  11 307.080 91.1899   8
  -2  -9 -11 109.263 61.3603   5
   2  -9  11 99.3777 69.3368   7
  -2  -9 -12 466.758 123.942   5
   2   9  12 294.789 89.5011   8
   2  -9  12 475.023 136.103   7
   2  -9  13 512.624 136.369   7
  -2  -9 -13 589.910 132.799   5
   2   9  13 648.727 128.670   8
   2   9  14-55.1534 54.8367   8
  -2  -9 -14-4.73130 62.2921   5
   2  -9  14-59.1902 64.5232   7
  -2  -9 -15 81.4512 69.4672   5
   2  -9  15 254.211 99.7941   7
   2   9  16-82.8497 62.0710   3
  -2  -9 -16-26.1192 63.3354   5
   2  -9  16-92.3798 82.4439   7
  -2  -9 -17 457.756 134.879   5
   2   9  17 254.519 94.3054   3
   2   9  18 159.319 80.0836   3
  -2  -9 -18 326.536 120.745   5
  -2 -10  18 71.7879 51.7328   7
  -2 -10  17 338.142 124.613   7
  -2 -10  16 4.81574 67.6801   7
  -2 -10  15 369.740 124.912   7
  -2  10  14 94.6497 76.3936   8
  -2 -10  14-37.9837 65.2850   7
  -2 -10  13 293.835 106.735   7
  -2  10  13 261.953 90.2571   8
  -2  10  12 270.208 78.3207   8
  -2 -10  12 382.125 112.956   7
  -2  10  11 345.463 95.3580   8
  -2 -10  11 358.568 114.219   7
  -2 -10  10 92.1654 64.2042   7
  -2  10  10-3.61022 49.5807   8
  -2 -10   9 50.6590 48.7488   7
  -2  10   9 97.5405 64.5040   8
  -2  10   8 392.479 95.6164   8
  -2 -10   8 429.149 104.726   7
  -2  10   7 874.712 131.293   8
  -2 -10   7 951.026 144.282   7
  -2 -10   6 271.062 79.2814   7
  -2  10   6 217.219 71.1909   8
   2  10  -6 283.616 88.0054   8
  -2 -10   5 685.225 106.308   7
  -2  10   5 663.960 113.604   8
   2  10  -5 827.285 134.141   8
   2  10  -4 67.2137 40.8867   8
  -2  10   4 73.0293 51.6301   8
  -2 -10   4-4.93062 20.3858   7
   2  10  -3 1417.15 164.054   8
  -2  10   3 1470.35 159.656   8
  -2 -10   3 1403.71 133.914   7
   2  10  -2 54.4486 35.0858   8
  -2  10   2 78.5073 55.0843   8
   2  10  -1 1757.20 176.841   8
  -2  10   1 1685.70 170.530   8
  -2  10   0 1578.04 159.641   8
   2  10   0 1306.07 154.383   8
  -2  10  -1 4711.97 282.631   8
   2  10   1 4618.29 286.595   8
  -2  10  -2 679.840 109.628   8
   2  10   2 619.216 106.586   8
   2  10   3 86.2176 61.4814   8
  -2  10  -3 50.7272 49.2436   8
  -2 -10  -4 554.367 84.1520   5
   2  10   4 627.450 111.319   8
  -2  10  -4 742.545 119.685   8
   2  10   5-14.3982 44.6306   8
  -2 -10  -5 14.3215 28.6010   5
  -2  10  -5 11.3504 31.3195   8
   2  10   6-38.7077 34.4798   8
  -2 -10  -6 15.3651 33.5656   5
  -2  10  -6-31.0409 46.1653   8
  -2  10  -7 115.371 57.0102   8
   2  10   7 119.397 61.0726   8
  -2 -10  -7 65.1394 43.6907   5
   2  10   8 591.143 116.869   8
  -2 -10  -8 473.310 98.6039   5
  -2 -10  -9 590.477 119.044   5
   2  10   9 772.732 132.547   8
  -2 -10 -10-29.5983 45.5724   5
   2  10  10 128.223 76.9661   8
  -2 -10 -11 737.527 144.651   5
   2  10  11 724.578 135.845   8
   2  10  12 230.040 77.4728   8
  -2 -10 -12 334.999 110.445   5
  -2 -10 -13 42.1883 53.4263   5
   2  10  13 66.2496 65.5035   8
  -2 -10 -14 490.974 130.255   5
   2  10  14 307.613 111.419   8
  -2 -10 -15 442.320 130.530   5
   2  10  15 579.833 137.517   8
  -2 -10 -16 191.285 95.6378   5
  -2 -10 -17 178.077 88.3628   5
   2  10  17 210.753 89.6297   3
  -2 -11  17-71.9164 82.2791   7
  -2 -11  16 70.0134 58.7838   7
  -2  11  15 254.569 98.5007   8
  -2 -11  15 90.5702 63.5574   7
  -2 -11  14 47.7776 69.4759   7
  -2  11  14-22.9551 54.9146   8
  -2 -11  13 157.032 73.5583   7
  -2  11  13 277.234 95.3196   8
  -2  11  12-35.3326 55.4463   8
  -2 -11  12-58.9800 71.1294   7
  -2  11  11 246.602 82.0200   8
  -2 -11  11 209.312 82.9207   7
  -2  11  10 1001.89 154.358   8
  -2 -11  10 884.271 160.716   7
  -2 -11   9 373.351 101.572   7
  -2  11   9 252.405 81.8549   8
  -2  11   8 516.294 109.360   8
   2  11  -8 475.434 114.654   8
  -2 -11   8 570.881 115.565   7
  -2  11   7-20.1910 38.9679   8
   2  11  -7 40.0423 44.1926   8
  -2 -11   7 58.1749 47.4623   7
  -2 -11   6 301.112 77.8113   7
   2  11  -6 470.980 107.431   8
  -2  11   6 453.532 99.4439   8
  -2  11   5-3.56414 33.1294   8
   2  11  -5 69.7672 44.6567   8
  -2  11   4 382.891 88.6407   8
   2  11  -4 377.264 90.1640   8
  -2  11   3 29.2184 44.4568   8
   2  11  -3-71.0178 58.0227   8
  -2  11   2 1185.18 153.650   8
   2  11  -2 979.300 144.658   8
   2  11  -1-46.9677 49.8186   8
  -2  11   1-0.05058 29.8897   8
   2  11   0 70.6080 47.7542   8
  -2  11   0-0.61321 48.6385   8
  -2  11  -1 548.474 106.358   8
   2  11   1 304.408 82.3205   8
   2  11   2 2660.97 232.678   8
  -2  11  -2 2299.94 213.173   8
  -2  11  -3 832.520 132.413   8
   2  11   3 930.930 143.283   8
   2  11   4 2079.45 211.819   8
  -2  11  -4 2270.48 215.973   8
   2  11   5 15.7700 41.3804   8
  -2  11  -5-25.9059 37.2229   8
   2  11   6-32.1231 56.4403   8
  -2  11  -6 2.08324 45.8080   8
   2  11   7 28.9985 51.2004   8
  -2 -11  -7-32.3977 48.2121   5
  -2  11  -7 39.5650 59.2899   8
  -2 -11  -8 363.906 89.3591   5
   2  11   8 422.421 109.202   8
  -2  11  -8 541.331 117.649   8
  -2 -11  -9 500.710 107.754   5
   2  11   9 387.367 104.836   8
  -2  11  -9 527.227 121.777   8
   2  11  10-6.13187 42.7384   8
  -2 -11 -10 48.4152 49.1098   5
  -2 -11 -11 21.5494 43.5997   5
   2  11  11-7.74922 58.0192   8
  -2 -11 -12 503.027 117.242   5
   2  11  12 727.655 144.763   8
   2  11  13 214.073 86.7497   8
  -2 -11 -13-16.3343 65.6521   5
  -2 -11 -14-8.34596 59.5957   5
   2  11  14 192.422 85.2070   8
  -2 -11 -15 95.6811 82.8073   5
   2  11  15 70.2502 52.5080   8
  -2 -11 -16 187.226 96.7121   5
  -2 -12  16 671.532 171.357   7
  -2  12  15 193.069 82.9166   8
  -2 -12  15 144.198 89.9285   7
  -2 -12  14 146.665 89.7402   7
  -2  12  14 59.8207 72.3195   8
  -2  12  13 454.472 123.694   8
  -2 -12  13 212.936 89.5541   7
  -2  12  12 1093.27 180.029   8
  -2 -12  12 954.090 184.443   7
  -2 -12  11-1.13706 49.4572   7
  -2  12  11-0.94425 53.5012   8
  -2  12  10 294.887 95.6083   8
   2  12 -10 193.421 105.581   8
  -2 -12  10 197.720 82.3679   7
  -2  12   9 158.861 83.6375   8
   2  12  -9 29.3234 57.0765   8
  -2 -12   9 52.7677 47.9456   7
  -2  12   8 0.19531 44.7034   8
   2  12  -8 46.9157 67.8810   8
  -2  12   7 159.147 80.7341   8
   2  12  -7 140.358 72.7481   8
  -2  12   6 894.951 145.298   8
   2  12  -6 766.655 144.305   8
   2  12  -5 1335.21 183.812   8
  -2  12   5 1174.11 162.902   8
   2  12  -4 1483.49 188.919   8
  -2  12   4 1247.36 167.154   8
   2  12  -3-41.6585 53.9759   8
  -2  12   3 40.5120 36.1932   8
  -2  12   2-86.9146 56.0462   8
   2  12  -2-13.8496 52.7526   8
  -2  12   1 111.135 63.5871   8
   2  12  -1 56.6872 39.1666   8
   2  12   0 668.285 123.222   8
  -2  12   0 483.170 103.371   8
  -2  12  -1-4.43424 51.9108   8
   2  12   1 44.7277 35.8891   8
   2  12   2 632.622 119.670   8
  -2  12  -2 609.277 120.539   8
   2  12   3 96.5842 52.5663   8
  -2  12  -3 233.715 88.3356   8
  -2  12  -4 1177.70 169.810   8
   2  12   4 1061.06 161.047   8
   2  12   5 59.2050 51.5198   8
  -2  12  -5 127.035 62.5170   8
   2  12   6 99.7614 60.6573   8
  -2  12  -6 202.922 80.7768   8
  -2  12  -7 91.9459 58.0929   8
   2  12   7 125.887 66.6790   8
   2  12   8-26.6930 61.5823   8
  -2  12  -8 28.7801 45.9997   8
   2  12   9 463.032 120.979   8
  -2  12  -9 360.041 103.198   8
   2  12  10 271.932 93.0975   8
  -2  12 -10 188.372 82.3203   8
  -2  12 -11 47.9410 46.1697   8
  -2 -12 -11 130.217 72.2203   5
   2  12  11 37.0802 52.7503   8
  -2 -12 -12 230.192 87.3645   5
   2  12  12 37.8298 49.7052   8
  -2  12 -12 326.821 112.070   8
  -2 -12 -13 155.763 75.9229   5
   2  12  13-85.6731 66.4455   8
   2  12  14 124.554 65.6816   8
  -2 -12 -14 32.6584 55.1611   5
  -2 -12 -15 48.5645 56.4933   5
  -2  13  14 470.501 131.182   8
   2  13 -14 318.731 109.951   8
  -2 -13  14 255.433 105.816   7
   2  13 -13 313.589 111.830   8
  -2  13  13 263.361 97.3862   8
  -2 -13  13 280.800 109.148   7
  -2  13  12 987.246 173.451   8
   2  13 -12 1139.80 197.708   8
  -2  13  11-93.4618 76.6903   8
   2  13 -11-44.6557 55.8721   8
  -2  13  10 1179.84 183.881   8
   2  13 -10 1349.07 205.376   8
  -2  13   9 933.796 163.350   8
   2  13  -9 883.029 172.049   8
   2  13  -8 899.570 168.955   8
  -2  13   8 600.916 134.022   8
  -2  13   7 12.7026 37.7138   8
   2  13  -7 124.834 69.2764   8
   2  13  -6-43.5907 58.6913   8
  -2  13   6 22.5382 41.5705   8
   2  13  -5 316.926 99.3698   8
  -2  13   5 428.062 109.272   8
  -2  13   4 31.5306 37.4362   8
   2  13  -4 94.7927 47.6709   8
   2  13  -3-137.460 80.0754   8
  -2  13   3 70.2651 48.9348   8
  -2  13   2 47.4329 53.5064   8
   2  13  -2 23.7927 51.4464   8
   2  13  -1 29.4880 51.6764   8
  -2  13   1 30.5470 39.2032   8
   2  13   0-6.48000 42.2877   8
  -2  13   0 23.5227 39.8350   8
   2  13   1 364.790 105.508   8
  -2  13  -1 289.841 94.5061   8
   2  13   2 35.1750 44.8078   8
  -2  13  -2 140.968 72.8487   8
  -2  13  -3-36.4818 54.4450   8
   2  13   3 11.2253 44.1923   8
   2  13   4 1036.14 165.313   8
  -2  13  -4 1238.56 181.753   8
   2  13   5-80.7821 54.2700   8
  -2  13  -5-58.7246 54.7050   8
  -2  13  -6-54.3865 72.1728   8
   2  13   6-63.5051 81.8487   8
   2  13   7 164.609 73.2083   8
  -2  13  -7 283.058 103.142   8
   2  13   8 2814.38 276.103   8
  -2  13  -8 2477.10 269.671   8
  -2  13  -9 1716.31 227.796   8
   2  13   9 1562.12 214.013   8
  -2  13 -10 500.220 131.643   8
   2  13  10 315.238 109.449   8
   2  13  11-101.414 80.9177   8
  -2  13 -11-30.2283 36.6891   8
   2  13  12 172.645 88.9450   8
  -2  13 -12 62.9983 67.3060   8
  -2  13 -13 188.766 89.8846   8
   2  13  13 112.713 75.3132   8
   2  14 -12 11.6478 51.0188   8
  -2  14  12 55.6482 62.9395   8
   2  14 -11-17.1419 58.6923   8
  -2  14  11 5.30883 54.7318   8
  -2  14  10 136.612 80.8660   8
   2  14 -10-6.32183 42.5011   8
  -2  14   9 57.9853 67.5981   8
   2  14  -9-43.0899 57.6199   8
  -2  14   8 400.748 113.977   8
   2  14  -8 307.307 99.9901   8
   2  14  -7 81.2573 61.7953   8
  -2  14   7 181.027 78.6820   8
  -2  14   6 419.931 110.310   8
   2  14  -6 337.413 101.850   8
   2  14  -5 98.0001 58.0866   8
  -2  14   5-24.9570 49.2734   8
  -2  14   4 273.895 93.0185   8
   2  14  -4 132.703 58.9537   8
  -2  14   3 1649.17 210.323   8
   2  14  -3 1459.60 204.147   8
  -2  14   2-57.8512 52.6244   8
   2  14  -2-20.7174 57.2769   8
   2  14  -1 411.247 106.559   8
  -2  14   1 313.180 89.4842   8
  -2  14   0-57.8242 64.0105   8
   2  14   0-23.4284 55.6168   8
   2  14   1 233.443 94.7516   8
  -2  14  -1 74.7393 70.4043   8
   2  14   2-71.4216 68.9307   8
  -2  14  -2-23.6266 42.5672   8
   2  14   3-49.2184 67.4522   8
  -2  14  -3-13.1503 47.8958   8
  -2  14  -4 21.9221 41.1315   8
   2  14   4 2.30350 41.1940   8
  -2  14  -5 119.332 77.7021   8
   2  14   5 150.764 76.3844   8
   2  14   6 460.177 125.892   8
  -2  14  -6 261.264 80.2801   8
   2  14   7 35.5319 55.7417   8
  -2  14  -7-52.4077 66.9885   8
  -2  14  -8 37.9783 47.5248   8
   2  14   8 75.4540 50.0425   8
  -2  14  -9 70.3400 70.3533   8
   2  14   9-20.9986 55.7711   8
   2  14  10 432.293 122.291   8
  -2  14 -10 391.626 121.796   8
  -2  14 -11-101.268 73.4714   8
   2  14  11-23.6744 47.8721   8
  -2  14 -12 79.5834 62.3428   8
  -2  15   9 126.371 74.1740   8
   2  15  -9 223.648 96.0513   8
   2  15  -8 28.4181 40.7594   8
  -2  15   8-1.92992 39.5168   8
  -2  15   7 110.938 67.4788   8
   2  15  -7 151.440 77.1646   8
   2  15  -6-72.0266 83.7686   8
  -2  15   6-31.9069 53.9624   8
   2  15  -5 9.44199 38.7143   8
  -2  15   5 84.7430 69.7837   8
  -2  15   4-84.9206 71.9770   8
   2  15  -4 0.94039 45.3453   8
   2  15  -3 106.700 70.2578   8
  -2  15   3 64.2777 54.7032   8
  -2  15   2 59.3188 52.1787   8
   2  15  -2 51.3856 60.9886   8
   2  15  -1 901.270 167.953   8
  -2  15   1 1144.49 185.935   8
  -2  15   0 91.3470 63.9685   8
   2  15   0 162.438 86.1562   8
  -2  15  -1 268.146 97.8632   8
   2  15   1 231.648 93.0708   8
  -2  15  -2-62.3232 65.4478   8
   2  15   2-160.811 91.3844   8
  -2  15  -3 384.138 116.737   8
   2  15   3 240.930 95.6426   8
   2  15   4-109.827 74.8787   8
  -2  15  -4-33.4767 49.1506   8
  -2  15  -5-51.8714 70.5838   8
   2  15   5-50.3445 59.0362   8
   2  15   6 504.784 124.097   8
  -2  15  -6 522.414 132.160   8
   2  15   7 545.142 135.847   8
  -2  15  -7 315.600 115.809   8
   2  15   8 0.34670 43.8414   8
  -2  15  -8 37.6945 58.1739   8
  -2  15  -9 264.034 99.9289   8
  -2  16   6 280.372 108.342   8
   2  16  -6-1.45343 68.9519   8
  -2  16   5 580.569 142.548   8
   2  16  -5 745.611 168.000   8
   2  16  -4 124.110 76.3934   8
  -2  16   4 67.5313 51.1341   8
   2  16  -3 165.919 85.1559   8
  -2  16   3 107.672 63.0493   8
   2  16  -2 208.716 87.4802   8
  -2  16   2 114.969 67.4288   8
  -2  16   1 33.4853 51.3622   8
   2  16  -1-53.2014 68.2268   8
   2  16   0 158.633 88.3417   8
  -2  16   0 211.629 88.4168   8
   2  16   1-35.1980 51.3295   8
  -2  16  -1 95.0221 73.7041   8
   2  16   2-90.1517 78.9648   8
  -2  16  -2-20.0721 55.8361   8
   2  16   3 606.764 143.007   8
  -2  16  -3 478.587 125.687   8
   2  16   4 348.334 109.573   8
  -2  16  -4 563.491 138.947   8
   2  16   5 66.9501 63.9521   8
  -2  16  -5 69.5787 63.7543   8
  -2  16  -6 31.1503 48.6629   8
  -3   0  23 57.3569 73.2969   7
  -3   0  22 95.2642 88.0722   7
  -3   0  21 416.049 127.622   7
  -3   0  20 27.9701 49.0709   7
  -3   0  19 1222.87 203.835   7
   3   0 -18-79.6396 76.9432   5
  -3   0  18-74.6826 74.5391   7
   3   0 -17 7.27061 46.6168   5
  -3   0  17-88.7994 75.5855   7
   3   0 -16 5.09399 43.6197   5
  -3   0  16-65.2287 55.9328   7
   3   0 -15 2161.58 203.926   5
  -3   0  15 1809.35 208.319   7
  -3   0  14-60.7742 55.6350   7
   3   0 -14 120.190 61.5077   5
  -3   0  13 1072.13 143.242   7
  -3   0  13 941.359 82.8210   3
   3   0 -13 1064.87 132.323   5
  -3   0  13 999.026 92.3934   4
  -3   0  12 30.8856 24.5387   4
  -3   0  12 2.27243 41.5527   7
  -3   0  12-2.73964 12.4901   3
   3   0 -12-16.5504 43.1862   5
  -3   0  11 1842.23 119.057   4
  -3   0  11 1759.94 100.847   3
  -3   0  11 1966.28 180.925   7
   3   0 -11 1714.28 153.304   5
  -3   0  10 8.37054 11.2385   3
  -3   0  10-7.80926 41.7619   7
  -3   0  10-5.08041 16.2406   4
   3   0 -10-32.5128 31.6488   5
  -3   0   9 9719.76 206.455   3
   3   0  -9 10227.8 328.371   5
  -3   0   9 9813.44 258.350   4
  -3   0   8 2.13596 9.84356   3
  -3   0   8 20.8268 15.8944   4
   3   0  -7 8959.61 270.298   5
  -3   0   7 8306.66 155.150   3
  -3   0   7 9038.28 229.570   4
  -3   0   6 30.4323 22.2905   4
  -3   0   6 13.6126 8.06675   3
  -3   0   5 35596.0 421.450   4
  -3   0   4 4.43669 10.1069   4
  -3   0   3 2370.23 100.787   4
   3   0  -2 9.09221 4.93715   3
  -3   0   2 17.3339 10.2878   4
  -3   0   1 100.595 18.4825   1
  -3   0   1 114.291 20.4904   4
   3   0  -1 77.3352 12.3525   3
  -3   0   0 35.2165 10.4009   4
   3   0   0 85.8908 18.6673   1
  -3   0   0 56.6949 16.1303   1
   3   0   0 26.3016 8.90349   3
   3   0   1 508721. 1382.42   2
   3   0   1 515819. 1329.86   3
  -3   0  -1 513367. 1099.33   4
   3   0   1 512415. 1372.06   1
  -3   0  -2 8.93456 6.53064   4
   3   0   2-0.98081 11.6721   3
   3   0   2 18.7502 14.5693   6
   3   0   2 19.6415 11.0151   2
  -3   0  -3 135294. 434.797   4
   3   0   3 133083. 818.065   3
   3   0   3 131940. 769.320   2
   3   0   4 17.8909 17.3781   3
   3   0   5 15233.4 319.326   3
   3   0   5 16191.7 364.405   7
   3   0   6-23.8930 23.3861   3
   3   0   6-14.5362 27.8307   7
   3   0   7 7416.66 282.758   7
   3   0   7 7065.82 244.877   3
   3   0   8-15.2648 28.7590   7
   3   0   8 12.9670 21.5803   3
   3   0   9 415.346 77.2094   7
   3   0   9 413.799 68.1039   3
   3   0  10-32.2151 37.8671   3
   3   0  10 14.0523 27.8528   7
   3   0  11 6098.61 277.340   3
   3   0  11 6264.70 333.746   7
  -3   0 -11 6039.45 323.887   5
   3   0  12 14.2144 34.0318   7
  -3   0 -12 22.0795 38.6955   5
   3   0  12 20.4018 33.4278   3
  -3   0 -13 3803.05 278.039   5
   3   0  13 4053.07 239.710   3
   3   0  13 4161.46 295.633   7
  -3   0 -14 36.6604 58.2705   5
   3   0  14 53.3334 40.4334   3
   3   0  14-43.1266 45.6905   7
   3   0  15 5438.32 295.139   3
  -3   0 -15 4719.37 336.708   5
   3   0  15 5190.46 360.392   7
   3   0  16 13.9606 31.0978   3
  -3   0 -16-29.9437 48.8248   5
   3   0  16 25.6993 50.8439   7
  -3   0 -17-28.3451 57.7350   5
   3   0  17-21.0230 41.4723   7
   3   0  17 65.7941 44.4117   3
  -3   0 -18-1.80874 57.3756   5
   3   0  18 62.1757 46.3554   3
   3   0  18 52.9645 55.1429   7
  -3   0 -19 103.365 66.4650   5
   3   0  19 197.273 90.1853   7
  -3   0 -20-10.1345 51.0349   5
  -3   0 -21 375.958 113.867   5
  -3  -1  23-169.727 119.098   7
  -3  -1  22 62.0624 68.8814   7
  -3   1  22 114.033 76.8248   7
  -3   1  21 94.4767 82.8912   7
  -3  -1  21 123.288 87.1415   7
  -3   1  20 38.7942 41.6738   7
  -3  -1  20-73.5056 60.7105   7
  -3  -1  19 3072.85 329.889   7
  -3   1  19 3430.39 330.671   7
  -3  -1  18-4.77724 55.9161   7
  -3   1  18-73.8073 72.9656   7
   3  -1 -18 52.8029 63.6025   5
   3  -1 -17-36.1934 56.0353   5
  -3  -1  17 100.865 59.9332   7
  -3   1  17 112.723 74.3603   7
   3   1 -17-6.15460 50.2749   5
   3   1 -16 489.406 105.829   5
  -3  -1  16 486.508 112.022   7
   3  -1 -16 590.738 119.608   5
  -3   1  16 536.082 116.234   7
  -3   1  15 12.5954 42.7922   7
   3   1 -15-20.8758 46.8658   5
   3  -1 -15 103.902 54.5963   5
  -3  -1  15 34.1298 56.2274   7
   3   1 -14 578.422 99.7867   5
  -3  -1  14 489.094 105.530   7
   3  -1 -14 413.662 94.7866   5
  -3   1  14 569.635 112.247   7
  -3   1  13 1462.22 168.192   7
  -3  -1  13 1623.84 186.721   7
   3  -1 -13 1545.43 166.876   5
  -3   1  13 1473.12 110.291   3
   3   1 -13 1592.07 160.023   5
  -3   1  13 1600.43 115.250   4
  -3  -1  12 4342.52 288.375   7
  -3  -1  12 3862.47 146.164   3
  -3   1  12 3761.25 168.983   3
  -3   1  12 4014.36 181.604   4
   3  -1 -12 4098.57 251.907   5
  -3   1  12 3828.59 258.960   7
   3   1 -12 4055.60 237.329   5
  -3   1  11 3567.21 156.606   3
   3   1 -11 3744.92 215.982   5
   3  -1 -11 3594.05 225.836   5
  -3  -1  11 3781.42 134.958   3
  -3  -1  11 3836.61 175.298   4
  -3  -1  11 3535.86 247.705   7
  -3   1  11 3879.62 172.756   4
  -3   1  11 3837.48 243.424   7
  -3  -1  10 1129.23 92.4964   4
  -3   1  10 1151.77 91.3778   4
   3   1 -10 1431.44 127.917   5
   3  -1 -10 1222.71 128.510   5
  -3  -1  10 1074.45 67.1443   3
  -3   1  10 1214.74 84.4713   3
  -3  -1  10 1176.03 137.174   7
   3  -1  -9 19132.0 467.725   5
  -3  -1   9 19491.8 512.666   7
   3   1  -9 19122.2 430.980   5
  -3  -1   9 18684.7 254.282   3
  -3   1   9 17545.2 306.255   3
  -3  -1   9 19019.9 365.297   4
  -3   1   9 18735.3 360.839   4
  -3  -1   8 3926.90 160.125   4
   3   1  -8 3932.27 184.152   5
   3  -1  -8 4100.46 204.521   5
  -3  -1   8 4050.88 105.488   3
  -3   1   8 3969.27 161.366   4
   3   1  -7 13735.7 317.201   5
   3  -1  -7 13149.9 339.799   5
  -3  -1   7 13129.9 283.654   4
  -3  -1   7 13560.3 166.606   3
  -3   1   7 13318.4 285.644   4
  -3  -1   6 1847.67 51.4317   3
   3  -1  -6 1669.98 113.164   5
  -3   1   6 1768.85 100.926   4
  -3  -1   6 1773.79 100.085   4
  -3  -1   5 995.183 70.9412   4
  -3   1   5 921.183 69.2498   4
  -3   1   4 2589.96 111.181   4
  -3  -1   4 2535.69 109.782   4
  -3  -1   3 17895.1 276.360   4
  -3   1   3 18451.2 281.052   4
   3  -1  -2 38074.9 357.491   2
  -3   1   2 37531.0 287.080   8
  -3   1   2 37048.2 380.117   4
  -3  -1   2 37638.4 380.852   4
  -3  -1   2 36904.4 355.807   1
   3  -1  -1 238876. 928.509   2
  -3  -1   1 237713. 910.093   4
  -3  -1   1 241560. 927.707   1
  -3   1   1 239300. 542.389   8
   3   1  -1 238824. 882.157   1
   3  -1   0 113003. 676.321   2
   3   1   0 115813. 652.660   1
  -3   1   0 114661. 597.063   1
  -3  -1   0 116538. 603.216   4
   3   1   0 114706. 511.208   8
   3  -1   0 118088. 591.930   3
  -3   1  -1 294247. 1012.20   1
   3  -1   1 300564. 957.866   1
   3  -1   1 300333. 1023.33   3
   3  -1   1 297129. 1153.15   2
  -3  -1  -1 305333. 932.067   4
   3   1   2 229755. 827.234   8
   3  -1   2 229714. 985.087   3
   3   1   2 234127. 1002.33   3
   3  -1   2 226066. 910.891   1
   3  -1   2 235553. 1121.82   6
   3   1   3 30080.0 336.508   2
   3  -1   3 30219.9 386.229   3
   3   1   3 29839.6 395.601   3
   3   1   3 30235.2 339.782   8
   3   1   3 30737.5 304.022   6
   3  -1   3 30839.3 430.986   6
   3   1   4 6016.67 189.581   3
   3  -1   4 5712.04 213.922   7
   3  -1   4 5846.84 181.365   3
   3   1   4 5912.82 155.665   2
   3   1   4 5846.75 168.713   8
   3  -1   5 50107.3 567.114   3
   3   1   5 50815.5 609.166   7
   3   1   5 49551.6 534.808   8
   3  -1   5 49964.0 678.216   7
   3   1   5 50659.0 590.763   3
   3   1   6 4431.70 195.234   7
   3  -1   6 4357.41 177.750   3
   3   1   6 4421.78 186.135   3
   3  -1   6 4411.14 215.374   7
   3  -1   7 4496.63 190.371   3
   3   1   7 4341.19 195.166   3
   3  -1   7 4508.70 232.625   7
   3   1   7 4371.31 207.789   7
   3  -1   8 18244.0 496.149   7
   3  -1   8 18065.9 402.436   3
   3   1   8 18649.9 428.933   3
   3   1   8 18436.8 460.933   7
   3  -1   9 413.009 66.7798   3
   3  -1   9 374.513 81.2836   7
   3   1   9 444.368 81.8503   7
   3   1   9 498.799 78.4679   3
  -3  -1 -10 644.700 104.760   5
   3  -1  10 591.265 83.0268   3
   3   1  10 702.397 91.0747   3
   3  -1  10 633.228 107.136   7
   3   1  10 673.178 99.4221   7
  -3   1 -11 4441.05 269.118   5
  -3  -1 -11 4707.63 291.144   5
   3   1  11 4490.36 243.673   3
   3  -1  11 4756.35 235.453   3
   3  -1  11 4925.23 302.892   7
   3   1  11 4798.35 280.387   7
  -3   1 -12 820.111 123.374   5
   3  -1  12 812.047 103.883   3
  -3  -1 -12 952.068 145.582   5
   3  -1  12 769.534 126.997   7
   3   1  12 765.065 120.494   7
   3   1  12 653.955 96.8998   3
   3  -1  13 6912.67 394.999   7
  -3  -1 -13 6695.59 377.337   5
   3  -1  13 6647.85 300.947   3
   3   1  13 6546.21 313.060   3
  -3   1 -13 7015.43 370.163   5
   3   1  13 6665.52 365.470   7
  -3  -1 -14 8.75742 42.6339   5
   3  -1  14-29.2483 42.4663   3
   3  -1  14 52.2616 39.5028   7
  -3   1 -14-7.95331 41.0613   5
   3   1  14-74.7970 53.5856   3
   3   1  14 35.5461 40.5085   7
  -3  -1 -15 593.961 130.010   5
  -3   1 -15 403.324 104.368   5
   3  -1  15 591.017 135.951   7
   3   1  15 699.805 133.821   7
   3   1  15 457.513 93.8103   3
   3  -1  15 439.610 85.3961   3
  -3  -1 -16 2.63014 64.0516   5
  -3   1 -16 4.75526 43.2121   5
   3   1  16-16.8961 49.0501   7
   3   1  16 72.7039 48.7363   3
   3  -1  16 33.5958 61.5830   7
   3  -1  16 10.1134 24.6208   3
   3   1  17 56.2041 42.5287   7
   3  -1  17 76.6697 48.6240   3
   3   1  17 149.496 56.5270   3
  -3  -1 -17 16.2127 52.9807   5
   3  -1  17 163.527 82.3857   7
  -3   1 -17 149.075 75.7340   5
   3   1  18 111.957 76.5698   7
   3   1  18-4.90339 31.5381   3
   3  -1  18 94.1297 69.3845   7
  -3  -1 -18 99.3221 74.8788   5
  -3   1 -18 76.3398 54.9159   5
   3  -1  19 1594.88 243.382   7
  -3  -1 -19 1085.34 188.939   5
  -3   1 -19 1244.44 193.941   5
   3   1  19 1197.08 198.149   7
  -3   1 -20 24.7791 50.6614   5
  -3  -1 -20-9.39465 63.1596   5
  -3   1 -21 84.3976 65.8684   5
  -3  -1 -21 99.8881 66.7482   5
  -3  -2  22 677.692 175.331   7
  -3  -2  21 23.1287 89.3420   7
  -3  -2  20 142.501 96.4371   7
  -3   2  20 5.75430 43.6900   7
  -3   2  19 732.657 147.488   7
  -3  -2  19 387.972 116.335   7
  -3  -2  18 638.131 153.276   7
  -3   2  18 973.739 169.720   7
   3  -2 -18 774.052 147.955   5
   3  -2 -17 63.9745 44.5726   5
  -3  -2  17 33.7231 45.9002   7
  -3  -2  16-48.4942 73.8066   7
   3  -2 -16-14.3628 51.8156   5
  -3   2  16-21.7229 49.9337   7
   3   2 -15 768.232 118.971   5
  -3  -2  15 666.360 133.164   7
   3  -2 -15 847.955 139.206   5
  -3   2  15 621.681 118.160   7
  -3  -2  14 199.487 85.4507   7
  -3   2  14 77.1373 41.1839   7
   3  -2 -14 128.170 67.5719   5
  -3   2  14 77.5849 31.0448   3
   3   2 -14 72.1161 43.8012   5
  -3   2  13 649.217 113.151   7
   3  -2 -13 540.745 103.071   5
  -3   2  13 526.328 70.5835   3
  -3  -2  13 388.995 104.572   7
  -3   2  13 530.417 69.7000   4
   3   2 -13 432.979 82.9177   5
  -3  -2  12 9437.90 436.018   7
  -3   2  12 8857.96 273.938   3
   3  -2 -12 9445.22 391.588   5
   3   2 -12 9585.11 352.153   5
  -3   2  12 9317.00 283.495   4
  -3   2  12 9301.61 390.325   7
  -3  -2  11 103.284 54.9666   7
   3   2 -11 54.5270 36.2929   5
   3  -2 -11 106.194 45.4722   5
  -3   2  11-28.5262 29.9735   7
  -3   2  11 48.8181 22.7944   4
  -3  -2  10 1302.12 151.910   7
   3  -2 -10 1232.02 130.566   5
  -3   2  10 1242.20 99.8521   4
   3   2 -10 1306.64 117.445   5
   3  -2  -9 9615.06 340.891   5
   3   2  -9 9823.40 296.955   5
  -3  -2   9 10118.0 382.447   7
  -3   2   9 9514.32 268.431   4
  -3   2   8 398.444 54.6985   4
   3  -2  -8 291.990 60.4807   5
  -3  -2   8 344.034 67.4975   7
   3  -2  -7 23297.3 475.916   5
  -3   2   7 23747.9 394.767   4
  -3   2   6 27646.6 409.208   4
   3  -2  -6 26792.3 286.727   2
  -3  -2   6 27010.5 417.719   4
   3  -2  -6 27140.7 476.980   5
  -3   2   5 2784.40 127.501   8
   3  -2  -5 2783.05 93.6225   2
  -3  -2   5 2757.14 128.905   4
   3  -2  -4 29510.7 315.558   2
  -3  -2   4 28448.1 402.652   4
  -3   2   4 29921.1 376.881   8
  -3  -2   3 22055.2 277.995   1
   3  -2  -3 21595.7 286.789   2
  -3   2   3 22177.1 289.599   8
  -3  -2   2 448.978 40.8568   1
   3  -2  -2 459.128 43.6112   2
  -3   2   2 467.835 37.8319   8
  -3   2   1 140061. 585.297   8
   3   2  -1 140075. 721.011   1
   3  -2  -1 140826. 805.030   2
  -3   2   0 11610.9 160.237   8
   3   2   0 11787.3 211.452   8
   3  -2   1 5932.57 192.475   6
   3   2   1 6196.14 156.969   8
  -3   2  -1 6067.46 136.759   1
   3   2   2 4972.98 146.196   8
   3  -2   2 4745.96 117.495   1
   3  -2   2 4765.39 180.835   6
   3  -2   2 4794.62 151.818   3
   3  -2   3 17079.0 359.623   6
   3   2   3 17798.2 293.495   8
   3  -2   3 17319.5 299.311   3
   3   2   3 16239.6 156.659   6
   3  -2   3 16893.3 244.169   1
   3   2   4 9369.62 184.867   2
   3  -2   4 9597.04 296.449   7
   3  -2   4 9212.45 232.964   3
   3   2   4 9621.12 232.718   8
   3  -2   5 1721.80 133.908   7
   3  -2   5 1704.58 106.019   3
   3   2   5 1486.53 75.1250   2
   3   2   5 1715.95 105.600   8
   3   2   6 5338.00 200.929   7
   3  -2   6 5514.92 200.337   3
   3   2   6 4922.34 141.762   2
   3   2   6 5037.08 196.211   8
   3  -2   6 5521.60 252.293   7
   3  -2   7 692.381 96.8133   7
   3  -2   7 715.658 75.3059   3
   3   2   7 696.117 85.0156   3
   3   2   7 593.705 73.7297   7
   3   2   7 577.544 70.9030   8
   3  -2   8 3182.48 166.655   3
   3   2   8 3010.03 178.563   3
   3  -2   8 2947.33 206.729   7
   3   2   8 3297.45 184.915   7
   3  -2   9 3486.18 183.431   3
   3   2   9 3480.19 203.918   7
   3   2   9 3532.04 201.470   3
   3  -2   9 3514.46 244.128   7
   3  -2  10 4388.92 283.135   7
   3  -2  10 3991.78 204.985   3
   3   2  10 4517.30 237.624   3
  -3  -2 -10 4145.28 271.431   5
   3   2  10 4210.86 240.377   7
   3   2  11 5646.44 293.331   7
  -3   2 -11 5575.25 295.005   5
   3  -2  11 5755.63 255.865   3
  -3  -2 -11 5461.79 318.931   5
   3   2  11 5423.27 271.195   3
   3  -2  11 5690.75 337.609   7
   3  -2  12 1971.04 156.099   3
  -3  -2 -12 2168.18 215.432   5
  -3   2 -12 2183.05 192.160   5
   3   2  12 2183.67 181.018   3
   3  -2  12 2039.57 212.876   7
   3   2  12 2094.37 188.892   7
  -3   2 -13 1222.97 153.841   5
  -3  -2 -13 1163.37 166.161   5
   3  -2  13 998.996 115.110   3
   3   2  13 1243.42 140.535   3
   3   2  13 1402.25 163.460   7
   3  -2  13 1471.88 188.100   7
  -3  -2 -14 246.971 84.5338   5
  -3   2 -14 375.710 91.9229   5
   3  -2  14 323.857 72.1554   3
   3  -2  14 459.013 106.366   7
   3   2  14 308.060 82.2503   7
   3   2  14 349.753 89.5061   3
   3  -2  15 912.861 168.867   7
   3  -2  15 1071.40 127.339   3
   3   2  15 1234.80 152.467   3
  -3  -2 -15 991.649 166.273   5
  -3   2 -15 1130.60 160.475   5
   3   2  15 1332.61 175.663   7
  -3   2 -16 148.103 70.0063   5
   3  -2  16 87.6481 42.1503   3
  -3  -2 -16 49.4586 60.3938   5
   3   2  16 148.411 65.1221   3
   3   2  16 158.853 65.9626   7
   3  -2  16 155.007 82.8187   7
  -3   2 -17 17.1517 38.2096   5
   3   2  17 27.3498 43.7031   7
   3  -2  17-9.40952 36.5271   3
   3  -2  17-78.4723 81.5404   7
   3   2  17-28.0642 43.6373   3
  -3  -2 -17-1.10096 49.7652   5
   3   2  18 165.458 65.2515   3
  -3   2 -18-107.403 78.7484   5
   3  -2  18 56.5360 61.9569   7
  -3  -2 -18-19.1249 60.2486   5
  -3   2 -19-24.4789 50.1144   5
   3  -2  19 25.1954 71.8776   7
  -3   2 -20 800.810 155.721   5
  -3  -2 -20 889.146 180.104   5
   3  -2  20 927.839 200.146   7
  -3  -2 -21 88.1501 77.3464   5
  -3  -3  22 677.485 170.438   7
  -3  -3  21 236.592 114.385   7
  -3  -3  20 105.232 85.0074   7
  -3  -3  19 92.3315 61.3981   7
  -3   3  18 188.209 83.0294   7
   3  -3 -18 209.282 89.8727   5
  -3  -3  18 241.802 103.919   7
  -3   3  17 2758.60 260.618   7
   3  -3 -17 3311.35 290.839   5
  -3  -3  17 3125.90 320.030   7
  -3   3  16 141.947 73.1916   7
  -3  -3  16 186.790 88.2444   7
   3  -3 -16 54.4644 48.4622   5
   3  -3 -15 1833.90 207.959   5
  -3  -3  15 2581.18 270.971   7
  -3   3  15 2144.47 212.897   7
  -3   3  14 1372.41 164.799   7
   3  -3 -14 1006.92 143.348   5
  -3   3  14 1230.71 119.061   3
  -3  -3  14 1210.69 179.294   7
  -3   3  13 40.8271 41.8955   7
  -3   3  13 25.6053 20.7712   4
   3  -3 -13-20.8332 56.0075   5
  -3   3  13 70.7696 31.9961   3
  -3  -3  13 124.086 72.2781   7
   3  -3 -12 1614.86 173.934   5
  -3  -3  12 1634.44 194.451   7
  -3   3  12 1523.82 158.052   7
  -3   3  12 1687.63 126.551   4
  -3   3  11 1867.39 162.174   7
   3  -3 -11 1877.15 173.691   5
  -3  -3  11 1979.63 195.128   7
  -3   3  11 1852.55 128.349   4
  -3  -3  10 846.308 121.036   7
   3  -3 -10 841.792 116.244   5
  -3   3  10 779.969 82.2916   4
   3  -3  -9 6006.50 280.436   5
  -3   3   9 5609.69 213.777   4
  -3  -3   9 6204.48 315.814   7
  -3  -3   8 1879.82 161.949   7
  -3   3   8 1714.61 115.133   4
   3  -3  -8 1518.37 135.827   5
   3  -3  -7 665.878 82.6166   5
  -3  -3   7 559.067 88.4409   7
  -3   3   7 551.107 70.5512   8
  -3   3   6 4681.76 190.732   8
   3  -3  -6 4722.39 210.865   5
  -3   3   5 8850.27 238.376   8
  -3  -3   4 1557.65 76.1644   1
  -3   3   4 1437.75 91.4690   8
  -3   3   3 8655.90 205.259   8
  -3  -3   3 8764.01 185.716   1
   3   3  -2 7903.40 170.769   1
  -3   3   2 8015.04 186.066   8
   3   3  -1 5063.55 147.227   1
  -3   3   1 5136.80 142.510   8
   3   3   0 7660.96 203.579   8
  -3   3   0 7993.49 175.801   8
   3   3   1 43635.4 492.287   8
   3  -3   1 43634.9 581.359   6
  -3   3  -1 43517.3 361.036   1
   3   3   2 13156.4 274.872   8
   3  -3   2 12437.5 322.479   6
  -3   3  -2 12114.3 194.027   1
   3  -3   3 45897.6 642.828   6
   3   3   3 44607.9 524.946   8
   3   3   4 650.609 68.1439   8
   3  -3   4 564.926 61.2149   3
   3  -3   4 662.443 84.4897   7
   3  -3   4 587.513 44.0209   1
   3   3   5 1647.35 77.8336   2
   3  -3   5 1763.55 112.742   3
   3   3   5 1529.16 106.772   8
   3  -3   5 1883.87 147.686   7
   3  -3   5 1602.49 80.3762   1
   3   3   6 414.152 63.3532   8
   3  -3   6 588.375 88.2739   7
   3  -3   6 474.306 63.0035   3
   3   3   6 414.894 39.5662   2
   3  -3   7 13006.0 331.507   3
   3   3   7 12382.5 343.450   8
   3  -3   7 12208.1 418.697   7
   3   3   8 1811.71 140.344   8
   3  -3   8 1969.63 136.203   3
   3   3   8 2015.43 137.480   7
   3  -3   8 2040.43 179.351   7
   3  -3   9 14291.8 380.027   3
   3   3   9 14773.1 419.660   8
  -3  -3  -9 14582.2 490.629   5
   3  -3   9 14675.6 504.554   7
   3   3   9 14399.5 393.039   7
   3   3   9 14447.9 412.626   3
   3  -3  10 3365.72 191.415   3
  -3  -3 -10 3058.57 241.286   5
   3   3  10 3345.21 204.400   7
   3  -3  10 3654.89 262.518   7
   3   3  10 3640.77 216.976   3
   3  -3  11 5230.05 245.938   3
  -3  -3 -11 5591.31 333.217   5
   3  -3  11 5208.13 334.321   7
  -3   3 -11 5027.31 272.210   5
   3   3  11 5501.22 276.794   7
   3   3  11 5081.92 270.707   3
  -3  -3 -12 6769.39 378.898   5
  -3   3 -12 7067.83 338.743   5
   3   3  12 6736.33 322.972   3
   3   3  12 6616.29 324.074   7
   3  -3  12 6758.09 395.511   7
   3  -3  12 6621.38 286.239   3
  -3  -3 -13 25.5403 60.1169   5
   3   3  13 0.98837 27.4928   7
   3  -3  13-28.4587 67.0802   7
   3   3  13 98.8532 52.0060   3
   3  -3  13-1.06020 29.7884   3
  -3   3 -13 34.5060 48.4339   5
   3   3  14 22.8582 28.2375   3
   3   3  14 96.9188 41.4183   7
  -3   3 -14 10.0576 43.0704   5
   3  -3  14 47.4396 31.6527   3
   3  -3  14 43.8165 46.7158   7
  -3  -3 -14-36.4802 49.6684   5
  -3   3 -15 622.458 122.186   5
   3   3  15 667.685 114.998   3
  -3  -3 -15 604.966 135.033   5
   3   3  15 672.240 120.078   7
   3  -3  15 631.612 144.727   7
   3  -3  15 514.042 89.5829   3
  -3   3 -16 493.804 111.821   5
   3  -3  16 748.363 162.157   7
   3  -3  16 471.194 93.3957   3
  -3  -3 -16 537.926 131.056   5
   3   3  16 429.657 93.8069   3
   3  -3  17-3.43622 28.4097   3
  -3  -3 -17 27.2695 76.1949   5
  -3   3 -17-9.26565 47.5577   5
   3   3  17-62.0722 33.5276   3
   3  -3  17 30.5899 61.0612   7
  -3  -3 -18 117.073 86.4513   5
   3   3  18-51.4128 53.3337   3
  -3   3 -18-3.80933 47.1127   5
   3  -3  18 82.3087 71.1185   7
  -3  -3 -19 87.4213 72.4797   5
   3  -3  19-73.5254 85.5511   7
   3   3  19-57.1215 47.0763   3
  -3  -3 -20 8.45592 54.7456   5
   3  -3  20 143.534 94.3546   7
  -3  -3 -21 1196.52 217.068   5
  -3  -4  22-59.1129 80.6558   7
  -3  -4  21 50.1890 77.7071   7
  -3  -4  20-5.41306 48.8444   7
  -3  -4  19-35.5303 65.0673   7
   3  -4 -18 415.457 108.603   5
  -3  -4  18 573.739 154.452   7
   3  -4 -17-100.640 88.3033   5
  -3  -4  17-29.6250 78.9884   7
   3  -4 -16 1356.10 184.118   5
  -3  -4  16 1330.53 208.411   7
  -3   4  16 1291.38 166.510   7
  -3   4  15 13.6001 24.3264   3
  -3   4  15 120.100 58.5700   7
  -3  -4  15 91.0817 57.8697   7
  -3  -4  14 257.152 103.651   7
   3  -4 -14 99.1687 54.4426   5
  -3   4  14 187.851 60.7107   7
  -3  -4  13 498.359 112.237   7
  -3   4  13 552.874 96.1352   7
   3  -4 -13 473.182 100.830   5
  -3   4  13 491.913 73.6954   4
   3  -4 -12 276.365 84.2367   5
  -3   4  12 322.289 75.7584   7
  -3  -4  12 218.121 75.7130   7
  -3   4  12 250.915 51.5301   4
   3  -4 -11-34.8877 61.9357   5
  -3   4  11 24.1163 20.1846   4
  -3   4  11 39.2193 35.7742   7
  -3  -4  11 10.5974 47.8802   7
  -3   4  10 6531.07 247.535   4
   3  -4 -10 6468.91 317.416   5
  -3  -4  10 7265.12 366.961   7
  -3   4   9 11524.8 364.413   8
   3  -4  -9 11726.6 397.843   5
  -3  -4   9 11435.4 434.359   7
  -3   4   8 108.985 41.1696   8
   3  -4  -8 84.2129 35.7212   5
  -3  -4   8 82.6356 46.4185   7
  -3  -4   7 10.5934 33.2901   7
   3  -4  -7 40.6893 35.0636   5
  -3   4   7-16.8174 28.8425   8
  -3  -4   6 2682.84 179.210   7
   3  -4  -6 2782.97 166.784   5
  -3  -4   6 2592.35 100.691   1
  -3   4   6 2728.78 152.247   8
  -3  -4   5 646.437 50.0821   1
  -3   4   5 718.811 74.4402   8
  -3  -4   5 775.231 90.5020   7
  -3   4   4 1360.11 96.1536   8
  -3   4   3 71758.1 668.673   8
   3   4  -2 1263.97 73.1382   1
  -3   4   2 1377.09 89.2186   8
   3   4  -1 138.399 31.8695   8
  -3   4   1 46.9981 18.2711   8
  -3   4   0-4.42686 10.6660   8
   3  -4   0-20.6812 24.7650   6
   3   4   0 4.51481 14.9923   8
   3   4   1 1391.07 98.9494   8
  -3   4  -1 1226.68 82.3055   8
   3  -4   1 1135.62 103.533   6
   3  -4   2 4273.40 207.997   6
   3   4   2 3944.60 169.697   8
  -3   4  -2 4185.35 108.187   1
   3  -4   3 4394.72 215.697   6
   3   4   3 3911.68 174.150   8
   3   4   4 62762.9 710.630   8
   3  -4   4 62755.8 836.651   7
   3  -4   5 7596.43 308.231   7
   3  -4   5 7492.55 140.615   1
   3   4   5 7699.79 258.991   8
   3   4   6 319.339 60.2639   8
   3   4   6 258.044 30.6821   2
   3  -4   6 243.986 30.0046   1
   3  -4   6 311.646 72.7740   7
   3  -4   7 2514.00 194.902   7
   3   4   7 2400.65 159.048   8
   3   4   7 2127.24 82.6252   2
   3  -4   7 2380.89 101.865   1
   3  -4   8 1347.86 154.212   7
  -3  -4  -8 1529.38 159.762   5
   3   4   8 1403.43 129.453   8
   3  -4   9 9567.09 428.439   7
  -3  -4  -9 10283.2 426.700   5
   3   4   9 10552.7 365.928   8
   3   4  10 2820.32 200.028   8
  -3  -4 -10 2786.50 233.728   5
   3  -4  10 2624.00 232.384   7
   3  -4  11 940.178 105.462   3
   3   4  11 926.986 123.714   3
  -3   4 -11 964.062 117.746   5
  -3  -4 -11 825.998 130.701   5
   3  -4  11 853.196 151.075   7
   3   4  11 839.639 103.618   7
  -3  -4 -12 72.8989 63.1659   5
   3   4  12 79.9367 46.9015   3
   3  -4  12 17.1804 57.2228   7
  -3   4 -12 132.444 51.0365   5
   3   4  12 107.460 43.0497   7
   3   4  13 1162.66 143.940   3
  -3  -4 -13 909.567 155.958   5
  -3   4 -13 1010.51 132.469   5
   3  -4  13 1091.70 172.320   7
  -3  -4 -14 1912.61 227.253   5
  -3   4 -14 1980.57 191.673   5
   3   4  14 2151.33 203.550   3
   3  -4  14 1959.92 236.699   7
   3   4  15-39.6526 35.8264   3
  -3   4 -15 49.2464 39.7907   5
  -3  -4 -15-56.5903 56.0497   5
   3  -4  15-35.6144 48.9855   7
   3   4  16 726.136 126.773   3
  -3  -4 -16 640.825 152.462   5
   3  -4  16 690.077 159.841   7
  -3   4 -16 618.177 118.609   5
   3   4  17 108.042 57.1692   3
  -3  -4 -17-3.64224 63.1419   5
   3  -4  17 63.2597 56.2388   7
   3  -4  18 523.058 151.017   7
  -3  -4 -18 416.700 123.878   5
   3   4  18 391.056 102.296   3
   3  -4  19 239.506 95.8846   7
  -3  -4 -19 318.848 113.220   5
   3   4  19 338.431 96.6595   3
  -3  -4 -20 312.954 113.261   5
  -3  -5  21 22.4072 85.5144   7
  -3  -5  20 476.541 147.223   7
  -3  -5  19 30.4049 59.3405   7
  -3  -5  18 51.3025 58.9258   7
   3  -5 -17 2762.64 278.001   5
  -3  -5  17 2934.53 322.948   7
   3  -5 -16 487.972 119.324   5
  -3  -5  16 431.235 133.952   7
   3  -5 -15 2034.53 226.834   5
  -3  -5  15 1994.29 247.015   7
   3  -5 -14 1.06622 60.1016   5
  -3  -5  14-19.8005 46.2349   7
  -3   5  13 521.189 91.2328   7
  -3   5  13 360.769 66.5187   4
   3  -5 -13 404.132 100.759   5
  -3  -5  13 485.415 118.536   7
  -3   5  12 227.796 64.7964   7
  -3   5  12 148.703 47.8737   4
   3  -5 -12 262.995 93.2225   5
  -3  -5  12 72.2333 56.6870   7
   3  -5 -11 3231.70 241.464   5
  -3  -5  11 3151.84 260.514   7
  -3   5  11 3420.79 208.386   7
  -3  -5  10 214.620 75.6104   7
   3  -5 -10 192.876 76.4801   5
  -3   5  10 275.564 65.2397   8
   3  -5  -9 3749.88 232.732   5
  -3   5   9 3941.40 224.602   8
  -3  -5   9 4046.48 267.817   7
  -3  -5   8 379.164 84.3128   7
   3  -5  -8 462.488 81.2612   5
  -3   5   8 422.625 70.6071   8
  -3  -5   7 3394.17 115.212   1
  -3   5   7 3937.99 202.048   8
   3  -5  -7 3543.39 206.335   5
  -3  -5   7 3775.61 233.138   7
  -3  -5   6 18636.6 484.533   7
  -3   5   6 18865.4 424.570   8
  -3   5   5 47578.8 646.201   8
  -3  -5   5 47739.8 729.509   7
  -3  -5   4 1309.42 111.769   7
  -3   5   4 1316.30 103.127   8
   3   5  -3 18949.5 273.272   1
  -3   5   3 19158.1 380.789   8
  -3  -5   3 19235.2 397.291   7
  -3  -5   2 1406.73 98.0265   7
   3   5  -2 1362.70 81.5592   1
   3  -5  -2 1358.82 114.383   6
  -3   5   2 1617.40 108.219   8
  -3   5   1 10951.6 278.945   8
   3  -5  -1 10618.5 319.850   6
   3   5  -1 10828.0 300.063   8
  -3  -5   1 11232.9 244.660   7
   3   5   0 1539.98 114.446   8
  -3  -5   0 1475.69 77.8445   7
  -3   5   0 1663.58 108.072   8
   3  -5   0 1651.07 131.818   6
   3   5   1 6065.45 228.040   8
   3  -5   1 6252.60 259.390   6
  -3   5  -1 6074.69 207.025   8
  -3  -5  -1 5973.46 122.506   7
  -3   5  -2 97171.5 515.600   1
   3   5   2 98386.8 938.018   8
   3  -5   2 100213. 1073.63   6
   3   5   3 8947.15 289.348   8
   3   5   4 602.526 78.6613   8
   3   5   5 63.8120 29.1630   8
   3  -5   5 75.8885 39.2847   7
  -3  -5  -6 183.896 57.3813   5
   3   5   6 112.837 42.9960   8
   3  -5   6 98.4783 45.1490   7
   3   5   7 484.722 40.4504   2
  -3  -5  -7 518.216 87.9218   5
   3  -5   7 410.603 84.7548   7
   3   5   7 475.267 76.7232   8
   3  -5   8 5888.76 133.134   1
   3  -5   8 6129.86 336.405   7
  -3  -5  -8 6482.34 330.523   5
   3   5   8 6400.14 288.129   8
  -3  -5  -9 9086.43 411.149   5
   3   5   9 9397.79 360.796   8
   3  -5   9 8297.62 409.621   7
  -3  -5 -10 5486.35 330.774   5
   3   5  10 5832.49 297.530   8
  -3   5 -10 5132.50 247.763   5
   3  -5  10 5378.31 341.150   7
  -3  -5 -11 107.034 46.8199   5
   3   5  11 82.7609 43.8649   8
   3  -5  11 179.342 86.2956   7
  -3   5 -11 170.561 52.2727   5
  -3  -5 -12 2863.43 261.329   5
   3   5  12 2901.78 226.563   3
  -3   5 -12 2857.86 202.187   5
   3  -5  12 2618.05 263.658   7
   3  -5  13 1540.88 215.358   7
  -3  -5 -13 1727.32 209.950   5
  -3   5 -13 1694.96 163.815   5
   3   5  13 1489.82 170.973   3
  -3  -5 -14 3191.15 294.711   5
   3   5  14 3532.95 267.476   3
   3  -5  14 3263.74 318.450   7
  -3  -5 -15 413.819 126.479   5
   3  -5  15 554.239 146.627   7
   3   5  15 497.466 106.848   3
   3  -5  16 136.264 88.3925   7
   3   5  16 69.5345 55.2694   3
  -3  -5 -16 201.391 85.2098   5
  -3  -5 -17 85.1668 64.4036   5
   3  -5  17 169.105 112.218   7
   3   5  17 205.803 82.0876   3
   3  -5  18 188.991 101.492   7
  -3  -5 -18 314.736 118.006   5
   3   5  18 267.532 88.3495   3
  -3  -5 -19-5.46582 56.2475   5
   3   5  19 2.29780 42.4861   3
   3  -5  19 78.1632 86.1765   7
  -3  -5 -20 420.198 135.195   5
  -3  -6  21 171.279 101.851   7
  -3  -6  20 49.7511 66.7243   7
  -3  -6  19 1068.75 215.275   7
  -3  -6  18 383.236 131.419   7
  -3  -6  17 442.625 134.060   7
   3  -6 -16 196.109 86.1888   5
  -3  -6  16 85.0207 61.6060   7
   3  -6 -15 251.389 92.8780   5
  -3  -6  15 218.831 101.319   7
  -3  -6  14 2597.47 279.431   7
   3  -6 -14 2290.69 236.589   5
  -3  -6  13 76.7597 54.0560   7
  -3   6  13 103.901 41.3888   4
   3  -6 -13 63.8474 53.9712   5
   3  -6 -12 2439.14 223.022   5
  -3  -6  12 2395.48 246.950   7
  -3   6  11 1649.30 167.349   8
   3  -6 -11 1642.70 176.885   5
  -3  -6  11 1635.97 194.519   7
  -3   6  10 4826.92 271.967   8
   3  -6 -10 5018.98 292.959   5
  -3  -6  10 5337.65 331.545   7
   3  -6  -9 1958.24 177.511   5
  -3  -6   9 1839.41 187.537   7
  -3   6   9 1831.21 161.428   8
   3  -6  -8 3850.25 232.862   5
  -3   6   8 3712.42 219.382   8
  -3  -6   8 3772.02 254.245   7
  -3  -6   7 318.334 76.6768   7
  -3   6   7 297.368 65.0944   8
  -3   6   6 1884.39 145.037   8
  -3  -6   6 1952.24 163.407   7
  -3   6   5 1621.85 130.354   8
  -3  -6   5 1533.51 137.713   7
  -3  -6   4 1389.40 120.676   7
  -3   6   4 1491.99 120.646   8
   3   6  -3 340.083 39.1924   1
   3  -6  -3 262.299 53.4138   6
  -3  -6   3 341.716 56.5348   7
  -3   6   3 348.609 58.6655   8
  -3  -6   2 4273.06 108.804   5
   3  -6  -2 4451.15 220.302   6
  -3  -6   2 4431.14 182.720   7
   3   6  -2 4652.53 216.884   8
  -3   6   2 4886.26 208.383   8
   3   6  -2 4478.07 155.668   1
  -3   6   1-27.6116 25.4529   8
   3   6  -1 19.8671 25.7828   8
  -3  -6   1 18.9111 13.7089   7
   3  -6  -1 9.61822 19.6899   6
   3  -6   0 8540.96 318.803   6
   3   6   0 8282.91 290.491   8
  -3   6   0 8418.05 269.048   8
  -3  -6   0 8606.60 193.512   7
  -3   6  -1 2424.76 144.704   8
   3   6   1 2455.14 159.973   8
   3  -6   1 2570.92 177.859   6
  -3  -6  -1 2388.93 76.5691   7
  -3   6  -2 25.2118 28.6282   8
  -3   6  -2 28.3871 9.45848   1
   3   6   2 36.7811 23.9481   8
  -3  -6  -2 75.8059 27.3439   5
   3   6   3 2259.44 162.642   8
  -3  -6  -3 2271.96 151.127   5
  -3  -6  -4 1230.14 115.842   5
   3   6   4 1268.74 123.017   8
   3   6   5 192.340 55.2555   8
  -3  -6  -5 195.678 56.1272   5
   3  -6   6 320.984 81.5076   7
  -3  -6  -6 270.629 70.5019   5
   3   6   6 331.074 72.8775   8
   3   6   7 11379.7 393.873   8
  -3  -6  -7 11313.7 423.439   5
   3  -6   7 10883.2 444.888   7
  -3  -6  -8 804.709 123.010   5
   3  -6   8 728.849 128.247   7
   3   6   8 754.451 106.162   8
  -3  -6  -9 2081.44 199.440   5
   3   6   9 2145.04 184.229   8
   3  -6   9 2021.11 212.621   7
  -3  -6 -10 1233.36 162.677   5
   3   6  10 1195.31 145.406   8
   3  -6  10 1099.60 164.030   7
  -3  -6 -11 273.944 81.5676   5
   3  -6  11 320.487 109.957   7
   3   6  11 396.495 85.3504   8
  -3  -6 -12 70.6089 69.5369   5
   3   6  12-24.8332 53.2350   8
   3  -6  12 43.9355 53.1027   7
  -3  -6 -13 681.284 139.397   5
   3  -6  13 473.046 133.665   7
   3   6  14 117.835 68.2341   3
  -3  -6 -14 4.56010 60.4777   5
   3  -6  14 69.2926 72.0633   7
   3   6  15 181.224 75.6632   3
  -3  -6 -15 114.068 81.0100   5
   3  -6  15 333.325 118.713   7
   3   6  16 966.103 157.235   3
  -3  -6 -16 988.764 174.591   5
   3  -6  16 612.342 151.260   7
   3   6  17 28.1816 45.8500   3
   3  -6  17-8.17748 63.9164   7
  -3  -6 -17-4.30957 71.7731   5
   3   6  18 136.333 68.1016   3
  -3  -6 -18 181.246 105.096   5
   3  -6  18 356.369 130.539   7
   3   6  19 440.336 116.346   3
  -3  -6 -19 663.803 158.096   5
  -3  -7  20 325.666 125.287   7
  -3  -7  19 100.187 88.3356   7
  -3  -7  18 68.8078 69.2847   7
  -3  -7  17 82.2288 85.9750   7
  -3  -7  16 0.67426 51.5373   7
  -3  -7  15 174.773 72.9010   7
  -3  -7  14 206.167 97.4027   7
   3  -7 -14 200.342 80.8567   5
   3  -7 -13 282.121 89.5693   5
  -3  -7  13 293.472 105.448   7
  -3   7  13 379.062 76.2687   4
  -3  -7  12 776.851 141.709   7
   3  -7 -12 840.986 138.929   5
  -3   7  12 880.460 130.314   8
  -3   7  11 454.141 98.1422   8
   3  -7 -11 518.334 102.449   5
  -3  -7  11 517.739 129.420   7
  -3   7  10 324.548 78.8252   8
  -3  -7  10 486.211 103.278   7
  -3   7   9 1764.92 164.704   8
  -3  -7   9 1767.40 190.948   7
  -3  -7   8 1356.03 160.221   7
  -3   7   8 1048.67 126.561   8
  -3   7   7 43071.9 757.767   8
  -3  -7   7 43341.5 839.637   7
  -3  -7   6 405.469 77.5702   7
  -3   7   6 518.171 85.7591   8
  -3   7   5 3894.20 215.515   8
   3  -7  -5 4418.59 221.957   6
  -3  -7   5 4355.47 239.010   7
  -3  -7   4 16.1753 22.3839   7
   3  -7  -4 13.3432 21.6541   6
  -3   7   4 3.67565 25.2821   8
  -3  -7   3 228.641 52.0290   7
   3  -7  -3 143.347 44.3315   6
   3   7  -3 180.135 49.0202   8
  -3   7   3 157.806 47.1117   8
   3   7  -3 197.259 30.9770   1
   3  -7  -2 4924.22 246.112   6
  -3  -7   2 4097.63 95.1399   5
  -3   7   2 5196.81 235.927   8
   3   7  -2 4646.89 237.653   8
  -3  -7   2 4782.49 201.235   7
   3   7  -2 4530.81 166.579   1
   3  -7  -1 5744.43 271.699   6
   3   7  -1 5508.49 258.318   8
  -3  -7   1 5687.98 153.430   5
  -3   7   1 6137.93 252.055   8
  -3  -7   1 5851.39 196.277   7
   3   7   0 884.687 103.288   8
  -3  -7   0 770.407 67.6872   5
   3  -7   0 765.974 103.729   6
  -3   7   0 757.985 92.4417   8
  -3  -7   0 767.936 59.7608   7
  -3  -7  -1 634.831 70.3279   5
   3   7   1 544.468 87.0142   8
  -3   7  -1 614.233 79.9794   8
  -3   7  -2 664.971 85.3889   8
  -3  -7  -2 560.470 70.9193   5
   3   7   2 602.163 86.0935   8
   3   7   3 726.668 95.4030   8
  -3   7  -3 715.524 91.4071   8
  -3  -7  -3 829.745 93.1846   5
   3   7   4 8864.08 340.967   8
  -3  -7  -4 8234.08 311.297   5
  -3  -7  -5 1499.68 143.460   5
   3   7   5 1420.85 142.007   8
  -3  -7  -6 113.400 44.5192   5
   3   7   6 36.0166 31.8744   8
  -3  -7  -7 41.6442 34.5690   5
   3  -7   7-10.2071 42.4360   7
   3   7   7 117.790 49.7830   8
  -3  -7  -8-33.9113 47.0480   5
   3   7   8 27.7044 38.0955   8
   3  -7   8-16.6467 48.1032   7
   3  -7   9-11.5639 53.7741   7
  -3  -7  -9-59.4552 48.7740   5
   3   7   9 1.12246 31.5542   8
   3   7  10 154.826 69.2071   8
  -3  -7 -10 51.7077 59.2088   5
   3  -7  10 57.8048 56.0284   7
   3   7  11 2935.37 240.931   8
  -3  -7 -11 2626.79 248.043   5
   3  -7  11 3101.17 296.321   7
   3   7  12 1319.77 170.139   8
   3  -7  12 1473.67 215.470   7
  -3  -7 -12 1374.20 188.149   5
   3   7  13 525.967 108.791   8
  -3  -7 -13 800.472 152.772   5
   3  -7  13 798.107 165.345   7
   3  -7  14 194.033 92.9648   7
   3   7  14 53.5805 40.0545   3
  -3  -7 -14 137.998 84.4384   5
   3   7  15 243.752 91.5153   3
  -3  -7 -15 172.535 105.901   5
   3  -7  15 50.8607 73.1652   7
   3   7  16 98.7300 63.7119   3
  -3  -7 -16 414.983 115.410   5
   3  -7  16 371.274 135.083   7
  -3  -7 -17-51.3885 76.4791   5
   3   7  17-15.1776 53.1544   3
   3   7  18 519.897 123.378   3
  -3  -7 -18 398.427 134.449   5
  -3  -7 -19 888.101 186.812   5
   3   7  19 584.299 133.255   3
  -3  -8  19 511.902 151.078   7
  -3  -8  18-83.8562 81.8138   7
  -3  -8  17 51.7372 59.2913   7
  -3  -8  16 112.886 81.0108   7
  -3  -8  15 105.685 83.4570   7
  -3  -8  14 1454.84 219.036   7
  -3   8  13 1827.84 203.942   8
  -3  -8  13 1817.76 237.559   7
  -3  -8  12-5.37556 51.9213   7
  -3   8  12 74.8881 61.5972   8
  -3  -8  11 70.2633 58.3246   7
  -3   8  11-7.20281 41.0780   8
  -3   8  10-66.4736 54.9538   8
  -3  -8  10-11.7421 36.7876   7
  -3  -8   9 81.3666 65.6004   7
  -3   8   9 49.7293 44.2035   8
  -3  -8   8 830.667 129.357   7
   3  -8  -8 1158.27 118.766   6
  -3   8   8 1059.28 131.704   8
  -3  -8   7 2086.75 190.900   7
  -3   8   7 2111.91 180.065   8
   3  -8  -7 1996.78 155.932   6
   3  -8  -6 15755.5 441.040   6
  -3   8   6 15908.4 475.443   8
  -3  -8   6 16646.2 514.412   7
  -3  -8   5 3959.25 237.892   7
   3  -8  -5 3749.85 218.881   6
  -3   8   5 4084.78 236.421   8
   3  -8  -4 11784.7 394.002   6
   3   8  -4 12552.5 425.608   8
  -3   8   4 12758.0 408.259   8
  -3  -8   4 12482.7 393.747   7
   3  -8  -3 2908.73 198.352   6
   3   8  -3 3139.74 124.416   1
  -3   8   3 2893.88 192.297   8
   3   8  -3 2869.87 198.558   8
  -3  -8   3 2934.71 179.680   7
   3  -8  -2 6244.87 296.098   6
   3   8  -2 5862.44 284.986   8
  -3   8   2 6067.59 274.676   8
   3   8  -2 5901.78 193.949   1
  -3  -8   2 5492.41 224.741   7
  -3  -8   1 5615.03 199.435   7
   3  -8  -1 5562.25 283.249   6
  -3   8   1 5690.23 264.972   8
   3   8  -1 5463.52 273.639   8
  -3   8   0 15133.8 432.046   8
  -3  -8   0 14584.9 287.394   5
   3   8   0 15356.4 458.491   8
  -3  -8   0 14810.6 270.886   7
  -3   8  -1 386.382 73.9728   8
   3   8   1 212.650 54.6607   8
  -3  -8  -1 365.110 54.6651   5
  -3  -8  -2 1649.78 124.176   5
  -3   8  -2 1897.23 155.094   8
   3   8   2 1688.40 154.364   8
  -3   8  -3 1106.96 120.308   8
  -3  -8  -3 1174.07 114.770   5
   3   8   3 1092.82 132.148   8
  -3  -8  -4 2767.54 185.132   5
  -3   8  -4 2751.58 193.353   8
   3   8   4 2710.06 203.598   8
  -3  -8  -5 3632.26 224.097   5
   3   8   5 3494.25 234.169   8
  -3  -8  -6 7945.22 349.987   5
   3   8   6 7968.38 358.365   8
  -3  -8  -7 1.39140 42.6465   5
   3   8   7 41.1964 38.0632   8
  -3  -8  -8 370.365 85.9817   5
   3   8   8 650.737 114.408   8
   3   8   9 1871.90 189.071   8
  -3  -8  -9 1442.06 176.630   5
   3   8  10 3500.31 263.936   8
  -3  -8 -10 3557.49 288.684   5
   3  -8  10 3977.21 326.811   7
  -3  -8 -11 344.250 98.9903   5
   3   8  11 330.987 98.3151   8
   3  -8  11 307.725 105.400   7
   3   8  12-5.38997 39.4308   8
   3  -8  12-12.4274 54.6194   7
  -3  -8 -12-116.133 79.7241   5
  -3  -8 -13 109.667 71.5236   5
   3   8  13 115.309 57.4620   8
   3  -8  13 172.292 90.7025   7
  -3  -8 -14 39.4232 60.9319   5
   3   8  14-93.5845 70.4191   8
   3  -8  14-22.8995 60.9989   7
   3   8  15 2.11087 48.1623   3
  -3  -8 -15 106.989 87.9373   5
   3   8  16 21.0233 49.5612   3
  -3  -8 -16-7.41915 68.9200   5
   3   8  17 558.640 129.169   3
  -3  -8 -17 557.663 152.260   5
  -3  -8 -18 112.397 87.2371   5
   3   8  18-210.393 94.8781   3
   3   8  19-35.1059 46.0201   3
  -3  -9  19 260.289 119.019   7
  -3  -9  18 91.5921 71.4597   7
  -3  -9  17 40.1890 57.0884   7
  -3  -9  16 121.402 78.3421   7
  -3  -9  15 42.8212 48.9320   7
  -3  -9  14-69.5674 69.4535   7
  -3   9  14 0.33603 52.9574   8
  -3  -9  13 409.658 125.851   7
  -3   9  13 452.770 109.150   8
  -3   9  12 114.236 61.2606   8
  -3  -9  12 130.785 60.7682   7
  -3  -9  11-15.5034 61.7522   7
  -3   9  11 58.0343 50.1305   8
  -3   9  10 51.4953 50.1647   8
  -3  -9  10 58.1656 57.1236   7
  -3   9   9 2874.33 231.733   8
  -3  -9   9 2880.12 256.110   7
  -3  -9   8 43.9807 37.8671   7
  -3   9   8 74.6410 44.8119   8
  -3  -9   7 24.6914 47.4816   7
   3  -9  -7 29.2503 26.6509   6
  -3   9   7 49.6819 31.8532   8
   3  -9  -6 1500.45 144.437   6
  -3  -9   6 1617.45 167.251   7
  -3   9   6 1566.36 163.156   8
   3  -9  -5 4001.06 240.029   6
  -3  -9   5 4400.57 259.837   7
   3   9  -5 3850.77 256.644   8
  -3   9   5 4121.86 252.192   8
  -3  -9   4 74.4136 40.8431   7
   3   9  -4 55.8475 46.5545   8
  -3   9   4 16.9831 29.3812   8
   3  -9  -4-16.6780 37.1423   6
   3   9  -3 226.701 74.9407   8
  -3   9   3 152.245 52.6657   8
   3  -9  -3 175.617 59.2948   6
  -3  -9   3 210.707 52.5175   7
   3  -9  -2 11853.8 428.827   6
   3   9  -2 12097.1 437.523   8
  -3  -9   2 11501.5 333.202   7
   3   9  -2 11382.8 281.215   1
  -3   9   2 11597.0 409.410   8
   3   9  -1 5098.87 287.274   8
  -3   9   1 4936.07 263.676   8
  -3   9   0 732.418 106.100   8
   3   9   0 667.743 106.501   8
   3   9   1 3542.39 240.748   8
  -3   9  -1 3563.81 227.678   8
  -3  -9  -2 2631.63 157.186   5
   3   9   2 3125.55 225.197   8
  -3   9  -2 3054.53 213.419   8
  -3   9  -3 165.687 63.4304   8
   3   9   3 232.300 63.6809   8
  -3  -9  -3 123.216 41.4824   5
   3   9   4 4374.15 275.556   8
  -3  -9  -4 4713.51 244.189   5
  -3   9  -4 4852.84 277.750   8
   3   9   5 111.220 55.7671   8
  -3   9  -5 125.332 54.8680   8
  -3  -9  -5 175.462 60.4058   5
   3   9   6 506.429 108.450   8
  -3  -9  -6 430.606 88.0780   5
  -3  -9  -7 360.479 82.2335   5
   3   9   7 518.675 103.565   8
  -3  -9  -8 1145.79 152.797   5
   3   9   8 1286.58 162.162   8
   3   9   9 1939.68 201.832   8
  -3  -9  -9 1800.55 195.323   5
   3   9  10 1657.51 190.284   8
  -3  -9 -10 1711.49 201.849   5
  -3  -9 -11 774.559 148.949   5
   3   9  11 773.283 135.740   8
  -3  -9 -12 1895.10 228.719   5
   3   9  12 1603.22 199.672   8
  -3  -9 -13 100.046 79.0466   5
   3   9  13 38.2534 45.2396   8
   3   9  14 569.063 128.126   8
  -3  -9 -14 804.509 166.688   5
  -3  -9 -15 153.198 75.9915   5
   3   9  16-57.5407 60.5995   3
  -3  -9 -16 93.1892 82.8199   5
   3   9  17-30.1616 59.6487   3
  -3  -9 -17 76.8991 55.6189   5
  -3  -9 -18 246.106 117.705   5
   3   9  18 281.420 101.898   3
  -3 -10  18 387.991 138.978   7
  -3 -10  17 579.263 168.451   7
  -3 -10  16 182.590 91.4685   7
  -3 -10  15 48.7781 64.6242   7
  -3  10  14 876.286 157.478   8
  -3 -10  14 756.235 173.790   7
  -3  10  13 690.474 142.275   8
  -3 -10  13 617.953 140.523   7
  -3 -10  12 59.2374 58.0286   7
  -3  10  12 17.5334 42.1984   8
  -3  10  11 39.7904 58.5304   8
  -3 -10  11 43.0038 43.7177   7
  -3  10  10-18.5733 47.3816   8
  -3 -10  10 66.8134 40.6705   7
  -3 -10   9 491.952 108.551   7
  -3  10   9 661.875 118.412   8
  -3 -10   8 497.200 107.801   7
  -3  10   8 370.697 87.7841   8
  -3  10   7 995.314 138.455   8
  -3 -10   7 957.723 140.860   7
  -3  10   6 18.4191 36.1647   8
   3  10  -6 77.4019 52.5835   8
  -3 -10   6 26.0203 34.3521   7
   3  10  -5 53.8339 45.6429   8
  -3  10   5 70.5887 45.6321   8
   3 -10  -5 104.869 39.1681   6
  -3 -10   5 57.1370 37.1533   7
   3  10  -4 724.188 123.906   8
  -3  10   4 802.341 118.001   8
  -3 -10   4 799.394 108.039   7
  -3  10   3 9434.54 402.250   8
   3  10  -3 9203.55 409.481   8
   3  10  -2 2561.23 214.477   8
  -3  10   2 2465.48 201.868   8
   3  10  -1 1987.18 190.157   8
  -3  10   1 1936.53 178.356   8
   3  10   0 481.718 94.8281   8
  -3  10   0 415.433 83.5421   8
  -3  10  -1 2127.31 187.570   8
   3  10   1 2369.09 210.162   8
  -3  10  -2 9.14041 37.5580   8
   3  10   2 14.1599 42.0115   8
  -3  10  -3 2062.32 187.451   8
   3  10   3 1895.31 187.874   8
  -3 -10  -4 1243.56 127.917   5
   3  10   4 1240.83 156.518   8
  -3  10  -4 1299.50 156.284   8
  -3 -10  -5 119.724 49.4692   5
  -3  10  -5 183.938 69.2635   8
   3  10   5 205.909 79.9732   8
  -3 -10  -6-14.8312 43.8771   5
   3  10   6 57.5830 59.3413   8
  -3  10  -6-27.7394 49.2605   8
   3  10   7 43.9588 39.6218   8
  -3 -10  -7 13.0433 32.4570   5
  -3  10  -7-16.8848 42.3216   8
  -3 -10  -8 308.642 84.5475   5
   3  10   8 407.468 99.7863   8
   3  10   9 376.188 90.7154   8
  -3 -10  -9 594.051 121.161   5
   3  10  10 279.352 87.6864   8
  -3 -10 -10 363.262 99.2003   5
  -3 -10 -11-22.3138 63.6274   5
   3  10  11-15.8304 47.3133   8
   3  10  12 1165.23 178.629   8
  -3 -10 -12 1201.55 185.857   5
   3  10  13 849.957 157.027   8
  -3 -10 -13 902.571 165.116   5
   3  10  14-22.2523 51.0846   8
  -3 -10 -14-0.08720 46.9822   5
  -3 -10 -15 107.176 74.2508   5
   3  10  16 637.763 143.688   3
  -3 -10 -16 916.397 185.590   5
  -3 -10 -17 178.440 105.363   5
   3  10  17 41.6217 57.6204   3
  -3 -11  17 446.971 145.645   7
  -3 -11  16-12.7172 53.3783   7
  -3 -11  15 809.111 184.685   7
  -3  11  14 524.922 129.187   8
  -3 -11  14 422.293 130.375   7
  -3  11  13 76.3312 48.4887   8
  -3 -11  13 159.673 94.3263   7
  -3  11  12 163.981 79.1217   8
  -3 -11  12 182.516 94.6916   7
  -3  11  11 4281.40 324.535   8
  -3 -11  11 4502.89 369.441   7
  -3  11  10 303.593 91.8756   8
  -3 -11  10 224.962 77.0337   7
  -3  11   9 13.1974 38.5509   8
  -3 -11   9 159.795 62.7384   7
  -3  11   8 1385.22 177.390   8
  -3 -11   8 1485.23 187.291   7
   3  11  -8 1303.05 182.702   8
   3  11  -7 119.669 54.8178   8
  -3  11   7 215.230 78.0369   8
  -3 -11   7 151.848 54.5655   7
  -3  11   6-53.9665 55.8706   8
   3  11  -6-55.7402 57.6099   8
  -3 -11   6 59.8641 46.4796   7
  -3  11   5 1729.64 187.493   8
   3  11  -5 1726.66 196.936   8
  -3  11   4-10.4659 35.2975   8
   3  11  -4-60.1267 54.3635   8
  -3  11   3 469.744 98.3574   8
   3  11  -3 338.617 90.5097   8
  -3  11   2 697.356 116.593   8
   3  11  -2 721.035 126.049   8
  -3  11   1 87.1860 43.2370   8
   3  11  -1 152.622 59.8351   8
  -3  11   0 264.529 73.5494   8
   3  11   0 272.751 84.6254   8
  -3  11  -1 102.566 48.6842   8
   3  11   1 125.573 68.2190   8
  -3  11  -2 250.030 74.4769   8
   3  11   2 164.080 61.7959   8
  -3  11  -3 4240.32 289.843   8
   3  11   3 4126.47 293.398   8
   3  11   4 898.627 143.701   8
  -3  11  -4 735.258 122.057   8
   3  11   5 197.063 67.6123   8
  -3  11  -5 203.107 67.8308   8
  -3  11  -6 23.1906 34.1746   8
   3  11   6-32.0948 39.1316   8
  -3 -11  -7 1695.11 179.110   5
  -3  11  -7 1963.74 213.937   8
   3  11   7 1706.54 200.832   8
  -3 -11  -8 18.4868 43.7989   5
  -3  11  -8 63.2711 57.7605   8
   3  11   8 66.1465 42.1975   8
   3  11   9 4954.64 348.302   8
  -3 -11  -9 4771.53 331.839   5
  -3  11  -9 5365.12 365.601   8
  -3 -11 -10 70.6148 68.6038   5
   3  11  10 76.0765 65.9558   8
   3  11  11 232.551 84.2540   8
  -3 -11 -11 468.437 113.211   5
  -3 -11 -12 367.141 104.787   5
   3  11  12 336.276 105.278   8
   3  11  13 70.2371 70.0543   8
  -3 -11 -13-83.5233 80.0983   5
   3  11  14 134.598 81.6376   8
  -3 -11 -14 119.468 84.3225   5
  -3 -11 -15 407.716 131.916   5
   3  11  15 133.422 85.2235   8
   3  11  16 105.034 81.4549   3
  -3 -11 -16 7.31530 67.8631   5
  -3 -12  16 26.6925 69.6116   7
  -3  12  15 202.509 88.6721   8
  -3 -12  15 114.659 72.9054   7
  -3  12  14 722.240 153.053   8
  -3 -12  14 730.043 169.471   7
  -3  12  13 73.7143 77.2571   8
  -3 -12  13-10.1161 61.4904   7
  -3  12  12-67.1720 57.5004   8
  -3 -12  12-46.0030 49.4424   7
   3  12 -11 1037.91 183.450   8
  -3  12  11 1047.66 171.735   8
  -3 -12  11 785.133 154.920   7
  -3  12  10 722.697 140.260   8
   3  12 -10 1001.02 181.393   8
  -3 -12  10 980.708 172.466   7
  -3  12   9 2530.06 250.138   8
   3  12  -9 2156.25 250.330   8
  -3 -12   9 2367.52 253.363   7
  -3  12   8 477.260 109.750   8
   3  12  -8 508.885 120.650   8
  -3  12   7 223.645 75.4356   8
   3  12  -7 267.960 93.3766   8
   3  12  -6 155.039 78.0701   8
  -3  12   6 144.975 78.0308   8
  -3  12   5 1490.43 181.339   8
   3  12  -5 1219.25 175.807   8
   3  12  -4 320.466 99.7886   8
  -3  12   4 466.992 100.160   8
   3  12  -3 214.732 69.6379   8
  -3  12   3 238.790 83.6578   8
   3  12  -2-65.7847 60.9129   8
  -3  12   2-33.2952 49.7840   8
   3  12  -1-48.6489 66.5132   8
  -3  12   1 137.735 63.3857   8
  -3  12   0 109.018 64.6220   8
   3  12   0-17.6965 40.5442   8
   3  12   1 9.77959 45.3956   8
  -3  12  -1-10.8592 40.5479   8
   3  12   2-34.9415 57.1185   8
  -3  12  -2-33.9138 51.7008   8
   3  12   3 365.873 100.496   8
  -3  12  -3 322.484 88.7695   8
  -3  12  -4 28.2053 40.2675   8
   3  12   4 11.7915 45.6677   8
   3  12   5 163.880 72.5850   8
  -3  12  -5 222.768 78.9253   8
   3  12   6 171.622 68.9181   8
  -3  12  -6 116.763 53.8555   8
   3  12   7-61.2854 68.4906   8
  -3  12  -7-22.3062 38.3622   8
   3  12   8 90.8204 68.6685   8
  -3  12  -8 31.9012 41.3220   8
  -3  12  -9 739.117 144.724   8
   3  12   9 587.225 134.004   8
  -3  12 -10 95.8247 63.6707   8
   3  12  10 72.6861 55.5007   8
  -3 -12 -11 60.3921 63.3406   5
  -3  12 -11 38.4826 43.1377   8
   3  12  11 63.5495 75.4888   8
  -3 -12 -12 124.333 75.4447   5
   3  12  12 139.508 58.7294   8
  -3  12 -12 150.762 80.7604   8
  -3 -12 -13-56.1432 61.4749   5
   3  12  13-60.0178 61.8888   8
   3  12  14 1.23240 48.2234   8
  -3 -12 -14-49.0579 64.9220   5
  -3 -12 -15 163.192 94.8465   5
  -3 -13  15 145.741 83.1773   7
  -3  13  14 257.648 102.628   8
   3  13 -14 260.271 99.5056   8
  -3 -13  14 219.100 104.654   7
   3  13 -13 388.451 120.586   8
  -3  13  13 221.549 88.1756   8
  -3  13  12-53.8343 51.5157   8
   3  13 -12 73.9285 58.1416   8
  -3  13  11-1.94934 39.8548   8
   3  13 -11 54.2049 63.2546   8
   3  13 -10 86.9527 71.9830   8
  -3  13  10 89.4801 59.9471   8
  -3  13   9 245.551 82.9912   8
   3  13  -9 233.702 94.9316   8
   3  13  -8-52.8547 62.6536   8
  -3  13   8 113.763 71.1078   8
  -3  13   7 157.581 81.5111   8
   3  13  -7 285.376 97.2469   8
  -3  13   6 45.0226 48.7297   8
   3  13  -6 48.2797 53.7851   8
  -3  13   5-2.54819 52.4362   8
   3  13  -5-111.514 85.8326   8
  -3  13   4 31.8243 46.1302   8
   3  13  -4 37.9059 61.9174   8
   3  13  -3 736.941 136.384   8
  -3  13   3 822.665 147.583   8
   3  13  -2 437.059 102.747   8
  -3  13   2 512.178 116.154   8
   3  13  -1 1105.37 165.324   8
  -3  13   1 1229.75 175.485   8
  -3  13   0 112.194 56.7823   8
   3  13   0 221.821 73.6231   8
   3  13   1 2034.12 228.609   8
  -3  13  -1 1991.87 221.242   8
   3  13   2 68.0728 47.2414   8
  -3  13  -2 169.730 74.7309   8
  -3  13  -3 1151.56 170.799   8
   3  13   3 871.519 158.084   8
  -3  13  -4 975.156 159.863   8
   3  13   4 1278.91 183.231   8
   3  13   5 50.6460 39.7159   8
  -3  13  -5 27.0109 38.2319   8
  -3  13  -6 59.2530 69.8924   8
   3  13   6 41.0456 53.9104   8
  -3  13  -7 3399.85 307.253   8
   3  13   7 3382.05 301.975   8
  -3  13  -8 176.975 72.3474   8
   3  13   8 37.0608 54.4833   8
  -3  13  -9 721.716 147.299   8
   3  13   9 931.908 171.794   8
   3  13  10 528.155 132.839   8
  -3  13 -10 788.550 159.424   8
   3  13  11 284.818 96.7779   8
  -3  13 -11 101.263 62.7504   8
   3  13  12 20.8284 52.5693   8
  -3  13 -12 122.496 72.4262   8
  -3  13 -13 21.8023 44.0370   8
   3  14 -12 124.796 88.8594   8
  -3  14  12-71.1759 77.8020   8
  -3  14  11 252.077 97.0792   8
   3  14 -11 356.847 117.420   8
  -3  14  10 177.922 86.4040   8
   3  14 -10 362.875 116.310   8
   3  14  -9-68.1835 79.3659   8
  -3  14   9-27.6926 52.1096   8
   3  14  -8 152.284 83.7250   8
  -3  14   8 171.098 70.2638   8
   3  14  -7 863.046 161.240   8
  -3  14   7 692.162 142.433   8
   3  14  -6 124.352 77.8367   8
  -3  14   6 54.1971 45.7770   8
   3  14  -5 592.638 136.861   8
  -3  14   5 427.664 110.967   8
  -3  14   4 290.427 95.2891   8
   3  14  -4 294.923 104.105   8
   3  14  -3 21.5096 44.1780   8
  -3  14   3-8.15924 48.3756   8
  -3  14   2 31.0023 52.2277   8
   3  14  -2-105.466 79.3778   8
  -3  14   1 796.920 149.074   8
   3  14  -1 771.215 145.357   8
   3  14   0-8.18333 58.3150   8
  -3  14   0 122.472 64.0119   8
   3  14   1 885.340 157.563   8
  -3  14  -1 644.981 133.834   8
  -3  14  -2 491.123 117.694   8
   3  14   2 445.918 117.037   8
   3  14   3-11.1027 45.3383   8
  -3  14  -3-56.3566 62.1197   8
  -3  14  -4 97.6907 66.2575   8
   3  14   4 122.622 72.6847   8
   3  14   5 1244.65 193.340   8
  -3  14  -5 1283.45 194.376   8
  -3  14  -6-18.1431 47.5920   8
   3  14   6-51.3147 72.2942   8
  -3  14  -7 65.0725 54.6983   8
   3  14   7-63.2463 53.5381   8
   3  14   8-88.9293 56.2024   8
  -3  14  -8-13.6764 45.1630   8
  -3  14  -9 342.561 124.279   8
   3  14   9 8.55345 51.1324   8
  -3  14 -10 179.634 92.6865   8
   3  14  10 257.713 93.8750   8
   3  14  11-51.7048 61.0642   8
  -3  14 -11 117.179 69.0698   8
  -3  15  10 44.0181 47.5709   8
   3  15  -9 17.5962 63.5817   8
  -3  15   9-31.3382 43.8188   8
   3  15  -8 55.5173 65.7478   8
  -3  15   8-45.0522 49.3803   8
  -3  15   7 107.799 67.8275   8
   3  15  -7 177.735 86.6179   8
  -3  15   6 11.8043 33.9933   8
   3  15  -6 7.23320 50.2404   8
   3  15  -5-101.962 73.4230   8
  -3  15   5 20.7826 36.4813   8
  -3  15   4 83.6260 65.0144   8
   3  15  -4 146.089 90.7608   8
  -3  15   3 204.747 82.3768   8
   3  15  -3 65.7453 58.1685   8
  -3  15   2 288.464 93.0207   8
   3  15  -2 136.124 65.7540   8
   3  15  -1 68.8618 60.7492   8
  -3  15   1 3.70684 53.6532   8
  -3  15   0 152.323 80.5030   8
   3  15   0 211.663 81.4498   8
  -3  15  -1 16.0984 41.2403   8
   3  15   1-49.0963 60.9905   8
  -3  15  -2 848.632 156.217   8
   3  15   2 761.280 157.251   8
  -3  15  -3 15.3450 52.5233   8
   3  15   3 125.737 78.1824   8
   3  15   4 393.807 118.925   8
  -3  15  -4 450.398 123.759   8
   3  15   5 93.7228 56.7997   8
  -3  15  -5-62.5626 64.3424   8
   3  15   6 66.2832 65.7815   8
  -3  15  -6 79.0839 59.1659   8
  -3  15  -7-31.4630 64.6889   8
   3  15   7 20.3558 44.2984   8
  -3  15  -8 113.929 72.3692   8
   3  15   8 119.478 64.3719   8
  -3  15  -9 90.6366 70.5052   8
  -3  16   6 458.016 130.050   8
   3  16  -5 47.7532 74.6717   8
  -3  16   5-68.6870 63.2768   8
   3  16  -4 232.863 100.105   8
  -3  16   4 37.5545 47.1967   8
  -3  16   3-17.9105 35.8761   8
   3  16  -3 97.8207 68.3008   8
  -3  16   2 911.078 170.513   8
   3  16  -2 517.303 129.820   8
  -3  16   1 298.515 104.151   8
   3  16  -1 207.195 96.1905   8
  -3  16   0 53.9034 50.3784   8
   3  16   0 54.4084 48.7406   8
  -3  16  -1-96.4984 77.3341   8
   3  16   1 89.7721 58.1131   8
  -3  16  -2 926.473 175.625   8
   3  16   2 944.828 175.892   8
  -3  16  -3 61.1723 69.6844   8
   3  16   3 5.00462 60.4248   8
   3  16   4-28.0763 71.4953   8
  -3  16  -4 258.939 96.4770   8
  -3  16  -5-14.8926 51.7455   8
  -3  16  -6 2273.71 277.318   8
  -4   0  23-12.0390 63.0587   7
  -4   0  22 730.594 177.934   7
  -4   0  21-54.0549 58.6576   7
  -4   0  20 102.066 81.2804   7
  -4   0  19-22.4462 58.0623   7
  -4   0  18 201.544 89.1986   7
  -4   0  17-77.6682 72.0459   7
  -4   0  16 2800.40 275.960   7
  -4   0  15 3.24278 58.0415   7
  -4   0  14 280.421 56.2338   4
  -4   0  14 240.881 81.5951   7
  -4   0  13 73.9547 32.5689   4
  -4   0  13 18.2351 49.4862   7
  -4   0  12 169.423 30.7707   3
  -4   0  12 232.247 81.3143   7
  -4   0  12 180.095 44.6801   4
  -4   0  11-0.35608 11.1228   3
  -4   0  11-72.2843 35.0915   4
  -4   0  10 1038.89 93.2353   4
  -4   0  10 961.056 60.7904   3
  -4   0   9 42.0494 23.7941   4
  -4   0   9-5.83576 7.69343   3
  -4   0   8 10203.9 272.489   4
  -4   0   8 9483.51 154.400   3
  -4   0   7 3.99068 5.63615   3
  -4   0   7-2.79150 14.7855   4
  -4   0   6 114709. 856.738   4
  -4   0   5 19.6588 14.6455   4
  -4   0   4 6736.00 193.032   4
  -4   0   3-8.62838 12.3082   4
  -4   0   2 718481. 1820.51   4
   4   0  -2 708827. 1202.40   3
   4   0  -1 35.8108 11.3655   3
  -4   0   1 51.3710 22.0151   4
  -4   0   0 997107. 1931.67   4
   4   0   1 45.7196 9.40304   8
   4   0   1-6.23322 13.7876   1
   4   0   1 1.67178 17.8993   2
  -4   0  -1-13.3811 14.1784   4
   4   0   1 14.3264 16.2530   3
   4   0   2 147837. 876.104   3
   4   0   2 145762. 873.159   2
  -4   0  -2 148005. 646.614   4
   4   0   3 12.7048 13.6862   6
   4   0   3 32.8582 20.7040   2
  -4   0  -3 30.8387 10.7131   4
   4   0   3-16.3224 18.2398   3
   4   0   4 27304.8 417.228   6
  -4   0  -4 28872.0 228.953   4
   4   0   4 27565.3 415.190   2
   4   0   4 29125.9 445.374   3
   4   0   5-18.1379 24.4711   3
   4   0   6 51361.3 665.273   3
   4   0   7-16.1673 22.3135   3
   4   0   7 31.0003 30.7231   7
   4   0   8 1084.10 108.284   3
   4   0   8 1077.18 121.395   7
   4   0   9-15.1932 28.4269   3
   4   0   9-30.5878 34.5627   7
   4   0  10 16.6169 29.6439   7
   4   0  10 51.2481 33.9060   3
   4   0  11 84.4983 54.4326   7
   4   0  11 34.2600 40.2896   3
  -4   0 -12 8583.40 413.869   5
   4   0  12 8940.77 360.199   3
   4   0  12 8961.70 425.407   7
   4   0  13 37.6451 42.5685   3
   4   0  13 16.9794 39.0705   7
  -4   0 -13 49.1156 62.5035   5
  -4   0 -14 99.1183 69.0072   5
   4   0  14 152.533 57.6811   3
   4   0  14 115.957 50.3604   7
   4   0  15 4.77013 35.7017   3
  -4   0 -15 29.7619 54.8951   5
   4   0  15-2.82789 38.5963   7
   4   0  16 2315.82 208.918   3
  -4   0 -16 2071.58 237.036   5
   4   0  16 2160.47 252.362   7
   4   0  17-32.1174 40.2374   3
  -4   0 -17 5.97812 61.1110   5
   4   0  18 2688.18 233.169   3
  -4   0 -18 2910.24 300.160   5
  -4   0 -19 66.5164 67.4594   5
  -4   0 -20 299.041 115.770   5
  -4   0 -21-8.30961 55.9073   5
  -4  -1  23 429.013 144.330   7
  -4   1  22 1330.98 227.192   7
  -4  -1  22 1438.90 248.721   7
  -4   1  21 1450.82 232.167   7
  -4  -1  21 2040.80 291.038   7
  -4   1  20 685.555 157.935   7
  -4  -1  20 634.803 167.204   7
  -4   1  19 271.896 109.422   7
  -4  -1  19 71.0807 72.8056   7
  -4  -1  18 221.350 99.9883   7
  -4   1  18 201.886 86.5629   7
  -4   1  17 507.700 121.669   7
  -4  -1  17 459.525 128.433   7
  -4  -1  16 348.602 99.4107   7
  -4   1  16 494.112 117.554   7
  -4   1  15 1106.00 164.756   7
  -4  -1  15 1122.44 172.534   7
  -4  -1  14 44.7950 43.2459   7
   4  -1 -14 85.0712 50.3082   5
  -4   1  14 157.622 44.0545   4
  -4   1  14 42.9430 41.5533   7
  -4   1  13 691.636 83.8351   4
  -4  -1  13 830.351 138.180   7
  -4   1  13 652.253 111.853   7
  -4  -1  13 703.327 85.2515   4
   4  -1 -13 508.324 94.8574   5
  -4   1  12 14610.9 507.513   7
  -4  -1  12 14146.8 527.803   7
   4  -1 -12 14236.6 470.814   5
  -4   1  12 13439.7 291.644   3
  -4   1  12 14457.2 369.438   4
  -4  -1  12 14280.4 372.207   4
  -4  -1  11 201.865 59.0248   7
   4  -1 -11 186.454 62.1074   5
  -4  -1  11 190.486 26.9121   3
  -4  -1  11 196.359 44.0492   4
  -4   1  11 199.140 35.2213   3
  -4   1  11 160.192 36.4862   4
   4  -1 -10 8444.04 325.624   5
  -4   1  10 7117.41 192.631   3
  -4  -1  10 7449.04 146.025   3
  -4  -1  10 7760.48 257.534   4
  -4   1  10 8060.32 260.420   4
  -4  -1   9 4071.69 180.805   4
  -4  -1   9 3836.22 93.1668   3
  -4   1   9 4143.47 182.396   4
  -4  -1   8 207.891 18.1343   3
  -4   1   8 183.618 40.6717   4
  -4  -1   8 256.708 44.0501   4
  -4  -1   7 7641.48 233.146   4
  -4   1   7 8122.35 241.643   4
  -4  -1   6 7060.04 214.242   4
  -4   1   6 6707.53 213.052   4
  -4  -1   5 18448.0 335.508   4
  -4   1   5 18527.9 339.190   4
  -4   1   4 22257.7 359.436   4
  -4  -1   4 22451.0 351.612   4
   4   1  -3 6121.66 86.6862   3
  -4  -1   3 6350.56 179.130   4
  -4   1   3 6161.78 181.662   4
   4   1  -2 5811.80 111.021   3
  -4  -1   2 5972.17 167.913   4
  -4   1   2 6168.35 173.180   4
   4  -1  -2 6136.19 169.173   2
  -4  -1   1 103872. 668.322   4
   4  -1  -1 104724. 581.191   3
   4   1  -1 101807. 547.972   3
   4   1  -1 104366. 670.494   1
   4  -1  -1 100108. 703.132   2
  -4   1   1 101771. 671.434   4
   4   1   0 35058.0 409.261   1
  -4   1   0 36330.5 395.146   1
   4  -1   0 37029.8 372.762   3
   4   1   0 37110.6 367.268   3
   4   1   0 36438.6 299.918   8
  -4  -1   0 36135.5 378.611   4
   4  -1   0 36368.5 432.541   2
  -4   1   0 35858.1 378.700   4
   4   1   1 11943.5 178.701   8
   4   1   1 11879.2 251.910   1
   4  -1   1 12512.0 233.220   3
   4  -1   1 12327.2 226.758   1
   4   1   1 12423.2 236.451   3
   4  -1   1 12353.3 261.080   2
  -4  -1  -1 12400.5 210.654   4
  -4   1  -1 12811.1 246.682   1
  -4   1  -1 12338.2 212.037   4
   4  -1   2 39891.7 501.823   6
   4  -1   2 39428.4 446.314   3
   4  -1   2 38717.6 488.897   2
   4   1   2 37716.8 449.461   3
  -4  -1  -2 39004.4 360.470   4
   4   1   2 38542.1 350.349   8
   4  -1   2 39540.6 426.585   1
  -4   1  -2 39627.4 358.338   4
   4   1   3 902.642 59.9675   8
   4   1   3 914.328 62.1603   6
   4  -1   3 905.706 79.3596   6
   4  -1   3 1002.94 77.9534   3
   4   1   3 982.483 77.7859   3
   4   1   3 940.574 68.9731   2
  -4   1  -3 925.035 52.0814   4
   4   1   4 2772.49 112.851   6
   4   1   4 2720.33 116.303   8
   4  -1   4 2693.49 132.867   3
   4   1   4 2688.18 137.294   3
   4   1   4 2629.12 118.653   2
   4  -1   4 2423.83 137.470   6
  -4   1  -4 2657.19 79.4024   4
  -4   1  -5 5421.63 99.6415   4
   4   1   5 5443.11 180.377   8
   4   1   5 5423.18 177.728   2
   4   1   5 5253.95 206.064   3
   4  -1   5 5288.85 197.839   3
   4  -1   6 18422.0 391.357   3
   4   1   6 18404.4 406.373   3
   4  -1   7 5563.47 226.083   3
   4   1   7 5363.87 230.719   3
   4  -1   7 5098.24 257.569   7
   4   1   8 36.8782 28.4508   3
   4  -1   8 49.4801 35.5778   3
   4   1   8 58.4107 33.0384   7
   4  -1   8 34.9966 37.9694   7
   4  -1   9 5924.44 307.143   7
   4  -1   9 5791.62 251.238   3
   4   1   9 5551.63 257.224   3
   4   1   9 5806.21 285.235   7
   4   1  10 591.528 93.3623   3
   4  -1  10 697.013 93.6301   3
   4   1  10 755.030 109.497   7
   4  -1  10 852.532 127.957   7
   4  -1  11 2391.90 174.572   3
   4   1  11 2273.50 180.067   3
   4   1  11 2250.05 195.901   7
   4  -1  11 2401.52 213.973   7
   4  -1  12 2654.65 194.177   3
  -4   1 -12 2499.45 222.316   5
   4   1  12 2530.16 197.592   3
  -4  -1 -12 2394.80 225.089   5
   4  -1  12 2316.79 224.654   7
   4   1  12 2352.55 209.878   7
   4   1  13 1017.79 147.942   7
  -4  -1 -13 920.437 149.292   5
  -4   1 -13 861.902 142.007   5
   4  -1  13 959.384 123.306   3
   4   1  13 990.193 129.213   3
   4  -1  13 1130.37 170.329   7
  -4  -1 -14 80.0327 67.4405   5
   4   1  14-13.2325 44.6113   3
  -4   1 -14-52.9438 63.5123   5
   4   1  14 29.4685 40.0218   7
   4  -1  14-67.4883 72.1116   7
   4  -1  14 55.1577 44.1957   3
   4  -1  15 243.044 61.3353   3
   4   1  15 287.417 81.0434   3
  -4   1 -15 238.073 80.5333   5
   4   1  15 262.240 78.1031   7
   4  -1  15 333.324 98.4706   7
  -4  -1 -15 287.296 87.5510   5
   4  -1  16 70.7550 42.0375   3
   4   1  16 58.3075 47.2304   3
   4  -1  16 55.8374 68.4588   7
  -4  -1 -16 138.417 75.2753   5
  -4   1 -16-8.05562 53.1656   5
  -4   1 -17 176.237 83.6667   5
  -4  -1 -17 185.809 93.3011   5
   4  -1  17 300.637 83.6351   3
   4   1  17 275.768 81.8167   3
   4  -1  17 350.746 119.563   7
  -4  -1 -18 581.715 140.046   5
  -4   1 -18 416.814 114.693   5
   4   1  18 508.339 110.906   3
   4  -1  18 465.968 96.0104   3
  -4   1 -19 125.309 73.8535   5
  -4  -1 -19 94.2650 73.8820   5
   4   1  19 70.5061 54.2671   3
  -4   1 -20 17.1570 55.5382   5
  -4  -1 -20 103.422 92.7233   5
  -4   1 -21 141.361 89.6675   5
  -4  -1 -21-40.5228 68.9880   5
  -4  -2  22 775.071 186.337   7
  -4  -2  21 31.7100 60.7735   7
  -4  -2  20 384.804 124.563   7
  -4   2  20 538.327 138.313   7
  -4  -2  19 2814.15 321.507   7
  -4   2  19 2549.65 281.841   7
  -4  -2  18 580.877 145.111   7
  -4   2  18 659.704 143.193   7
  -4  -2  17 308.169 112.637   7
  -4   2  17 266.997 95.3434   7
  -4   2  16 412.055 109.245   7
  -4  -2  16 346.413 109.600   7
  -4  -2  15 2204.30 245.147   7
   4  -2 -15 2059.29 208.488   5
  -4   2  15 1910.25 206.127   7
  -4   2  14 282.652 87.8055   7
   4  -2 -14 123.955 57.9815   5
  -4  -2  14 231.353 77.5143   7
  -4   2  14 252.438 53.3976   4
   4  -2 -13 1897.03 188.686   5
  -4   2  13 2131.37 133.613   3
  -4   2  13 2115.43 147.793   4
  -4   2  13 1942.40 193.774   7
  -4  -2  13 2369.43 231.581   7
  -4  -2  12 502.974 114.733   7
   4  -2 -12 569.183 101.700   5
  -4   2  12 468.007 69.1489   4
  -4   2  12 384.663 55.1982   3
  -4   2  11 5728.51 231.976   4
   4  -2 -11 5736.06 295.652   5
  -4  -2  11 5712.64 325.435   7
  -4  -2  10 876.780 121.940   7
   4  -2 -10 834.987 109.249   5
  -4   2  10 865.439 89.1621   4
  -4  -2   9 149.025 38.8882   4
  -4   2   9 99.7633 32.4447   4
  -4   2   8 26.7986 23.7061   4
  -4  -2   8 130.382 35.0814   4
  -4   2   7 26224.7 444.801   4
  -4  -2   7 25701.5 447.502   4
   4  -2  -6 20024.8 293.513   2
  -4   2   6 20015.7 375.329   4
  -4  -2   6 20347.6 382.612   4
  -4  -2   5 1487.73 102.498   4
   4  -2  -5 1532.81 82.2669   2
  -4   2   5 1660.89 104.596   4
  -4  -2   4 16809.7 326.792   4
   4  -2  -4 17216.1 281.422   2
  -4   2   4 16776.1 279.487   8
   4  -2  -3 1852.70 95.6970   2
  -4   2   3 1818.89 81.7165   8
  -4  -2   3 1886.80 107.080   4
  -4  -2   2 28870.5 402.668   4
  -4   2   2 27991.4 281.734   8
   4  -2  -2 28426.9 389.244   2
   4   2  -2 29577.0 362.742   1
   4   2  -1 81417.0 621.034   1
   4  -2  -1 80811.8 675.392   2
  -4   2   1 80594.2 412.707   8
  -4   2   0 18830.3 278.051   1
   4  -2   0 18508.2 337.961   2
  -4   2   0 18525.3 187.702   8
   4   2   0 18232.1 314.396   1
   4   2   0 18050.9 272.271   8
   4  -2   1 12876.8 253.679   3
  -4   2  -1 12766.6 235.504   1
   4   2   1 12922.5 234.330   8
   4  -2   2 3294.47 135.242   3
   4  -2   2 3201.98 112.981   1
   4  -2   2 3204.59 158.110   6
   4   2   2 3363.16 122.642   8
   4  -2   3 1326.89 77.2081   1
   4  -2   3 1454.89 93.4411   3
   4  -2   3 1324.35 106.796   6
   4   2   3 1078.92 54.8965   6
   4   2   3 1172.64 77.8421   8
   4   2   4 628.887 60.9309   8
   4   2   4 611.969 55.0974   2
   4  -2   4 719.147 71.6104   3
   4  -2   4 796.013 85.8335   6
   4  -2   4 723.272 61.6718   1
   4  -2   5 29944.1 473.622   3
   4   2   5 30291.7 499.342   3
   4   2   5 29379.9 392.322   2
   4   2   5 30812.4 452.302   8
   4  -2   6 6040.52 223.558   3
   4   2   6 5883.60 213.614   8
   4   2   6 5835.30 179.814   2
   4  -2   6 5717.27 268.396   7
   4   2   6 5898.30 235.854   3
   4   2   7 114.797 41.1585   3
   4  -2   7 47.1133 29.7991   7
   4   2   7 85.8353 31.6403   8
   4  -2   7 65.8220 29.4570   3
   4  -2   8 1013.12 101.774   3
   4   2   8 978.318 106.903   3
  -4   2  -8 781.008 31.6065   4
   4  -2   8 984.008 125.151   7
   4  -2   9 1712.30 135.133   3
   4  -2   9 1668.15 170.667   7
   4   2   9 1523.87 139.931   3
   4  -2  10 11540.7 365.838   3
   4   2  10 11809.8 403.281   3
   4   2  10 11393.0 403.671   7
   4  -2  10 11575.9 463.539   7
  -4  -2 -11 706.650 118.073   5
   4  -2  11 859.649 106.129   3
   4   2  11 830.923 111.996   3
   4   2  11 774.593 109.509   7
   4  -2  11 1052.43 150.899   7
   4   2  12 85.9728 50.8118   3
  -4   2 -12 139.974 53.4321   5
   4  -2  12 190.890 55.0848   3
  -4  -2 -12 201.848 78.8800   5
   4   2  12 267.184 76.2464   7
   4  -2  12 208.641 80.6758   7
   4  -2  13 4197.97 245.631   3
  -4  -2 -13 4376.19 321.975   5
  -4   2 -13 4210.21 290.632   5
   4   2  13 4027.78 264.517   3
   4  -2  13 3792.74 307.002   7
   4   2  13 4016.49 279.156   7
  -4  -2 -14 431.095 111.506   5
   4  -2  14 299.751 95.9304   7
   4  -2  14 375.432 81.0861   3
  -4   2 -14 407.946 96.9418   5
   4   2  14 353.803 83.1888   3
  -4  -2 -15 131.066 93.4119   5
   4  -2  15 172.347 59.6164   3
  -4   2 -15 238.943 83.2188   5
   4   2  15 227.138 72.0190   3
   4  -2  15 144.793 78.2130   7
  -4  -2 -16 362.373 112.391   5
  -4   2 -16 385.549 116.846   5
   4  -2  16 349.598 81.5265   3
   4   2  16 283.929 87.5426   3
   4  -2  16 252.225 96.8931   7
   4  -2  17 135.824 56.5208   3
  -4  -2 -17 89.1850 73.2654   5
  -4   2 -17 282.229 102.675   5
   4   2  17 130.668 61.7841   3
   4  -2  17 86.3908 48.3777   7
   4  -2  18 1957.52 198.027   3
  -4   2 -18 1693.89 217.557   5
   4   2  18 1750.53 198.125   3
  -4  -2 -18 1749.00 241.984   5
  -4   2 -19 99.7893 69.3250   5
  -4  -2 -19-71.1406 68.4540   5
   4   2  19 77.8086 49.9866   3
  -4   2 -20 302.014 104.644   5
  -4  -2 -20 368.062 125.640   5
  -4  -2 -21-32.8501 58.2928   5
  -4  -3  22 83.0379 80.6305   7
  -4  -3  21 78.9600 68.1051   7
  -4  -3  20 307.303 114.114   7
  -4   3  19 735.190 148.744   7
  -4  -3  19 645.310 162.171   7
  -4   3  18 1478.92 201.179   7
  -4  -3  18 1989.54 267.480   7
  -4   3  17 1265.65 184.204   7
  -4  -3  17 1092.59 197.269   7
  -4  -3  16 1382.63 202.464   7
  -4   3  16 1296.23 183.152   7
  -4  -3  15 31.8580 55.4711   7
  -4   3  15 2.88999 33.1376   7
   4  -3 -14 1902.35 197.537   5
  -4   3  14 2232.07 213.525   7
  -4   3  14 2093.70 153.475   4
  -4  -3  14 1939.05 220.785   7
  -4  -3  13 170.164 79.3732   7
   4  -3 -13 270.550 94.8759   5
  -4   3  13 212.459 51.5036   4
  -4   3  13 163.184 57.0743   7
   4  -3 -12 2364.89 204.996   5
  -4  -3  12 2436.19 231.513   7
  -4   3  12 2342.94 157.076   4
   4  -3 -11 6433.03 322.056   5
  -4  -3  11 6350.21 358.186   7
  -4   3  11 6306.02 252.256   4
   4  -3 -10 4305.49 249.425   5
  -4   3  10 4183.96 200.453   4
  -4  -3  10 4394.35 281.287   7
  -4  -3   9 729.338 104.545   7
   4  -3  -9 689.033 49.9675   2
  -4   3   9 658.058 79.4018   4
   4  -3  -8 9737.39 196.475   2
  -4   3   8 9948.98 294.428   4
   4  -3  -7 3891.88 128.875   2
  -4   3   7 3896.55 181.033   8
   4  -3  -6 29619.2 371.588   2
  -4   3   6 29893.1 468.173   8
   4  -3  -5 1113.71 75.1927   2
  -4   3   5 1130.08 85.5596   8
  -4   3   4 7219.09 199.566   8
   4  -3  -4 7192.05 196.734   2
   4  -3  -3 10279.4 245.104   2
  -4   3   3 10443.9 220.021   8
   4   3  -2 2791.18 114.191   1
  -4   3   2 2907.73 108.756   8
   4   3  -1 3317.90 132.441   1
   4   3  -1 3565.49 141.279   8
  -4   3   1 3348.14 112.213   8
  -4   3   0 380.616 37.4836   8
   4   3   0 330.329 43.3349   8
   4  -3   1 4392.34 196.689   6
  -4   3  -1 4287.01 132.404   1
  -4   3  -1 4288.38 124.999   8
   4   3   1 4053.69 154.561   8
   4   3   2 3373.87 142.751   8
  -4   3  -2 3213.28 118.435   1
   4  -3   2 3231.67 173.511   6
   4   3   3 11268.7 267.881   8
   4  -3   3 11593.3 339.526   6
   4  -3   4 28760.4 556.635   6
   4  -3   4 29330.5 467.646   3
   4  -3   4 28898.4 347.384   1
   4   3   4 28552.1 448.267   8
   4   3   5 2343.16 107.380   2
   4  -3   5 2409.05 140.251   3
   4   3   5 2399.42 135.793   8
   4  -3   5 2142.98 102.889   1
   4  -3   6 10405.6 301.823   3
   4   3   6 9861.95 219.544   2
   4   3   6 10343.3 298.621   8
   4  -3   6 10125.9 247.391   1
   4  -3   6 10866.2 384.612   7
   4  -3   7 3056.99 169.367   3
   4   3   7 2872.47 119.448   2
   4   3   7 3215.16 177.096   8
   4  -3   7 3104.06 218.124   7
   4  -3   8 878.265 95.0707   3
   4  -3   8 899.332 123.722   7
   4   3   8 892.914 99.7216   8
   4   3   8 902.067 105.733   3
   4  -3   9 3657.23 198.580   3
   4   3   9 3537.01 216.460   3
   4  -3   9 3309.68 249.581   7
   4   3   9 3312.02 199.972   8
   4   3  10 577.749 92.9269   3
   4  -3  10 503.459 100.072   7
  -4  -3 -10 492.787 96.9664   5
   4  -3  10 580.813 85.1796   3
   4   3  11-20.5543 37.3846   3
  -4  -3 -11 36.8776 50.6864   5
   4  -3  11-54.0180 41.7926   3
   4  -3  11 41.6973 43.2001   7
   4   3  12 35.5007 48.4678   3
   4  -3  12 138.727 49.3496   3
  -4   3 -12 35.0145 37.0539   5
  -4  -3 -12 200.641 92.6397   5
   4  -3  12 76.8313 59.5297   7
   4   3  13 55.3901 36.6151   3
  -4   3 -13 145.395 59.6965   5
   4  -3  13 99.2344 54.2204   3
   4  -3  13 187.049 70.8833   7
  -4  -3 -13 121.222 81.5318   5
  -4  -3 -14 1954.93 226.273   5
   4  -3  14 1647.14 162.545   3
  -4   3 -14 1766.07 194.921   5
   4   3  14 1806.12 187.217   3
   4  -3  14 1873.26 228.690   7
   4   3  15 732.701 127.196   3
   4  -3  15 823.282 164.017   7
   4  -3  15 789.831 118.464   3
  -4  -3 -15 1146.55 183.971   5
  -4   3 -15 827.627 134.633   5
  -4  -3 -16 62.0348 61.0093   5
  -4   3 -16-35.0642 51.1785   5
   4  -3  16-106.716 77.1444   7
   4  -3  16 51.2443 42.3199   3
   4   3  16 12.8619 33.4879   3
  -4   3 -17 295.212 94.6651   5
  -4  -3 -17 260.083 109.680   5
   4  -3  17 400.021 90.0312   3
   4  -3  17 322.058 113.047   7
   4   3  17 255.235 85.3114   3
  -4   3 -18 16.1953 46.9152   5
   4   3  18 46.0943 50.2175   3
  -4  -3 -18 92.4047 86.0795   5
  -4  -3 -19 312.719 110.341   5
   4   3  19 122.650 65.4853   3
  -4  -3 -20 489.838 143.332   5
  -4  -4  22 2.95363 73.2219   7
  -4  -4  21-65.7059 79.5325   7
  -4  -4  20 333.125 133.912   7
  -4  -4  19 190.968 87.3256   7
  -4  -4  18 40.2377 70.9536   7
  -4  -4  17 781.356 167.523   7
  -4   4  16 683.257 126.219   7
  -4  -4  16 632.652 153.760   7
  -4   4  15 335.750 84.7491   7
  -4  -4  15 425.132 117.084   7
  -4   4  14-6.11246 30.3924   7
  -4  -4  14 8.35956 48.1388   7
  -4   4  14 14.5710 26.8790   4
  -4   4  13 2008.79 155.422   4
   4  -4 -13 2009.58 201.012   5
  -4  -4  13 2381.36 246.126   7
  -4   4  13 1955.16 184.289   7
   4  -4 -12 11605.1 459.336   5
  -4   4  12 11319.3 357.252   4
  -4  -4  12 11944.2 517.920   7
   4  -4 -11 16142.2 517.141   5
  -4  -4  11 14862.6 560.056   7
  -4   4  11 15844.9 414.123   4
  -4  -4  10 21414.5 634.322   7
  -4   4  10 20810.2 462.626   4
  -4  -4   9 2148.43 190.608   7
  -4   4   9 1958.49 151.478   8
  -4   4   8 1007.32 106.289   8
  -4  -4   8 1053.13 132.924   7
  -4   4   7 2022.36 137.244   8
  -4  -4   7 2266.04 175.818   7
  -4   4   6 1044.45 93.4320   8
  -4   4   5 21042.2 392.057   8
  -4   4   4 13191.3 295.540   8
  -4   4   3 9126.03 232.317   8
   4   4  -2 5003.50 159.461   1
  -4   4   2 4666.22 160.800   8
  -4   4   1 6797.74 187.490   8
   4   4  -1 6884.59 222.148   8
   4   4  -1 7079.56 205.285   1
  -4   4   0 925.958 69.6570   8
   4  -4   0 1001.82 101.636   6
   4   4   0 867.144 79.8570   8
  -4   4  -1 9600.55 223.948   8
   4  -4   1 10037.2 321.249   6
   4   4   1 9634.25 267.928   8
  -4   4  -1 9848.71 197.981   1
  -4   4  -2 910.831 61.3012   1
   4   4   2 1154.93 93.2588   8
   4  -4   2 1124.06 113.446   6
   4  -4   3 2570.76 172.727   6
   4   4   3 2554.57 142.129   8
   4   4   4 26238.5 471.239   8
   4   4   5 4598.20 204.378   8
   4  -4   5 4625.54 131.872   1
   4  -4   6 7687.96 181.810   1
   4   4   6 7657.94 193.739   2
   4   4   6 8086.86 283.322   8
   4  -4   7 9150.65 216.316   1
   4   4   7 9044.64 312.029   8
   4   4   7 8886.78 202.527   2
   4  -4   7 9335.24 393.597   7
   4   4   8 434.635 43.8810   2
   4   4   8 437.931 71.8547   8
   4  -4   8 297.085 82.4103   7
   4  -4   8 457.477 52.6078   1
   4  -4   8 424.459 69.6134   3
   4  -4   9 1511.28 135.666   3
   4   4   9 1558.19 146.812   8
  -4  -4  -9 1585.71 174.476   5
   4  -4   9 1416.68 176.760   7
  -4  -4 -10 11046.8 473.108   5
   4   4  10 10806.0 391.681   8
   4  -4  10 10558.7 359.765   3
   4   4  10 9752.08 383.337   3
   4  -4  10 10009.3 463.893   7
   4   4  11 171.988 65.1222   3
   4  -4  11 271.244 65.3875   3
  -4  -4 -11 249.085 69.7496   5
   4  -4  11 302.006 90.7287   7
   4  -4  12 3061.44 210.190   3
  -4  -4 -12 3224.67 278.154   5
  -4   4 -12 2929.63 222.644   5
   4   4  12 2794.11 225.488   3
   4  -4  12 3035.93 276.063   7
   4   4  13 509.696 102.834   3
  -4   4 -13 392.761 87.4116   5
   4  -4  13 481.333 89.7395   3
  -4  -4 -13 387.777 105.186   5
   4  -4  13 525.778 123.425   7
   4   4  14 206.029 72.0860   3
  -4  -4 -14 260.600 90.5657   5
  -4   4 -14 130.948 64.2558   5
   4  -4  14 184.659 93.0839   7
  -4  -4 -15 27.0745 55.1202   5
  -4   4 -15 6.47657 40.3126   5
   4   4  15-35.6054 54.4534   3
   4   4  16 1289.78 174.394   3
   4  -4  16 1039.48 197.882   7
  -4  -4 -16 1162.85 193.665   5
  -4   4 -16 1029.75 152.441   5
  -4  -4 -17 213.020 93.4405   5
   4   4  17 165.442 76.5515   3
  -4  -4 -18-50.2175 68.3767   5
   4   4  18-81.1193 65.4628   3
  -4  -4 -19 249.044 102.554   5
   4   4  19 331.891 97.8459   3
  -4  -4 -20 517.369 149.369   5
  -4  -5  21 364.775 152.004   7
  -4  -5  20 175.649 112.258   7
  -4  -5  19 579.918 154.679   7
  -4  -5  18 86.1547 79.6931   7
  -4  -5  17 312.519 123.465   7
  -4  -5  16 1002.95 193.472   7
  -4  -5  15 20.2616 53.0851   7
  -4  -5  14 2053.48 240.150   7
  -4   5  14 1787.56 153.752   4
  -4   5  14 1893.53 183.266   7
  -4   5  13-36.2123 34.6016   7
  -4   5  13 7.27778 24.3620   4
  -4  -5  13-86.2479 58.1514   7
  -4   5  12 779.847 99.8440   4
  -4  -5  12 668.365 137.077   7
  -4  -5  11 5826.60 355.317   7
  -4   5  11 6237.23 269.010   4
  -4  -5  10 273.162 72.2421   7
  -4   5  10 335.354 71.8809   8
  -4   5   9 1130.18 118.958   8
  -4  -5   9 1042.13 139.980   7
  -4   5   8 9430.29 326.171   8
  -4  -5   8 9122.02 380.002   7
  -4  -5   7-7.06641 39.2769   7
  -4   5   7 20.5212 31.1138   8
  -4   5   6 2599.20 157.979   8
  -4  -5   6 2676.40 185.618   7
  -4  -5   5 147.556 45.4557   7
  -4   5   5 118.108 36.1669   8
  -4   5   4 923.053 86.5229   8
  -4   5   3 411.387 56.5624   8
   4   5  -3 294.484 38.5647   1
  -4   5   2 2795.34 140.892   8
   4   5  -2 2843.91 158.977   8
   4   5  -2 2833.40 128.624   1
   4   5  -1 648.669 75.9942   8
  -4   5   1 600.226 64.1554   8
   4  -5  -1 539.473 77.1110   6
   4   5  -1 642.928 65.7403   1
   4   5   0 3323.01 171.627   8
  -4   5   0 3233.17 146.766   8
   4  -5   0 3056.92 188.781   6
   4  -5   1 8746.11 321.611   6
  -4   5  -1 8783.79 243.683   8
   4   5   1 9047.73 284.637   8
  -4   5  -2 13101.9 223.747   1
  -4   5  -2 12942.0 304.130   8
   4  -5   2 13075.1 406.285   6
   4   5   2 13183.3 348.699   8
   4  -5   3 235.616 60.4898   6
   4   5   3 219.959 49.1607   8
   4   5   4 728.021 86.8551   8
   4   5   5 16110.2 412.855   8
   4   5   6 1261.57 122.615   8
   4   5   7 7313.84 295.737   8
   4   5   7 6554.13 176.288   2
  -4  -5  -8 10.0344 51.1857   5
   4  -5   8 86.7867 20.1459   1
   4   5   8 72.9528 35.8377   8
   4  -5   8 67.8392 51.5905   7
   4   5   9 384.865 78.6222   8
   4  -5   9 282.101 81.9100   7
  -4  -5  -9 370.937 87.4178   5
  -4  -5 -10-50.6485 62.0847   5
   4  -5  10 14.9516 69.5845   7
   4   5  10 53.8315 43.8300   8
   4   5  11 2666.94 216.101   3
  -4  -5 -11 2724.57 252.595   5
   4   5  11 2860.15 218.765   8
   4  -5  11 2920.11 271.480   7
   4   5  12-51.5969 43.8701   3
   4  -5  12 4.35491 51.0696   7
  -4   5 -12-14.8469 27.9738   5
  -4  -5 -12-92.4189 82.5215   5
  -4  -5 -13 4474.60 342.382   5
  -4   5 -13 4263.44 268.905   5
   4   5  13 4156.70 291.535   3
   4  -5  13 3909.68 343.275   7
   4   5  14 57.9013 58.2977   3
   4  -5  14-153.984 97.8822   7
  -4  -5 -14-12.4765 61.1544   5
  -4  -5 -15-8.07550 57.2296   5
   4   5  15-55.6851 56.7966   3
   4  -5  15-49.6211 71.7667   7
  -4  -5 -16 6.36145 58.2626   5
   4   5  16-55.4546 58.6498   3
   4  -5  16 20.5662 58.2571   7
   4   5  17 992.279 163.057   3
  -4  -5 -17 829.963 169.183   5
  -4  -5 -18 51.5085 58.0563   5
   4   5  18-68.0437 55.5168   3
  -4  -5 -19-25.9349 52.8133   5
   4   5  19-23.5550 40.9230   3
  -4  -5 -20 318.132 107.757   5
  -4  -6  21-158.411 123.399   7
  -4  -6  20 449.030 152.380   7
  -4  -6  19 225.352 110.918   7
  -4  -6  18 65.7608 78.6726   7
  -4  -6  17 115.287 67.0098   7
  -4  -6  16 224.957 99.7369   7
  -4  -6  15 26.1339 49.4566   7
  -4  -6  14 124.847 79.0174   7
  -4   6  14 63.8024 40.3095   4
  -4   6  13 328.096 71.8054   4
  -4  -6  13 312.143 104.446   7
  -4   6  12 187.687 55.8549   4
  -4  -6  12 37.5032 45.1034   7
  -4   6  11 11065.7 423.305   8
  -4  -6  11 10803.1 496.179   7
  -4   6  10 5413.35 282.881   8
  -4  -6  10 5450.60 337.240   7
  -4   6   9 2776.48 195.287   8
  -4  -6   9 2476.48 215.001   7
  -4  -6   8 78.8274 36.7801   7
  -4   6   8 104.512 51.6287   8
  -4  -6   7 716.856 106.580   7
  -4   6   7 854.481 98.5559   8
  -4   6   6 1010.82 106.326   8
  -4  -6   6 1123.31 124.522   7
  -4  -6   5 4903.82 245.921   7
  -4   6   5 4677.04 216.157   8
  -4   6   4 12194.1 337.971   8
  -4  -6   4 11834.3 356.499   7
  -4   6   3 5143.73 215.218   8
   4   6  -3 4944.04 165.585   1
  -4  -6   3 4939.10 214.187   7
  -4  -6   2 188.246 40.3747   7
   4   6  -2 158.222 33.3881   1
  -4   6   2 174.012 38.4984   8
   4  -6  -2 123.670 38.5607   6
   4   6  -2 295.620 60.1292   8
  -4  -6   1 2300.74 124.514   7
  -4   6   1 2257.01 139.220   8
   4   6  -1 2478.45 162.023   8
   4  -6  -1 2355.04 171.378   6
  -4   6   0 142.161 36.6389   8
   4  -6   0 200.887 57.1466   6
  -4  -6   0 187.284 31.4059   7
   4   6   0 200.226 49.0561   8
   4  -6   1 5254.14 269.705   6
   4   6   1 5149.66 236.313   8
  -4   6  -1 5301.88 212.233   8
  -4  -6  -1 5152.20 130.581   7
   4   6   2 5486.64 245.310   8
   4  -6   2 5844.68 287.756   6
  -4   6  -2 5221.99 140.783   1
  -4   6  -2 5475.09 220.431   8
   4   6   3 2441.58 166.032   8
   4   6   4 2381.75 168.769   8
   4   6   5 17369.2 458.832   8
  -4  -6  -6 271.796 60.3007   5
   4   6   6 340.619 70.7578   8
   4   6   7 78.9754 42.0153   8
  -4  -6  -7 25.5173 39.5096   5
   4   6   8 15537.0 474.588   8
  -4  -6  -8 15418.6 534.704   5
   4   6   9 9.88593 34.4225   8
  -4  -6  -9 106.503 63.1695   5
   4   6  10 152.575 50.1093   8
  -4  -6 -10 137.184 59.2871   5
   4  -6  10 124.428 70.7255   7
   4   6  11-32.8021 46.4093   8
  -4  -6 -11-48.8060 48.6479   5
   4  -6  11 29.7095 69.0509   7
  -4  -6 -12 1280.62 188.289   5
   4   6  12 1557.30 177.707   8
   4  -6  12 1343.39 198.075   7
  -4  -6 -13 190.696 82.2218   5
   4  -6  13 342.338 114.624   7
   4   6  13 238.125 74.4100   3
  -4  -6 -14 159.995 89.6553   5
   4   6  14-47.8447 58.9715   3
   4  -6  14 147.970 99.7789   7
   4   6  15 273.015 90.6598   3
  -4  -6 -15 196.669 93.9053   5
   4   6  16-135.895 87.4773   3
  -4  -6 -16-91.8044 96.5006   5
  -4  -6 -17 504.724 144.173   5
   4   6  17 349.972 105.514   3
   4   6  18 291.452 94.8590   3
  -4  -6 -18 452.489 139.760   5
  -4  -6 -19 319.295 134.686   5
   4   6  19 314.816 102.820   3
  -4  -7  20 73.7300 78.7090   7
  -4  -7  19 244.023 109.315   7
  -4  -7  18 535.777 151.188   7
  -4  -7  17 344.037 125.179   7
  -4  -7  16 308.587 113.996   7
  -4  -7  15 1712.34 239.964   7
  -4  -7  14 1059.01 182.001   7
  -4   7  14 1189.00 137.713   4
  -4  -7  13 19.8197 46.1642   7
  -4   7  13-19.6153 35.4049   4
  -4  -7  12 1493.72 195.962   7
  -4   7  12 1342.74 163.605   8
  -4   7  11 315.109 82.7533   8
  -4  -7  11 281.364 92.7955   7
  -4  -7  10 1182.57 160.007   7
  -4   7  10 1314.86 146.392   8
  -4   7   9-17.2243 33.7196   8
  -4  -7   9-32.1526 57.3935   7
  -4   7   8 1164.97 130.280   8
  -4  -7   8 1117.78 148.710   7
  -4   7   7 8370.92 330.576   8
  -4  -7   7 7915.01 361.927   7
  -4   7   6 8868.89 329.857   8
  -4  -7   6 8750.18 359.768   7
  -4   7   5 2170.75 158.262   8
  -4  -7   5 2149.44 168.685   7
   4  -7  -4 3078.39 201.463   6
  -4  -7   4 3497.90 203.021   7
  -4   7   4 3168.59 186.152   8
  -4  -7   3 380.493 63.5109   7
   4   7  -3 432.637 74.5172   8
   4  -7  -3 429.973 74.6815   6
   4   7  -3 424.582 49.8332   1
  -4   7   3 365.194 63.4779   8
   4  -7  -2 75.8468 42.0837   6
  -4   7   2 149.706 43.3392   8
   4   7  -2 76.6248 25.9017   1
  -4  -7   2 110.051 35.2102   7
   4   7  -2 89.5052 35.5026   8
  -4  -7   1 505.119 59.3940   7
   4  -7  -1 573.493 92.0311   6
   4   7  -1 613.993 89.5560   8
  -4   7   1 579.075 77.4420   8
   4  -7   0 3038.94 212.587   6
   4   7   0 2862.64 188.924   8
  -4  -7   0 2898.06 119.600   7
  -4   7   0 2963.85 173.917   8
   4  -7   1 678.203 106.387   6
   4   7   1 720.827 96.1726   8
  -4   7  -1 729.536 87.9657   8
  -4  -7  -1 681.076 43.9319   7
  -4   7  -2 1011.68 104.139   8
  -4   7  -2 875.321 56.7464   1
  -4  -7  -2 1017.59 102.197   5
   4   7   2 794.000 101.034   8
  -4  -7  -3-42.3211 37.5338   5
   4   7   3-15.2779 39.1021   8
  -4   7  -3 17.9705 22.1627   8
   4   7   4 11809.3 397.428   8
  -4  -7  -4 10832.3 374.431   5
  -4  -7  -5 3221.19 217.754   5
   4   7   5 3214.75 212.512   8
   4   7   6 466.338 89.8934   8
  -4  -7  -6 486.589 90.5582   5
  -4  -7  -7 2677.06 218.634   5
   4   7   7 2659.74 203.368   8
  -4  -7  -8 2768.78 230.685   5
   4   7   8 2343.12 196.642   8
  -4  -7  -9 81.7941 44.5724   5
   4   7   9 183.004 67.6520   8
   4   7  10 1108.27 143.401   8
  -4  -7 -10 1175.50 166.980   5
   4   7  11 534.476 105.950   8
  -4  -7 -11 582.080 121.171   5
   4   7  12 14.3927 50.2193   8
  -4  -7 -12-61.3730 70.1830   5
  -4  -7 -13 256.837 94.3617   5
   4   7  13 271.713 83.6737   8
   4   7  14 50.1910 40.9357   3
  -4  -7 -14 81.7099 65.0406   5
   4   7  15-93.3095 71.5776   3
  -4  -7 -15 146.894 94.8234   5
  -4  -7 -16 175.640 82.3850   5
   4   7  16 254.588 92.7560   3
   4   7  17 53.8458 55.1483   3
  -4  -7 -17 191.758 98.2736   5
   4   7  18-89.0044 65.0655   3
  -4  -7 -18 69.2842 83.9770   5
   4   7  19-67.7926 60.0626   3
  -4  -8  19-18.9641 64.1539   7
  -4  -8  18-34.4051 68.7608   7
  -4  -8  17 544.218 153.477   7
  -4  -8  16 74.7999 77.9122   7
  -4  -8  15 1444.90 228.352   7
  -4  -8  14 1364.28 210.434   7
  -4   8  14 1344.39 151.651   4
  -4  -8  13 286.227 109.529   7
  -4   8  13 492.090 114.480   8
  -4  -8  12 64.5959 47.0968   7
  -4   8  12-8.37503 36.1383   8
  -4   8  11 628.327 114.457   8
  -4  -8  11 560.055 124.406   7
  -4  -8  10 574.032 117.818   7
  -4   8  10 565.628 106.500   8
  -4  -8   9 536.047 106.278   7
  -4   8   9 596.084 100.962   8
  -4  -8   8 3129.90 246.216   7
  -4   8   8 3421.27 229.782   8
  -4   8   7 8663.25 357.646   8
  -4  -8   7 8557.92 387.137   7
   4  -8  -7 8476.48 343.372   6
  -4  -8   6 1053.14 128.901   7
   4  -8  -6 1057.35 122.641   6
  -4   8   6 1131.80 127.422   8
  -4   8   5 4060.79 233.747   8
   4  -8  -5 4321.45 246.618   6
  -4  -8   5 4208.52 244.037   7
  -4   8   4 28.2439 25.4214   8
  -4  -8   4 23.0765 28.7202   7
   4  -8  -4 108.492 42.2785   6
   4   8  -4 70.4251 41.7664   8
   4  -8  -3 20.3611 25.2487   6
  -4   8   3 69.4614 25.6830   8
   4   8  -3 12.9946 44.6735   8
   4   8  -3 35.7541 19.2663   1
  -4  -8   3 44.3243 30.1331   7
   4  -8  -2 26783.4 637.041   6
  -4  -8   2 26187.7 488.364   7
   4   8  -2 25005.5 600.383   8
  -4   8   2 26597.1 569.997   8
   4   8  -2 25827.5 438.518   1
  -4   8   1 6741.67 285.515   8
   4  -8  -1 6186.64 314.456   6
  -4  -8   1 6508.13 215.213   7
   4   8  -1 6392.57 299.742   8
   4  -8   0 1012.06 134.658   6
   4   8   0 914.961 120.496   8
  -4  -8   0 1032.90 86.8934   5
  -4   8   0 1155.02 118.451   8
   4   8   1 2855.32 203.144   8
  -4  -8  -1 2735.70 155.400   5
  -4   8  -1 3029.28 191.964   8
  -4  -8  -2 2504.30 161.490   5
   4   8   2 2509.42 191.715   8
  -4   8  -2 2719.90 185.676   8
   4   8   3 163.102 60.2033   8
  -4  -8  -3 84.3234 37.2103   5
  -4   8  -3 130.234 44.1797   8
  -4  -8  -4 905.501 112.481   5
   4   8   4 1065.64 131.516   8
  -4   8  -4 1264.04 134.327   8
   4   8   5 1271.31 145.129   8
  -4  -8  -5 1331.36 142.767   5
  -4  -8  -6 1283.79 149.002   5
   4   8   6 1119.63 139.150   8
   4   8   7-37.2721 38.8731   8
  -4  -8  -7 40.6528 34.4186   5
  -4  -8  -8 2275.82 214.095   5
   4   8   8 2589.64 217.565   8
  -4  -8  -9-12.5175 42.5908   5
   4   8   9 22.2451 38.1515   8
   4   8  10 746.095 130.832   8
  -4  -8 -10 530.406 111.896   5
  -4  -8 -11 1164.82 178.695   5
   4   8  11 1207.60 162.394   8
  -4  -8 -12-1.03105 52.6562   5
   4   8  12 67.4262 48.8086   8
  -4  -8 -13 3.79056 61.8540   5
   4   8  13 35.4525 51.8862   8
   4   8  14 222.107 87.1675   3
  -4  -8 -14 81.9425 80.0396   5
   4   8  15 298.460 103.524   3
  -4  -8 -15 293.385 104.032   5
   4   8  16 17.9758 44.1858   3
  -4  -8 -16-18.8519 55.9089   5
  -4  -8 -17 63.4667 70.2852   5
   4   8  17 233.756 102.581   3
  -4  -8 -18 573.768 167.009   5
   4   8  18 389.216 118.678   3
  -4  -9  19 198.090 111.719   7
  -4  -9  18 30.2270 47.7932   7
  -4  -9  17 261.267 106.516   7
  -4  -9  16 109.840 82.3805   7
  -4  -9  15-37.1032 52.4835   7
  -4  -9  14 594.103 148.102   7
  -4  -9  13 130.889 83.7811   7
  -4   9  13 240.836 80.5008   8
  -4  -9  12 1112.21 187.049   7
  -4   9  12 1231.50 168.998   8
  -4  -9  11 22.8302 47.9174   7
  -4   9  11 106.730 58.3987   8
  -4   9  10-36.7957 31.7967   8
  -4  -9  10 59.8726 56.5047   7
  -4   9   9 89.6360 52.3072   8
  -4  -9   9 153.612 67.1270   7
  -4  -9   8 185.809 68.4675   7
  -4   9   8 307.531 79.5620   8
  -4   9   7 458.145 89.3331   8
   4  -9  -7 349.777 75.9401   6
  -4  -9   7 434.019 96.2379   7
   4  -9  -6 4943.00 276.971   6
  -4   9   6 5362.83 290.839   8
  -4  -9   6 5038.56 291.372   7
   4  -9  -5 611.887 99.2165   6
  -4  -9   5 524.237 93.4514   7
  -4   9   5 556.291 89.9743   8
   4   9  -5 585.349 103.554   8
  -4  -9   4 65.0803 31.4807   7
   4  -9  -4 240.065 65.2614   6
   4   9  -4 202.950 73.0426   8
  -4   9   4 162.387 50.1966   8
   4  -9  -3 14549.7 488.679   6
   4   9  -3 14897.6 308.188   1
  -4   9   3 14484.0 459.589   8
   4   9  -3 14550.1 490.433   8
  -4  -9   3 15361.8 419.245   7
   4   9  -2 217.919 42.6536   1
   4  -9  -2 132.200 50.5625   6
   4   9  -2 262.011 67.6694   8
  -4   9   2 205.734 56.0811   8
   4  -9  -1 2429.66 208.854   6
   4   9  -1 2447.85 197.980   8
   4   9  -1 2553.37 156.582   1
  -4   9   1 2566.17 188.994   8
   4   9   0 2783.93 211.607   8
  -4   9   0 2697.75 195.877   8
  -4   9  -1 2613.60 191.485   8
   4   9   1 2584.12 208.423   8
   4   9   2 1736.61 170.364   8
  -4   9  -2 1579.34 154.020   8
  -4  -9  -2 1646.77 132.128   5
   4   9   3 351.090 79.3503   8
  -4  -9  -3 387.900 70.1987   5
  -4   9  -3 492.973 86.2453   8
  -4   9  -4 5087.22 280.817   8
  -4  -9  -4 4433.99 247.750   5
   4   9   4 4628.45 285.005   8
   4   9   5 688.063 116.297   8
  -4   9  -5 974.481 128.623   8
  -4  -9  -5 705.062 106.141   5
   4   9   6 44.1166 43.5132   8
  -4   9  -6 122.168 56.3466   8
  -4  -9  -6 87.6531 48.8338   5
  -4  -9  -7 5000.27 308.509   5
   4   9   7 5270.29 320.328   8
  -4  -9  -8 669.101 127.380   5
   4   9   8 578.498 106.358   8
   4   9   9 1442.40 180.405   8
  -4  -9  -9 1579.13 190.799   5
  -4  -9 -10-30.5064 44.2395   5
   4   9  10-60.2381 67.9786   8
   4   9  11 812.454 138.596   8
  -4  -9 -11 761.515 147.207   5
  -4  -9 -12 27.8259 58.1637   5
   4   9  12-1.92046 58.6524   8
  -4  -9 -13-44.2298 61.3606   5
   4   9  13 109.119 66.4329   8
  -4  -9 -14-43.5674 58.8832   5
   4   9  14 30.4747 54.4192   8
   4   9  15 154.845 84.4493   3
  -4  -9 -15 40.4590 70.6911   5
   4   9  16 33.2177 52.4045   3
  -4  -9 -16-14.0611 70.3600   5
   4   9  17 818.483 165.369   3
  -4  -9 -17 755.189 167.670   5
  -4 -10  18 112.781 89.3041   7
  -4 -10  17 192.095 100.407   7
  -4 -10  16 143.812 89.4148   7
  -4 -10  15 307.175 109.513   7
  -4 -10  14 128.760 86.5791   7
  -4  10  14 113.098 45.6063   8
  -4 -10  13 290.014 112.951   7
  -4  10  13 407.850 109.763   8
  -4 -10  12-91.2362 81.1355   7
  -4  10  12-12.5254 53.1428   8
  -4 -10  11 275.474 84.9167   7
  -4  10  11 302.513 95.4929   8
  -4 -10  10 1330.68 188.222   7
  -4  10  10 1288.12 168.415   8
  -4 -10   9 43.4411 45.8364   7
  -4  10   9 26.3560 48.6378   8
  -4  10   8 160.398 64.4127   8
  -4 -10   8 175.506 68.7183   7
  -4  10   7 2357.02 211.960   8
   4  10  -7 2836.06 242.592   8
  -4 -10   7 2454.27 222.656   7
  -4 -10   6 2281.07 201.389   7
   4  10  -6 1871.59 199.739   8
  -4  10   6 2002.56 190.100   8
   4 -10  -6 2005.69 182.657   6
  -4 -10   5 62.0426 32.7796   7
   4 -10  -5 103.720 45.9111   6
  -4  10   5 161.888 55.9039   8
   4  10  -5 202.889 77.1474   8
   4 -10  -4 2064.00 193.716   6
   4  10  -4 1998.82 197.623   8
  -4  10   4 1949.57 181.779   8
   4 -10  -3 513.763 102.756   6
   4  10  -3 530.026 102.580   8
  -4  10   3 503.526 96.6162   8
  -4  10   2 102.143 48.8597   8
   4  10  -2 97.8142 36.1849   8
   4  10  -1 22.1471 20.5964   1
   4  10  -1 30.8849 45.3436   8
  -4  10   1 50.5360 34.0387   8
  -4  10   0 52.1903 38.2611   8
   4  10   0 133.695 71.3641   8
  -4  10  -1 850.790 124.110   8
   4  10   1 919.385 134.909   8
  -4  10  -2 1741.63 172.609   8
   4  10   2 1945.68 190.825   8
  -4  10  -3 1422.59 160.303   8
   4  10   3 1486.95 172.865   8
  -4 -10  -4 2899.08 201.807   5
   4  10   4 2783.61 236.091   8
  -4  10  -4 3525.94 250.707   8
  -4 -10  -5 908.735 121.199   5
  -4  10  -5 1043.34 143.378   8
   4  10   5 1004.11 145.239   8
   4  10   6 1116.56 156.652   8
  -4  10  -6 1087.13 145.347   8
  -4 -10  -6 1088.07 137.410   5
   4  10   7 956.275 148.077   8
  -4  10  -7 1233.54 159.629   8
  -4 -10  -7 1090.51 148.118   5
  -4 -10  -8 81.9575 37.6967   5
   4  10   8 172.010 76.5141   8
  -4  10  -8 70.6159 49.3806   8
   4  10   9 51.0891 53.4263   8
  -4 -10  -9-45.5591 59.0578   5
  -4 -10 -10-6.11542 67.0356   5
   4  10  10 119.635 70.3526   8
  -4 -10 -11 69.3371 69.0385   5
   4  10  11 1.15135 44.8464   8
   4  10  12 907.223 165.625   8
  -4 -10 -12 416.183 124.357   5
   4  10  13 237.529 85.2312   8
  -4 -10 -13 224.380 94.4929   5
  -4 -10 -14 391.914 120.625   5
   4  10  14 420.558 115.646   8
   4  10  15-25.8706 60.5326   3
  -4 -10 -15 162.729 79.6008   5
   4  10  16 91.8758 63.5272   3
  -4 -10 -16 78.2370 83.8529   5
  -4 -11  17 50.8108 70.9190   7
  -4 -11  16 739.562 184.576   7
  -4 -11  15 67.9853 62.7126   7
  -4  11  14 425.347 117.566   8
  -4 -11  14 598.921 154.613   7
  -4  11  13 1996.67 232.029   8
  -4 -11  13 2372.63 289.106   7
  -4  11  12 388.348 110.227   8
  -4 -11  12 276.694 104.006   7
  -4  11  11 936.874 156.503   8
  -4 -11  11 796.184 157.286   7
  -4  11  10 1338.10 174.010   8
  -4 -11  10 1407.82 198.690   7
  -4 -11   9 91.2553 57.0224   7
  -4  11   9-37.1884 50.0057   8
   4  11  -8-9.70967 39.5653   8
  -4  11   8-20.3712 35.7456   8
  -4 -11   8-0.88537 27.4576   7
  -4  11   7 239.398 79.9269   8
   4  11  -7 215.054 72.4549   8
  -4 -11   7 264.475 82.1211   7
  -4  11   6 47.6037 55.7056   8
   4  11  -6-33.1666 51.8937   8
  -4  11   5 44.8864 48.9907   8
   4  11  -5 32.9060 42.1761   8
   4  11  -4 1485.98 178.905   8
  -4  11   4 1763.18 184.380   8
   4  11  -3 64.6960 36.7109   8
  -4  11   3 204.918 67.5833   8
   4  11  -2 226.166 76.1571   8
  -4  11   2 196.148 66.1848   8
  -4  11   1 87.6352 43.3187   8
   4  11  -1 269.196 74.3131   8
  -4  11   0 2099.92 199.088   8
   4  11   0 1936.90 204.384   8
  -4  11  -1-7.10142 31.8666   8
   4  11   1-19.9064 41.2563   8
   4  11   2 178.744 58.9806   8
  -4  11  -2 322.457 75.9717   8
   4  11   3 66.8131 58.3689   8
  -4  11  -3 217.986 69.9725   8
  -4  11  -4 42.0116 38.1595   8
   4  11   4-7.41944 48.1787   8
  -4  11  -5 612.373 114.453   8
   4  11   5 500.226 110.351   8
  -4  11  -6-49.8982 45.7847   8
   4  11   6 76.8030 53.9651   8
  -4 -11  -7 55.0364 35.4852   5
   4  11   7 53.0634 76.0137   8
  -4  11  -7 19.9811 43.2806   8
  -4 -11  -8 1669.71 193.430   5
   4  11   8 1143.30 172.835   8
  -4  11  -8 1511.39 188.782   8
  -4 -11  -9 492.507 113.966   5
   4  11   9 728.130 141.191   8
  -4  11  -9 643.564 129.346   8
  -4 -11 -10 65.7254 51.2809   5
   4  11  10 16.7206 54.4835   8
  -4  11 -10 48.1860 38.9086   8
   4  11  11 1683.53 216.679   8
  -4 -11 -11 1588.88 215.395   5
  -4 -11 -12-42.7979 64.3946   5
   4  11  12 40.6263 60.8821   8
  -4 -11 -13 117.233 76.8488   5
   4  11  13 230.029 90.3774   8
  -4 -11 -14 76.1722 78.3589   5
   4  11  14 191.022 93.5298   8
   4  11  15 99.7486 62.9909   8
  -4 -11 -15 6.24972 42.8325   5
  -4 -12  16 577.042 157.627   7
  -4 -12  15 18.3001 52.4970   7
  -4  12  14-2.28922 59.7097   8
  -4 -12  14 62.0698 49.0525   7
  -4  12  13 797.361 154.607   8
  -4 -12  13 570.778 145.934   7
  -4  12  12 1133.13 184.374   8
  -4 -12  12 974.925 182.545   7
  -4  12  11 110.119 63.1574   8
   4  12 -11 183.250 91.1332   8
  -4 -12  11 81.3281 36.3895   7
  -4  12  10 2961.31 272.602   8
   4  12 -10 2638.37 279.347   8
  -4 -12  10 2771.30 283.413   7
   4  12  -9 70.6676 54.0954   8
  -4  12   9-80.8734 65.2352   8
  -4  12   8 810.374 140.527   8
   4  12  -8 582.782 133.995   8
  -4  12   7 342.785 93.4143   8
   4  12  -7 482.884 118.494   8
  -4  12   6 4193.18 302.095   8
   4  12  -6 3857.80 310.993   8
  -4  12   5 399.792 94.6655   8
   4  12  -5 369.916 102.859   8
   4  12  -4 4186.49 315.354   8
  -4  12   4 4063.03 295.108   8
  -4  12   3 9.01624 43.6387   8
   4  12  -3 48.8479 58.7791   8
  -4  12   2 1088.29 151.816   8
   4  12  -2 998.721 151.862   8
  -4  12   1 2182.65 213.764   8
   4  12  -1 2044.82 216.380   8
  -4  12   0 492.475 103.185   8
   4  12   0 317.579 97.2557   8
   4  12   1 64.5576 53.7968   8
  -4  12  -1-24.6168 39.4904   8
  -4  12  -2 907.973 142.980   8
   4  12   2 827.855 142.634   8
   4  12   3 616.641 124.201   8
  -4  12  -3 759.949 131.553   8
   4  12   4-71.3351 60.9160   8
  -4  12  -4 111.759 67.4716   8
   4  12   5 165.880 69.1001   8
  -4  12  -5 184.260 72.8146   8
  -4  12  -6 89.8869 54.5680   8
   4  12   6 71.1431 53.5179   8
  -4  12  -7 94.2386 56.2271   8
   4  12   7 157.727 69.5586   8
  -4  12  -8 3125.46 282.651   8
   4  12   8 2975.30 282.710   8
  -4  12  -9 115.176 67.8419   8
   4  12   9 87.5110 45.8571   8
   4  12  10 3646.29 316.807   8
  -4  12 -10 3360.28 302.189   8
   4  12  11 280.112 91.7433   8
  -4 -12 -11 238.648 90.4837   5
  -4  12 -11 171.568 73.0544   8
  -4 -12 -12 220.481 98.2366   5
   4  12  12 72.5929 58.3597   8
  -4  12 -12 234.583 90.2109   8
   4  12  13 129.750 80.5772   8
  -4 -12 -13-21.9287 62.4495   5
  -4  12 -13 62.4181 55.1375   8
  -4  12 -14 222.486 87.7724   8
  -4 -12 -14 88.0712 73.4434   5
   4  12  14 192.381 89.0246   8
   4  13 -14 582.273 146.403   8
  -4  13  14 780.317 160.510   8
  -4  13  13 305.369 104.923   8
   4  13 -13 348.484 118.177   8
  -4  13  12 141.672 81.3837   8
   4  13 -12 83.7475 70.2058   8
  -4  13  11 1141.16 179.659   8
   4  13 -11 1660.96 235.421   8
  -4  13  10 44.2924 47.4530   8
   4  13 -10-3.24238 51.1158   8
   4  13  -9 61.0498 68.8476   8
  -4  13   9 24.0464 42.4381   8
  -4  13   8 144.184 66.0785   8
   4  13  -8 217.675 80.5704   8
  -4  13   7 26.3609 46.3158   8
   4  13  -7 71.8697 61.9693   8
   4  13  -6 309.395 98.7921   8
  -4  13   6 182.376 76.3745   8
  -4  13   5 329.073 97.9648   8
   4  13  -5 471.387 118.023   8
   4  13  -4-18.8798 63.3595   8
  -4  13   4-48.6158 59.2739   8
   4  13  -3 1846.64 221.967   8
  -4  13   3 1631.77 194.078   8
   4  13  -2 685.280 127.088   8
  -4  13   2 1024.83 157.440   8
   4  13  -1 527.292 123.831   8
  -4  13   1 450.433 104.527   8
  -4  13   0-87.3594 65.2012   8
   4  13   0-58.1739 67.1287   8
  -4  13  -1 839.552 140.193   8
   4  13   1 895.437 153.493   8
   4  13   2 8.94384 41.1895   8
  -4  13  -2 31.7061 39.2628   8
  -4  13  -3-14.2439 43.4289   8
   4  13   3-20.5238 44.8411   8
  -4  13  -4 225.823 73.0208   8
   4  13   4 401.489 111.569   8
   4  13   5 811.353 152.458   8
  -4  13  -5 578.397 125.475   8
   4  13   6 333.460 99.4261   8
  -4  13  -6 211.577 84.5797   8
   4  13   7 117.259 72.3074   8
  -4  13  -7 156.576 73.3760   8
   4  13   8 1008.08 180.512   8
  -4  13  -8 1015.62 165.934   8
   4  13   9 193.260 82.2456   8
  -4  13  -9 226.397 84.2817   8
   4  13  10 541.180 139.240   8
  -4  13 -10 408.989 112.676   8
   4  13  11-52.6429 56.6363   8
  -4  13 -11 50.0667 44.6818   8
  -4  13 -12 2.70970 42.4334   8
   4  13  12-23.5396 47.2367   8
   4  14 -12 510.152 139.166   8
  -4  14  12 708.125 155.474   8
  -4  14  11-67.3325 71.7625   8
   4  14 -11-63.0862 61.0775   8
  -4  14  10 333.253 102.202   8
   4  14 -10 226.543 94.1740   8
  -4  14   9 16.2747 40.3363   8
   4  14  -9 238.341 97.7735   8
   4  14  -8 85.0726 55.3820   8
  -4  14   8 251.440 88.3389   8
  -4  14   7 422.227 113.786   8
   4  14  -7 229.593 93.1958   8
  -4  14   6 176.555 75.3691   8
   4  14  -6 196.308 86.7890   8
   4  14  -5-5.55627 46.7368   8
  -4  14   5-35.7333 56.9015   8
  -4  14   4 20.9847 39.7103   8
   4  14  -4 174.398 84.6464   8
   4  14  -3 434.191 119.657   8
  -4  14   3 445.646 106.951   8
  -4  14   2 359.421 103.685   8
   4  14  -2 436.087 118.941   8
  -4  14   1 631.286 130.920   8
   4  14  -1 716.769 145.419   8
  -4  14   0 936.277 162.399   8
   4  14   0 802.057 149.618   8
  -4  14  -1 222.642 75.4638   8
   4  14   1 225.745 87.7125   8
  -4  14  -2-44.5562 57.1051   8
   4  14   2 141.401 75.3171   8
  -4  14  -3 137.308 68.6952   8
   4  14   3 3.09726 39.1311   8
   4  14   4 82.6092 55.6299   8
  -4  14  -4 20.7460 44.9240   8
   4  14   5 174.744 78.7888   8
  -4  14  -5 135.314 81.3405   8
  -4  14  -6 61.6782 54.5364   8
   4  14   6 0.07852 57.7543   8
  -4  14  -7 68.4176 71.2617   8
   4  14   7-68.6613 53.2742   8
  -4  14  -8 7.19680 43.6780   8
   4  14   8-7.75605 55.7437   8
   4  14   9 191.930 84.9064   8
  -4  14  -9 139.474 72.5994   8
  -4  14 -10 600.460 140.790   8
   4  14  10 520.368 131.736   8
  -4  15   9 122.932 66.6211   8
   4  15  -9-96.3216 85.0806   8
   4  15  -8 102.648 89.0317   8
  -4  15   8 20.2799 40.6741   8
   4  15  -7 1016.88 184.256   8
  -4  15   7 1100.47 182.171   8
  -4  15   6-70.8397 66.8625   8
   4  15  -6-66.2856 64.1358   8
   4  15  -5 39.9255 66.3677   8
  -4  15   5 71.4367 53.6151   8
  -4  15   4 646.154 140.648   8
   4  15  -4 655.557 146.270   8
  -4  15   3 551.547 122.931   8
   4  15  -3 542.445 129.088   8
  -4  15   2-25.1860 40.9096   8
   4  15  -2-85.8960 73.0663   8
  -4  15   1 305.740 100.148   8
   4  15  -1 401.409 115.937   8
  -4  15   0 60.3102 67.0700   8
   4  15   0-50.1864 54.1284   8
  -4  15  -1 472.499 120.524   8
   4  15   1 367.775 109.964   8
   4  15   2 31.8474 43.8875   8
  -4  15  -2 550.332 128.499   8
  -4  15  -3 345.342 101.668   8
   4  15   3 339.441 103.868   8
  -4  15  -4 231.023 84.6380   8
   4  15   4 316.011 100.746   8
   4  15   5 93.4440 59.3284   8
  -4  15  -5 72.3866 58.1890   8
   4  15   6 559.000 140.204   8
  -4  15  -6 553.283 131.705   8
  -4  15  -7 73.9077 63.2045   8
   4  15   7 37.8491 56.0772   8
   4  15   8-11.7221 49.1678   8
  -4  15  -8 70.3575 57.2890   8
  -4  16   6 332.367 106.502   8
   4  16  -5-11.9042 55.2997   8
  -4  16   5 6.46820 41.6347   8
   4  16  -4 102.115 87.9282   8
  -4  16   4 12.6770 37.9817   8
  -4  16   3 1224.90 197.359   8
   4  16  -3 1196.39 199.950   8
  -4  16   2 432.739 123.814   8
   4  16  -2 534.127 135.627   8
   4  16  -1 477.934 128.115   8
  -4  16   1 274.499 95.2931   8
  -4  16   0 1120.34 187.456   8
   4  16   0 1024.65 188.287   8
  -4  16  -1 931.875 172.515   8
   4  16   1 1168.19 198.286   8
  -4  16  -2 49.6578 66.8770   8
   4  16   2-16.9914 43.0209   8
  -4  16  -3 93.8604 63.9302   8
   4  16   3 102.988 74.4911   8
  -4  16  -4-112.366 83.2955   8
  -4  16  -5 1754.11 240.016   8
  -4  16  -6 396.516 121.954   8
  -5   0  23 53.8518 62.3417   7
  -5   0  22-2.73341 54.6475   7
  -5   0  21 2009.87 283.727   7
  -5   0  20 38.2661 53.2652   7
  -5   0  19 78.0271 76.2623   7
  -5   0  18 84.9747 71.6211   7
  -5   0  17 1787.84 236.491   7
  -5   0  16 22.1887 56.4664   7
  -5   0  15 1776.65 212.244   7
  -5   0  14 2.74037 46.3177   7
  -5   0  14 38.4120 28.9432   4
  -5   0  13 11980.8 362.402   4
  -5   0  13 11772.1 496.709   7
  -5   0  12-10.8352 23.5645   4
  -5   0  11 12250.0 347.943   4
  -5   0  10 10.7611 8.14912   3
  -5   0  10-17.7688 29.4221   4
  -5   0   9 30.0044 8.46823   3
  -5   0   9 60.6220 28.1991   4
  -5   0   8 8.56197 4.88396   3
  -5   0   8-18.9357 29.5314   4
  -5   0   7 779.738 79.2173   4
  -5   0   6 21.5043 20.3854   4
  -5   0   5 2662.10 135.657   4
  -5   0   4 3.16161 15.3548   4
  -5   0   3 19845.6 346.853   4
  -5   0   2 20.5608 21.1541   4
   5   0  -2-7.62351 9.37782   3
   5   0  -1 1850.41 81.6461   3
  -5   0   1 1733.24 94.4098   4
   5   0   0 125.742 34.1696   2
   5   0   0 80.1043 22.8703   3
  -5   0  -1 89604.0 620.863   4
   5   0   1 89962.3 695.640   3
   5   0   1 89578.0 718.663   1
   5   0   1 89562.0 343.157   8
   5   0   1 91307.7 750.026   2
   5   0   2 12.7864 14.0798   2
   5   0   2 13.5027 18.6953   1
   5   0   2 4.35015 12.7595   3
  -5   0  -2-5.27167 9.77253   4
   5   0   3 2733.73 133.864   6
   5   0   3 2926.73 143.249   3
   5   0   3 2867.84 139.511   2
  -5   0  -3 2840.43 97.7210   4
   5   0   4-12.5740 16.2449   6
   5   0   4-0.62710 17.3851   2
  -5   0  -4 46.6771 12.7320   4
   5   0   4-24.6962 27.0274   3
   5   0   5 16336.1 351.857   6
   5   0   5 16427.2 376.729   3
  -5   0  -5 15976.9 184.756   4
   5   0   6-2.94322 20.3028   3
   5   0   7 8215.89 293.153   3
   5   0   8-16.8346 28.8178   3
   5   0   9 90.6608 41.0724   3
   5   0  10 4.43779 33.0003   3
   5   0  11 12673.5 431.276   3
   5   0  12 64.4199 53.0361   3
   5   0  13 3628.10 245.909   3
  -5   0 -13 3604.68 288.874   5
   5   0  14 11.9560 36.5287   3
  -5   0 -14 14.1961 55.7785   5
  -5   0 -15 1016.98 169.353   5
   5   0  15 902.939 130.082   3
  -5   0 -16-8.04991 56.2485   5
   5   0  16 57.2315 45.4906   3
   5   0  17 973.698 143.245   3
  -5   0 -17 740.954 156.673   5
  -5   0 -18 54.5671 71.7598   5
   5   0  18-41.1518 45.8914   3
  -5   0 -19 1089.43 194.207   5
   5   0  19 793.235 136.713   3
  -5   0 -20 8.22744 57.2563   5
  -5   0 -21 202.641 91.8276   5
  -5  -1  22-70.0075 70.2842   7
  -5   1  22 66.3093 64.1705   7
  -5  -1  21 426.379 135.996   7
  -5   1  21 304.854 101.040   7
  -5   1  20 538.326 147.845   7
  -5  -1  20 550.169 155.629   7
  -5  -1  19 1026.12 191.674   7
  -5   1  19 930.302 177.935   7
  -5  -1  18 144.471 83.6061   7
  -5   1  18 160.867 77.6686   7
  -5   1  17 432.756 117.788   7
  -5  -1  17 527.852 131.255   7
  -5   1  16 361.421 96.8842   7
  -5  -1  16 204.490 86.4890   7
  -5  -1  15-52.5197 53.9799   7
  -5   1  15-2.69705 46.8788   7
  -5   1  14 127.026 58.6309   7
  -5  -1  14 58.1381 62.3190   7
  -5  -1  14 138.251 51.1573   4
  -5   1  14 88.9389 36.8375   4
  -5  -1  13 1642.82 138.213   4
  -5   1  13 1518.07 129.092   4
  -5  -1  13 1752.01 198.709   7
  -5   1  13 1517.59 175.133   7
  -5  -1  12 817.049 133.517   7
  -5  -1  12 746.742 90.9955   4
  -5   1  12 616.285 82.8960   4
  -5   1  11 3135.14 120.374   3
  -5  -1  11 3397.10 186.726   4
  -5   1  11 3179.04 178.126   4
  -5   1  10 469.670 69.3654   4
  -5   1  10 385.417 39.9573   3
  -5  -1  10 445.090 67.3582   4
  -5  -1   9 458.066 66.8458   4
  -5   1   9 446.921 63.2260   4
  -5   1   8 272.071 55.3729   4
  -5  -1   8 296.737 53.1793   4
  -5  -1   7 8863.15 265.056   4
  -5   1   7 8931.21 268.851   4
  -5   1   6 9865.03 275.515   4
  -5  -1   6 9945.94 274.364   4
  -5   1   5 11814.9 292.216   4
  -5  -1   5 12146.1 292.488   4
  -5   1   4 50.0750 21.9165   4
   5   1  -4 57.6654 7.95055   3
  -5  -1   4 83.8964 25.7469   4
   5   1  -3 65217.9 367.300   3
  -5  -1   3 64959.2 630.477   4
  -5   1   3 65584.8 641.076   4
   5   1  -2 15294.4 211.776   3
   5  -1  -2 15642.8 303.058   2
  -5  -1   2 15335.8 293.876   4
  -5   1   2 14793.3 295.157   4
   5  -1  -1 22317.8 300.570   3
   5   1  -1 20960.7 284.043   3
   5   1  -1 21819.4 342.417   1
   5  -1  -1 21810.9 366.420   2
  -5  -1   1 21764.8 335.668   4
  -5   1   1 21435.9 341.406   4
   5  -1   0 10578.9 262.539   2
   5   1   0 10637.1 247.543   1
   5   1   0 10297.6 166.211   8
   5  -1   0 10917.3 223.305   3
   5   1   0 10917.2 224.337   3
  -5  -1   0 10742.4 228.422   4
  -5   1   0 10373.3 230.075   4
   5  -1   1 21.7583 18.6841   2
   5   1   1 26.8491 19.8361   3
   5  -1   1 25.6690 12.4197   3
   5   1   1 35.9957 21.6227   1
  -5  -1  -1 24.5417 13.9095   4
  -5   1  -1 30.1745 13.7396   4
   5  -1   1 83.6736 24.1442   1
   5  -1   2 1715.26 99.0205   1
   5   1   2 1647.95 74.6962   8
   5  -1   2 1801.66 105.094   3
   5  -1   2 1877.86 116.034   2
   5   1   2 1744.85 105.528   3
   5   1   2 1787.01 103.788   2
  -5  -1  -2 1817.66 86.7125   4
  -5   1  -2 1760.80 86.8893   4
   5  -1   3 294.868 47.1528   3
   5   1   3 323.362 36.8855   8
   5  -1   3 218.222 44.5140   6
   5   1   3 203.095 35.9376   2
   5  -1   3 297.292 50.4617   2
  -5  -1  -3 309.328 34.4518   4
  -5   1  -3 300.127 34.0220   4
   5  -1   3 228.041 39.6848   1
   5   1   3 231.702 42.5673   3
   5   1   4 10826.4 245.913   6
   5  -1   4 10994.2 289.406   3
   5   1   4 11407.3 301.854   3
   5   1   4 10662.7 265.647   2
   5  -1   4 11029.3 311.080   6
  -5   1  -4 10723.0 188.854   4
   5   1   4 11090.1 235.749   8
  -5   1  -5 20.7019 9.29193   4
   5  -1   5 16.4015 17.8324   6
   5   1   5 30.3093 27.3257   3
   5  -1   5 15.7584 19.9876   3
   5   1   5-0.58172 14.5223   2
   5   1   6 43.0934 24.4572   3
   5   1   6 59.1644 26.3086   2
   5  -1   6 91.7607 34.7876   3
  -5   1  -6 45.6343 9.68421   4
   5   1   7 555.739 78.7776   3
   5  -1   7 392.517 63.8875   3
   5   1   8 38.7730 40.4727   3
   5  -1   8 2.98848 26.7156   3
   5  -1   9 2128.56 162.032   3
   5   1   9 2035.20 165.012   3
   5  -1  10 62.6832 38.1679   3
   5   1  10 122.677 54.3579   3
   5  -1  11 5238.75 273.555   3
   5   1  11 5570.73 290.584   3
   5  -1  12 1196.11 139.481   3
   5   1  12 1356.63 152.571   3
   5  -1  13 4331.38 265.164   3
  -5  -1 -13 4253.29 322.429   5
  -5   1 -13 4793.82 328.671   5
   5   1  13 4173.59 270.836   3
   5  -1  14 242.091 69.3624   3
  -5   1 -14 185.103 77.5609   5
  -5  -1 -14 174.837 89.0544   5
   5   1  14 190.958 60.9693   3
  -5   1 -15 1083.81 170.899   5
   5   1  15 1313.98 165.989   3
  -5  -1 -15 1182.01 183.864   5
   5  -1  15 973.971 133.752   3
  -5  -1 -16 189.989 95.7872   5
   5  -1  16 214.769 71.5151   3
  -5   1 -16 18.0113 52.5180   5
   5   1  16 165.077 65.6379   3
   5  -1  17 222.082 72.7306   3
   5   1  17 312.527 91.6494   3
  -5  -1 -17 322.486 115.249   5
  -5   1 -17 137.023 69.8295   5
   5  -1  18-10.7678 44.3907   3
  -5   1 -18 91.7412 60.1090   5
  -5  -1 -18 60.6009 69.2308   5
   5   1  18-66.0772 54.5332   3
  -5   1 -19 58.6546 68.3537   5
  -5  -1 -19-10.3265 52.1044   5
   5   1  19-5.88394 40.7343   3
  -5  -1 -20 126.499 85.0720   5
  -5   1 -20 68.4591 66.6921   5
  -5   1 -21-65.1203 66.9472   5
  -5  -2  22 184.434 118.462   7
  -5  -2  21 178.288 95.0908   7
  -5   2  21 410.887 118.706   7
  -5   2  20-58.0943 80.5805   7
  -5  -2  20-55.5849 60.6365   7
  -5  -2  19 3154.84 342.965   7
  -5   2  19 2336.85 275.235   7
  -5   2  18-35.0164 45.0159   7
  -5  -2  18 56.2344 82.8292   7
  -5  -2  17 161.440 84.8640   7
  -5   2  17-24.0517 45.1150   7
  -5  -2  16 6.81709 56.1971   7
  -5   2  16 2.21978 44.0178   7
  -5   2  15 610.526 124.579   7
  -5  -2  15 381.243 118.871   7
  -5  -2  14 525.805 118.960   7
  -5   2  14 686.415 125.200   7
  -5   2  14 535.105 81.5303   4
  -5  -2  13-5.75032 48.5363   7
  -5   2  13 65.5571 24.8652   4
  -5  -2  12 169.961 68.5257   7
  -5   2  12 90.6878 28.2796   3
  -5   2  12 80.1140 37.4302   4
  -5   2  11 4083.59 206.149   4
  -5  -2  11 3770.57 203.884   4
  -5  -2  10 722.921 87.9083   4
  -5   2  10 882.488 93.8453   4
  -5   2   9 3593.63 184.490   4
  -5  -2   9 3457.04 183.790   4
  -5  -2   8 1078.77 99.7971   4
  -5   2   8 1104.26 100.163   4
  -5   2   7 139.886 38.2018   4
  -5  -2   7 78.6386 24.2278   4
   5  -2  -6 21082.2 342.265   2
  -5  -2   6 21535.2 420.284   4
  -5   2   6 20804.5 410.373   4
  -5  -2   5 11235.5 293.353   4
   5  -2  -5 11205.3 254.171   2
  -5   2   5 10814.7 287.398   4
  -5  -2   4 25398.9 425.466   4
   5  -2  -4 24310.7 377.279   2
  -5   2   4 24356.1 415.720   4
  -5  -2   3 2394.41 128.296   4
   5  -2  -3 2420.01 122.735   2
  -5   2   3 2262.94 90.8600   8
   5   2  -2 1252.88 83.3986   1
   5  -2  -2 1248.00 91.7647   2
  -5   2   2 1368.54 59.5237   8
  -5  -2   2 1356.42 93.6528   4
  -5   2   1 80.8378 12.1559   8
   5   2  -1 84.9520 21.3285   8
   5  -2  -1 62.1049 23.3800   2
   5   2   0 18088.9 338.230   1
  -5   2   0 16890.5 158.505   8
   5   2   0 17795.0 280.918   8
   5  -2   0 17463.2 357.151   2
  -5  -2   0 18024.4 322.455   4
   5   2   1 44.0279 20.4083   8
   5  -2   1 15.5720 11.3839   3
  -5   2  -1 21.0520 6.32496   8
   5  -2   1 24.7326 15.9003   2
   5  -2   2 2882.84 159.859   6
   5   2   2 2843.21 115.975   8
   5  -2   2 2844.20 119.857   1
   5  -2   2 2858.45 135.639   3
   5  -2   3 18329.4 357.542   3
   5   2   3 18368.8 367.550   3
   5   2   3 17536.9 303.293   8
   5  -2   3 17722.0 410.967   6
   5  -2   3 18035.2 315.988   1
   5  -2   4 3645.12 151.437   1
   5   2   4 3685.58 121.913   6
   5   2   4 3730.91 152.125   2
   5  -2   4 3623.11 167.655   3
   5   2   4 3640.14 175.157   3
   5   2   4 3789.03 151.547   8
   5  -2   4 3817.37 196.835   6
   5   2   5 66.3681 23.7061   2
   5   2   5 68.5965 29.5269   3
   5  -2   5 128.973 43.6403   6
   5  -2   5 73.1924 26.0856   3
   5   2   5 86.7547 30.4322   8
   5  -2   5 146.964 34.4570   1
   5  -2   6 1891.52 133.787   3
   5   2   6 1716.39 108.177   2
   5   2   6 1909.20 139.665   3
   5   2   6 1979.90 125.918   8
  -5   2  -6 1787.40 75.2728   4
   5  -2   7 4521.16 214.272   3
   5   2   7 4423.68 179.057   2
   5   2   7 4479.18 226.587   3
  -5   2  -7 4391.40 104.684   4
   5   2   7 5052.24 214.202   8
   5  -2   8 1684.95 136.149   3
   5   2   8 1920.79 156.471   3
   5   2   9 407.439 79.5067   3
   5  -2   9 355.599 67.1014   3
   5  -2  10 290.536 62.8459   3
   5   2  10 284.738 79.1958   3
   5  -2  11 2039.40 166.651   3
   5   2  11 2161.76 187.664   3
   5   2  12 251.407 73.8180   3
   5  -2  12 169.881 58.8111   3
  -5  -2 -12 293.408 98.3340   5
   5  -2  13 21.7439 33.8361   3
  -5   2 -13 36.4507 34.4939   5
  -5  -2 -13-33.4516 67.6207   5
   5   2  13 50.7676 41.3011   3
  -5   2 -14 954.046 153.133   5
   5   2  14 706.937 121.190   3
  -5  -2 -14 552.670 135.254   5
   5  -2  14 741.146 111.489   3
  -5  -2 -15 179.674 80.9326   5
  -5   2 -15 64.0930 48.8785   5
   5  -2  15 241.780 71.9342   3
   5   2  15 240.953 76.3529   3
   5  -2  16 139.188 59.5203   3
  -5  -2 -16 72.6310 63.0608   5
   5   2  16 77.0464 46.4031   3
  -5   2 -16 61.5612 47.4278   5
   5   2  17 30.1611 35.3173   3
  -5   2 -17-16.9427 62.3742   5
   5  -2  17-83.4857 61.2793   3
   5  -2  18 69.4871 44.1606   3
   5   2  18-26.3477 50.3293   3
  -5  -2 -18 88.1164 55.9759   5
  -5  -2 -19 85.6760 83.4077   5
   5   2  19 85.3296 47.3915   3
  -5   2 -20 31.7493 45.2305   5
  -5  -2 -20-17.8180 72.1982   5
  -5  -3  22 54.7244 50.6521   7
  -5  -3  21-50.2125 64.0641   7
  -5  -3  20-28.3079 58.9791   7
  -5   3  19 1233.18 195.849   7
  -5  -3  19 1674.71 255.321   7
  -5  -3  18 228.171 87.0906   7
  -5   3  18 289.563 93.5702   7
  -5  -3  17 739.445 161.894   7
  -5   3  17 840.260 154.898   7
  -5  -3  16 319.215 109.736   7
  -5   3  16 454.781 109.073   7
  -5  -3  15 11.9820 43.6567   7
  -5   3  15-34.3553 54.2599   7
  -5   3  14 76.5887 34.2412   4
  -5   3  14 26.8758 53.8235   7
  -5  -3  14 132.770 71.0427   7
  -5  -3  13 1283.90 182.298   7
  -5   3  13 1376.08 128.098   4
  -5   3  12 60.2211 34.9268   4
  -5  -3  12-59.5489 73.2055   7
  -5   3  11 238.251 56.9049   4
  -5  -3  11 269.652 91.8408   7
   5  -3 -10 12920.6 247.783   2
  -5   3  10 13074.7 372.562   4
  -5   3   9 362.132 60.5048   4
   5  -3  -9 409.610 46.9122   2
   5  -3  -8 4901.54 163.112   2
  -5   3   8 4823.27 214.528   4
   5  -3  -7 9863.16 236.618   2
  -5   3   7 9959.14 301.066   4
   5  -3  -6 766.703 67.6816   2
  -5   3   6 862.801 81.3539   8
   5  -3  -5 1442.66 95.1825   2
  -5   3   5 1526.67 98.3696   8
  -5   3   4 2652.29 118.320   8
   5  -3  -4 2801.30 136.998   2
  -5   3   3 5339.47 153.217   8
   5  -3  -3 5338.61 192.658   2
   5   3  -2 15831.5 304.289   1
   5  -3  -2 15681.7 342.115   2
  -5   3   2 15435.8 237.247   8
  -5   3   1 41.9124 14.4271   8
   5   3  -1 36.7477 17.6717   1
   5   3  -1 32.6139 14.9206   8
  -5   3   0 16.3979 11.4081   8
   5   3   0 68.3880 27.0663   1
   5   3   0 29.7235 21.5503   8
   5  -3   1 36586.7 603.578   6
   5   3   1 35359.7 467.208   8
  -5   3  -1 35327.0 346.401   8
   5  -3   2 926.208 98.3603   6
   5   3   2 1283.93 89.7986   8
   5  -3   3 440.571 68.0347   6
   5  -3   3 507.911 66.7137   3
   5   3   3 541.618 61.0233   8
   5   3   4 1405.65 56.6897   6
   5  -3   4 1455.28 132.179   6
   5   3   4 1552.79 105.729   8
   5  -3   4 1487.80 113.235   3
   5  -3   4 1416.91 86.7033   1
   5  -3   5 948.318 76.0394   1
   5  -3   5 949.290 95.2919   3
   5   3   5 1013.81 80.9447   2
   5   3   5 1151.94 95.8497   8
   5  -3   6 631.870 77.2681   3
   5   3   6 557.210 71.4857   8
   5   3   6 638.400 64.3310   2
   5  -3   6 549.310 60.5380   1
   5   3   7 3074.38 175.819   8
   5  -3   7 3206.32 183.158   3
   5   3   7 2816.42 136.452   2
   5   3   7 2821.52 184.627   3
   5  -3   7 2996.07 150.202   1
   5  -3   8 2038.81 153.865   3
   5   3   8 2191.80 155.854   8
   5   3   8 2203.93 170.625   3
   5   3   9 331.286 76.2231   3
   5  -3   9 182.349 52.7032   3
   5   3  10 580.174 101.173   3
   5  -3  10 483.618 84.6638   3
   5  -3  11 1139.80 129.319   3
   5   3  11 1266.04 147.014   3
  -5  -3 -12 2039.97 223.021   5
   5  -3  12 1581.02 157.408   3
   5   3  12 1616.62 169.359   3
  -5  -3 -13 1460.56 201.375   5
   5  -3  13 1488.58 154.687   3
  -5   3 -13 1425.03 174.988   5
   5   3  13 1430.29 169.072   3
  -5   3 -14 132.209 62.7765   5
   5   3  14 219.362 83.0762   3
  -5  -3 -14-19.3294 80.3687   5
   5  -3  14 53.3432 37.4061   3
   5  -3  15 2979.07 233.123   3
  -5  -3 -15 3104.01 305.606   5
  -5   3 -15 2989.14 266.233   5
   5   3  15 3084.74 260.670   3
  -5   3 -16 80.2307 49.6690   5
   5  -3  16 154.580 58.4198   3
   5   3  16 57.5747 50.0947   3
  -5  -3 -17 88.2949 56.4906   5
  -5   3 -17 145.129 66.8312   5
   5   3  17 155.487 64.3705   3
   5  -3  17 225.344 71.6786   3
  -5   3 -18 86.0774 64.0895   5
   5  -3  18-49.5812 52.6325   3
  -5  -3 -18 1.61634 65.3196   5
   5   3  18-54.6109 51.8135   3
   5   3  19 38.7888 32.7356   3
  -5  -3 -19-50.1192 55.5515   5
  -5  -3 -20-66.7223 72.2507   5
  -5  -4  21 38.5973 56.9995   7
  -5  -4  20 29.9037 67.7049   7
  -5  -4  19 259.518 120.814   7
  -5  -4  18 4340.87 405.185   7
  -5  -4  17 110.765 86.3085   7
  -5   4  17 15.8603 51.5190   7
  -5  -4  16 1777.76 242.556   7
  -5   4  16 1830.27 207.463   7
  -5  -4  15 44.8541 66.6812   7
  -5   4  15 136.004 63.6868   7
  -5  -4  14 148.042 79.4928   7
  -5   4  14 43.9991 46.4139   7
  -5   4  14 96.9704 41.6186   4
  -5   4  13 541.012 86.6146   4
  -5  -4  13 232.475 72.6279   7
  -5   4  12 16089.6 449.209   4
  -5  -4  12 17233.3 629.370   7
  -5   4  11 25.1737 33.8874   4
  -5  -4  11 44.5766 56.8304   7
  -5  -4  10 19901.4 615.982   7
  -5   4  10 19654.0 474.692   4
  -5  -4   9 6428.89 339.068   7
  -5   4   9 6234.92 259.050   4
  -5   4   8 379.482 65.7492   8
  -5   4   7 1217.17 107.059   8
  -5   4   6 21100.2 412.042   8
  -5   4   5 739.436 71.7471   8
  -5   4   4 47421.8 549.323   8
  -5   4   3 2783.43 124.768   8
   5   4  -3 2985.61 132.103   1
  -5   4   2 9412.96 220.785   8
   5   4  -2 9767.59 245.763   1
   5   4  -1 11181.6 290.541   8
  -5   4   1 11133.4 232.779   8
   5   4  -1 11200.6 277.968   1
  -5   4   0 608.109 54.1687   8
   5   4   0 626.274 69.2184   8
   5   4   1 659.321 71.7291   8
   5  -4   1 764.706 94.5622   6
  -5   4  -1 680.281 58.5112   8
   5   4   2 37132.4 541.148   8
   5  -4   2 38199.1 676.882   6
   5  -4   3 13450.4 413.564   6
   5   4   3 13573.3 336.010   8
   5   4   4 44.9731 26.4973   8
   5  -4   4-35.6996 42.9548   6
   5   4   5 7605.92 266.283   8
   5  -4   6 2532.06 115.881   1
   5   4   6 2318.52 120.327   2
   5   4   6 2491.71 159.509   8
   5  -4   7 340.295 66.3043   3
   5   4   7 318.607 60.9594   8
   5  -4   7 284.319 42.1062   1
   5   4   7 419.498 51.7812   2
   5  -4   8 11646.4 369.931   3
   5   4   8 10620.3 251.417   2
   5   4   8 11646.8 376.515   8
   5  -4   8 11462.1 279.576   1
   5  -4   9 2959.61 195.874   3
   5   4   9 3060.86 203.137   8
   5   4   9 2757.99 206.279   3
   5  -4   9 2772.28 145.120   1
   5  -4  10 4962.97 259.680   3
   5   4  10 5815.87 306.750   3
   5   4  10 5368.49 280.028   8
   5  -4  10 5222.62 211.401   1
   5  -4  11 2360.69 187.600   3
  -5  -4 -11 2256.72 231.537   5
   5   4  11 2308.52 206.185   3
   5   4  12 32.3698 41.7715   3
   5  -4  12 57.5194 41.2986   3
  -5  -4 -12-7.64424 74.7145   5
  -5   4 -13 449.620 94.3909   5
   5   4  13 389.027 92.3562   3
  -5  -4 -13 688.022 144.177   5
   5  -4  13 457.950 92.2363   3
  -5   4 -14-29.6676 50.9213   5
   5   4  14 50.5271 59.2753   3
   5  -4  14 67.7335 50.8788   3
  -5  -4 -14 38.2589 77.3004   5
   5   4  15 1.93579 41.4997   3
  -5  -4 -15-18.2002 59.6922   5
  -5   4 -15-65.2986 50.1880   5
  -5   4 -16 839.408 141.833   5
   5   4  16 667.367 131.187   3
  -5  -4 -16 798.957 177.235   5
  -5  -4 -17-55.9522 76.3254   5
   5   4  17-34.2346 51.7988   3
  -5  -4 -18 37.8545 92.1160   5
   5   4  18-2.33706 45.0542   3
  -5  -4 -19 247.198 108.390   5
   5   4  19-119.624 69.2623   3
  -5  -4 -20 1072.78 210.629   5
   5   4  20 764.760 147.532   3
  -5  -5  21 147.888 97.1505   7
  -5  -5  20 45.5910 83.2378   7
  -5  -5  19 930.687 205.360   7
  -5  -5  18 517.982 144.220   7
  -5  -5  17-87.0303 62.9568   7
  -5  -5  16 241.063 94.1402   7
  -5   5  15 284.180 76.7671   7
  -5  -5  15 396.621 126.167   7
  -5  -5  14-2.79776 58.3645   7
  -5   5  14-3.90103 30.3193   4
  -5  -5  13 201.729 86.6238   7
  -5   5  13 188.946 58.2956   4
  -5   5  12 88.5357 38.9320   4
  -5  -5  12 49.7060 50.0804   7
  -5  -5  11 1890.46 206.572   7
  -5   5  11 2205.60 167.355   4
  -5   5  10 814.119 102.295   4
  -5  -5  10 807.840 132.801   7
  -5  -5   9-36.1110 57.8941   7
  -5   5   9 24.8396 26.5132   8
  -5  -5   8 1075.64 132.095   7
  -5   5   8 1088.07 112.111   8
  -5   5   7 3326.86 184.630   8
  -5  -5   7 3515.31 230.120   7
  -5   5   6 1296.80 109.336   8
  -5   5   5 4000.56 184.190   8
  -5   5   4 11722.2 298.661   8
  -5   5   3 53.6042 24.1676   8
   5   5  -3 32.5636 16.8026   1
   5   5  -2 353.215 49.1986   1
  -5   5   2 396.618 52.6235   8
   5   5  -2 421.105 63.8860   8
   5   5  -1 84.3998 26.1670   1
  -5   5   1 127.777 31.4820   8
   5  -5  -1 67.7007 38.0119   6
   5   5  -1 122.758 33.5979   8
   5  -5   0-5.77791 27.3022   6
   5   5   0 3.28968 16.9205   8
  -5   5   0 22.4092 17.1124   8
  -5   5  -1 1602.19 102.300   8
   5  -5   1 1467.96 140.387   6
   5   5   1 1366.85 114.249   8
  -5   5  -2 25579.5 417.343   8
   5   5   2 25354.5 491.869   8
   5  -5   2 23495.5 576.377   6
   5  -5   3 81.8693 46.2022   6
   5   5   3 83.5148 31.0006   8
   5  -5   4 2380.93 189.594   6
   5   5   4 2404.29 157.309   8
   5   5   5 1210.14 117.480   8
   5   5   6 407.641 70.6179   8
   5   5   7 1798.70 150.860   8
   5   5   7 1567.74 98.3595   2
   5  -5   8 609.455 55.0761   1
   5   5   8 556.752 87.6822   8
   5   5   9 543.033 92.3399   8
   5   5  10 537.312 103.540   3
   5   5  10 446.047 88.1537   8
  -5  -5 -10 633.534 123.904   5
   5   5  11-12.1781 38.8913   3
   5   5  11 74.3715 45.3680   8
  -5  -5 -11 113.975 78.3940   5
   5   5  12 570.041 111.154   3
  -5  -5 -12 547.054 122.520   5
   5   5  13 1007.86 150.824   3
  -5  -5 -13 1196.59 186.781   5
  -5   5 -13 941.793 130.697   5
   5   5  14-41.2005 47.2431   3
  -5  -5 -14 146.124 96.1946   5
   5   5  15 406.033 101.156   3
  -5  -5 -15 177.638 79.9141   5
   5   5  16 127.785 66.2552   3
  -5  -5 -16 101.589 82.6127   5
   5   5  17 408.708 106.021   3
  -5  -5 -17 387.094 125.440   5
  -5  -5 -18 102.322 71.3570   5
   5   5  18-38.7210 50.4332   3
  -5  -5 -19 270.123 117.784   5
   5   5  19 176.209 81.0113   3
   5   5  20 170.801 76.2517   3
  -5  -6  21-15.1952 57.1246   7
  -5  -6  20-59.6641 64.7906   7
  -5  -6  19-19.7685 56.1808   7
  -5  -6  18-43.7370 81.6718   7
  -5  -6  17 447.092 137.952   7
  -5  -6  16-45.1239 60.6771   7
  -5  -6  15 91.3698 85.3101   7
  -5   6  14 2358.87 191.582   4
  -5  -6  14 2380.51 268.140   7
  -5  -6  13 1.46092 69.4387   7
  -5   6  13-17.3316 30.0152   4
  -5  -6  12 1039.97 167.798   7
  -5   6  12 874.366 114.548   4
  -5  -6  11 893.536 142.365   7
  -5   6  11 1039.17 133.177   8
  -5  -6  10 230.411 76.9980   7
  -5   6  10 187.255 57.1972   8
  -5   6   9 4216.13 238.133   8
  -5  -6   9 4409.93 293.806   7
  -5   6   8 4668.80 239.488   8
  -5  -6   8 4815.56 289.011   7
  -5  -6   7 626.292 102.652   7
  -5   6   7 787.231 98.1983   8
  -5   6   6 1711.47 135.986   8
  -5  -6   6 1833.96 162.878   7
  -5   6   5 2511.94 156.109   8
  -5  -6   5 2786.01 187.638   7
  -5  -6   4 723.441 93.3145   7
  -5   6   4 816.559 86.8096   8
   5   6  -3 7.85841 14.4218   1
  -5   6   3 19.5489 16.9636   8
   5  -6  -2 98.0240 38.0130   6
   5   6  -2 88.4033 25.1220   1
  -5   6   2 68.1565 29.3985   8
   5   6  -2 28.1776 23.9665   8
   5  -6  -1 359.512 74.1042   6
   5   6  -1 530.567 65.9436   1
   5   6  -1 366.205 65.6088   8
  -5   6   1 465.066 64.3952   8
   5  -6   0 4269.08 249.104   6
   5   6   0 4263.49 215.591   8
  -5   6   0 4255.90 186.116   8
   5  -6   1 4876.69 270.116   6
   5   6   1 5046.04 237.967   8
  -5   6  -1 4863.41 200.710   8
   5   6   2 1102.41 115.572   8
   5  -6   2 979.236 123.437   6
  -5   6  -2 1157.11 99.6056   8
   5  -6   3 313.088 77.8803   6
   5   6   3 341.420 63.9520   8
  -5   6  -3 289.601 52.4773   8
   5   6   4 1749.16 144.596   8
   5   6   5 6881.94 293.214   8
   5   6   6 2446.24 180.101   8
   5   6   7 387.682 76.8316   8
  -5  -6  -8 1239.04 162.420   5
   5   6   8 1205.94 137.661   8
  -5  -6  -9 2156.75 217.802   5
   5   6   9 2408.88 199.315   8
  -5  -6 -10 143.837 67.3192   5
   5   6  10 196.511 67.3685   8
   5   6  11 260.215 71.4547   8
  -5  -6 -11 234.989 135.214   5
   5   6  12 100.615 56.0675   3
  -5  -6 -12 85.6186 73.1528   5
   5   6  12 19.1433 33.4857   8
  -5  -6 -13 172.288 86.4482   5
   5   6  13 108.883 55.6660   3
   5   6  14-17.8947 54.2812   3
  -5  -6 -14 50.9198 62.5628   5
   5   6  15-27.4559 54.0935   3
  -5  -6 -15-79.0459 75.4315   5
   5   6  16 31.3660 47.4853   3
  -5  -6 -16-99.1272 80.8767   5
   5   6  17 48.3167 57.3118   3
  -5  -6 -17 99.1575 72.5984   5
   5   6  18 182.787 86.1909   3
  -5  -6 -18 40.7153 63.1971   5
  -5  -6 -19-32.0875 84.8192   5
   5   6  19-23.1254 43.6644   3
  -5  -7  20 1224.96 237.618   7
  -5  -7  19 199.974 98.1902   7
  -5  -7  18 131.729 92.1753   7
  -5  -7  17 958.945 200.179   7
  -5  -7  16 445.702 140.314   7
  -5  -7  15 530.687 135.433   7
  -5  -7  14-99.5304 83.8995   7
  -5   7  14 23.5566 29.8798   4
  -5  -7  13 2225.14 253.128   7
  -5   7  13 2801.20 214.890   4
  -5   7  12 2239.94 203.515   8
  -5  -7  12 1770.24 214.185   7
  -5  -7  11 460.791 111.588   7
  -5   7  11 439.141 92.7491   8
  -5   7  10 152.399 53.9135   8
  -5  -7  10 271.660 82.1416   7
  -5   7   9 4245.02 250.589   8
  -5  -7   9 4342.66 299.531   7
  -5  -7   8 20.5079 35.5939   7
  -5   7   8 25.2421 33.3538   8
  -5   7   7 5263.20 259.235   8
  -5  -7   7 5487.35 303.918   7
  -5  -7   6 16.3662 53.0855   7
  -5   7   6 15.6997 28.0754   8
  -5  -7   5 78.0568 29.3679   7
  -5   7   5 107.499 45.1645   8
  -5  -7   4 149.967 47.4379   7
  -5   7   4 181.770 48.7390   8
   5  -7  -4 128.359 48.6256   6
   5  -7  -3 5693.50 289.029   6
   5   7  -3 5986.08 204.870   1
   5   7  -3 6151.08 280.474   8
  -5   7   3 5932.11 247.807   8
  -5  -7   3 5804.97 246.848   7
  -5  -7   2 136.418 37.2060   7
   5   7  -2 142.858 34.8885   1
   5  -7  -2 97.9982 45.1380   6
   5   7  -2 123.364 47.3617   8
  -5   7   2 115.186 38.5684   8
   5   7  -1 122.789 40.9354   1
  -5  -7   1 131.468 36.6533   7
   5  -7  -1 103.698 37.6035   6
  -5   7   1 128.054 41.6479   8
   5   7  -1 129.080 41.8303   8
   5  -7   0 1280.93 143.820   6
  -5  -7   0 1187.46 83.3853   7
  -5   7   0 1170.85 107.798   8
   5   7   0 1274.24 129.018   8
   5  -7   1 5205.81 294.657   6
  -5  -7  -1 4808.86 136.531   7
   5   7   1 5329.66 265.239   8
  -5   7  -1 4941.24 223.597   8
   5  -7   2-2.58612 37.8096   6
   5   7   2 5.57633 27.1497   8
  -5   7  -2-10.2072 19.9755   8
  -5   7  -3 2062.86 148.970   8
   5   7   3 1890.38 162.220   8
   5   7   4 3980.27 236.901   8
  -5   7  -4 4068.82 216.144   8
   5   7   5 3251.34 216.043   8
  -5  -7  -6 5879.38 319.015   5
   5   7   6 5316.41 283.019   8
   5   7   7 61.5801 47.1947   8
  -5  -7  -7 15.9998 37.7791   5
   5   7   8 175.487 54.8811   8
  -5  -7  -8 189.127 72.1429   5
   5   7   9 1216.08 150.463   8
  -5  -7  -9 1211.66 166.403   5
  -5  -7 -10-90.2816 77.1489   5
   5   7  10 48.4360 37.9634   8
   5   7  11 961.957 145.776   8
  -5  -7 -11 762.480 144.429   5
  -5  -7 -12 215.120 85.2508   5
   5   7  12 296.303 90.3253   8
   5   7  13 22.1401 50.6414   3
   5   7  13 122.044 62.3871   8
  -5  -7 -13 74.3098 71.8198   5
  -5  -7 -14 311.695 114.126   5
   5   7  14 304.983 100.658   3
   5   7  15-38.0042 40.4466   3
  -5  -7 -15 202.163 111.661   5
  -5  -7 -16 47.7543 65.4197   5
   5   7  16-49.3708 60.5140   3
   5   7  17 24.2858 53.9426   3
  -5  -7 -17-99.5080 102.193   5
   5   7  18 128.337 63.1128   3
  -5  -7 -18 366.542 137.916   5
   5   7  19 218.670 89.5656   3
  -5  -8  19 14.4620 62.4428   7
  -5  -8  18 21.3854 60.4858   7
  -5  -8  17 84.3609 102.158   7
  -5  -8  16 1088.75 202.820   7
  -5  -8  15 1068.23 191.970   7
  -5   8  14 65.0041 49.3515   4
  -5  -8  14 33.2646 59.4675   7
  -5  -8  13 773.775 155.687   7
  -5   8  13 879.509 128.443   4
  -5  -8  12-71.5611 43.6916   7
  -5   8  12 15.6990 40.4627   8
  -5   8  11 25.0607 40.0783   8
  -5  -8  11 2.48318 46.8474   7
  -5  -8  10-57.2398 59.6030   7
  -5   8  10 24.1465 44.8940   8
  -5   8   9 109.095 44.4351   8
  -5  -8   9 36.6613 36.8148   7
  -5   8   8 10393.6 399.439   8
  -5  -8   8 10182.5 447.152   7
  -5  -8   7 46.1315 30.1588   7
  -5   8   7 133.542 53.2284   8
   5  -8  -6 532.382 93.1806   6
  -5  -8   6 707.994 108.896   7
  -5   8   6 608.126 92.6730   8
  -5  -8   5 338.141 73.7185   7
   5  -8  -5 279.905 67.1471   6
  -5   8   5 399.785 77.2197   8
  -5  -8   4 1.20018 34.6492   7
  -5   8   4 5.21254 24.2943   8
   5  -8  -4-36.7157 40.6567   6
   5   8  -4-6.01205 41.9553   8
   5  -8  -3 4304.69 264.192   6
   5   8  -3 4122.63 174.779   1
  -5   8   3 4166.26 225.569   8
   5   8  -3 3902.54 238.734   8
  -5  -8   3 3917.69 208.466   7
   5   8  -2 12281.8 322.054   1
   5   8  -2 12120.1 421.718   8
  -5   8   2 12404.7 385.112   8
   5  -8  -2 12405.5 453.952   6
  -5  -8   2 11546.8 333.851   7
  -5   8   1 9997.58 342.022   8
   5  -8  -1 9921.27 416.622   6
  -5  -8   1 9180.38 251.863   5
   5   8  -1 9760.71 377.576   8
   5   8  -1 9360.35 301.347   1
  -5  -8   1 9549.85 265.941   7
   5  -8   0 26449.1 684.577   6
  -5  -8   0 24697.0 465.229   5
   5   8   0 26233.6 624.146   8
  -5   8   0 26653.2 560.712   8
   5   8   1 1119.93 133.278   8
   5  -8   1 871.110 124.137   6
  -5   8  -1 1183.08 118.052   8
  -5  -8  -1 1134.37 107.570   5
  -5  -8  -2 61.1346 42.1550   5
  -5   8  -2-5.74728 30.7251   8
   5   8   2 9.70429 44.1039   8
  -5  -8  -3 1309.13 134.516   5
  -5   8  -3 1419.93 135.108   8
   5   8   3 1295.47 144.990   8
  -5   8  -4 11846.2 396.927   8
  -5  -8  -4 11932.4 418.657   5
   5   8   4 11268.3 422.141   8
  -5  -8  -5 624.701 102.546   5
  -5   8  -5 702.833 98.5312   8
   5   8   5 595.780 104.308   8
   5   8   6 3259.25 237.074   8
  -5  -8  -6 3492.07 254.185   5
  -5  -8  -7 1152.64 152.108   5
   5   8   7 1075.56 138.150   8
   5   8   8 19.5919 39.2043   8
  -5  -8  -8 15.4748 49.4098   5
   5   8   9 499.797 101.140   8
  -5  -8  -9 396.453 105.682   5
   5   8  10 3672.03 273.219   8
  -5  -8 -10 3674.07 304.338   5
  -5  -8 -11-54.6081 78.0829   5
   5   8  11 113.033 51.1035   8
   5   8  12 1492.12 186.437   8
  -5  -8 -12 1491.98 211.180   5
  -5  -8 -13 2308.72 268.101   5
   5   8  13 2027.53 224.198   8
   5   8  13 2029.25 230.933   3
   5   8  14 158.551 81.5781   3
  -5  -8 -14 370.527 119.751   5
   5   8  15 14.9862 53.2795   3
  -5  -8 -15 65.5401 80.1127   5
   5   8  16 204.653 87.3269   3
  -5  -8 -16 455.332 143.309   5
   5   8  17 455.642 127.241   3
  -5  -8 -17 549.260 146.258   5
   5   8  18 1113.99 196.791   3
  -5  -9  18 360.538 126.289   7
  -5  -9  17 100.147 80.2730   7
  -5  -9  16 178.015 90.4754   7
  -5  -9  15 214.742 94.1336   7
  -5  -9  14 171.140 90.1627   7
  -5   9  14 198.638 67.5226   4
  -5   9  13 1855.94 210.767   8
  -5  -9  13 2250.93 266.977   7
  -5  -9  12-55.1391 60.5912   7
  -5   9  12 42.4562 43.3751   8
  -5   9  11 146.852 59.0000   8
  -5  -9  11 284.022 94.3131   7
  -5  -9  10 407.725 107.438   7
  -5   9  10 365.811 83.9927   8
  -5  -9   9 355.812 93.6808   7
  -5   9   9 493.960 95.2267   8
  -5  -9   8 808.204 130.942   7
   5  -9  -8 759.315 115.764   6
  -5   9   8 1033.30 134.849   8
  -5  -9   7 265.479 72.9308   7
   5  -9  -7 304.018 75.2252   6
  -5   9   7 301.211 75.0173   8
  -5   9   6 282.276 68.8670   8
  -5  -9   6 491.521 93.7381   7
   5  -9  -6 374.580 88.2183   6
  -5   9   5 846.248 113.856   8
   5   9  -5 1007.02 138.555   8
   5  -9  -5 852.390 124.136   6
  -5  -9   5 978.587 122.732   7
  -5   9   4 1139.85 127.638   8
   5  -9  -4 1196.33 146.993   6
   5   9  -4 1099.07 140.998   8
  -5  -9   4 1161.47 125.539   7
  -5  -9   3 554.319 83.2315   7
   5   9  -3 690.953 115.841   8
   5  -9  -3 653.510 111.589   6
   5   9  -3 653.864 72.6975   1
  -5   9   3 713.049 104.131   8
   5  -9  -2 3218.85 244.176   6
   5   9  -2 2953.63 227.802   8
   5   9  -2 3161.44 168.345   1
  -5   9   2 3414.87 217.881   8
   5  -9  -1 417.568 94.4938   6
   5   9  -1 401.152 66.8680   1
   5   9  -1 327.334 72.7466   8
   5  -9   0 718.972 114.732   6
   5   9   0 543.138 101.748   8
  -5   9  -1 563.799 86.8987   8
   5   9   1 689.107 110.274   8
  -5   9  -2 128.183 47.8129   8
  -5  -9  -2 262.315 63.2955   5
   5   9   2 188.940 63.2003   8
  -5  -9  -3 3058.95 202.685   5
  -5   9  -3 3140.10 214.805   8
   5   9   3 3036.95 233.241   8
  -5   9  -4 655.296 100.497   8
   5   9   4 685.180 119.086   8
  -5  -9  -4 631.329 103.358   5
  -5   9  -5 46.7132 35.2993   8
   5   9   5 35.6146 36.8990   8
  -5  -9  -5 19.4658 44.7981   5
  -5  -9  -6 586.863 104.592   5
   5   9   6 749.830 120.067   8
  -5   9  -6 769.206 117.472   8
   5   9   7 516.880 105.566   8
  -5  -9  -7 654.237 120.295   5
   5   9   8 2006.35 205.497   8
  -5  -9  -8 2192.78 226.839   5
  -5  -9  -9 57.8652 66.3729   5
   5   9   9 107.263 59.4108   8
  -5  -9 -10-32.5422 51.7611   5
   5   9  10 3.43854 49.3453   8
  -5  -9 -11 1269.19 188.279   5
   5   9  11 1419.06 184.612   8
   5   9  12 34.7190 50.7933   8
  -5  -9 -12 7.60743 51.5251   5
  -5  -9 -13 99.4572 61.5062   5
   5   9  13 189.796 82.4567   8
   5   9  14 320.564 100.511   3
   5   9  14 132.144 69.0752   8
  -5  -9 -14 234.018 101.663   5
   5   9  15-15.5618 63.7211   3
  -5  -9 -15 284.250 115.981   5
   5   9  16 324.093 103.557   3
  -5  -9 -16 246.074 104.507   5
  -5  -9 -17 55.3918 70.1350   5
   5   9  17 38.6601 61.9591   3
  -5 -10  18 232.469 112.308   7
  -5 -10  17 66.3321 85.5295   7
  -5 -10  16 356.176 116.085   7
  -5 -10  15 156.820 84.4379   7
  -5 -10  14 380.171 120.229   7
  -5  10  14 367.862 94.1236   4
  -5 -10  13 246.155 86.3113   7
  -5  10  13 414.607 102.677   8
  -5 -10  12 11.6788 47.9542   7
  -5  10  12 47.7970 34.7549   8
  -5 -10  11 274.333 97.4847   7
  -5  10  11 110.899 56.6979   8
  -5 -10  10 112.136 58.1845   7
  -5  10  10 219.656 78.9349   8
  -5 -10   9 228.274 67.9759   7
  -5  10   9 246.838 71.7504   8
  -5 -10   8 498.305 104.163   7
  -5  10   8 673.394 115.463   8
   5 -10  -7 62.3423 38.4463   6
   5  10  -7-46.3137 35.4725   8
  -5 -10   7-33.4564 47.4673   7
  -5  10   7 90.8303 56.1458   8
  -5  10   6 361.289 86.5381   8
  -5 -10   6 202.894 64.0185   7
   5  10  -6 215.770 66.0479   8
   5 -10  -6 215.544 75.0769   6
   5 -10  -5 1323.62 157.820   6
  -5  10   5 1556.32 158.603   8
  -5 -10   5 1555.61 158.337   7
   5  10  -5 1429.47 169.224   8
  -5  10   4 913.945 126.650   8
   5 -10  -4 975.712 142.831   6
   5  10  -4 1058.23 148.005   8
   5  10  -3 63.1220 45.7601   8
   5 -10  -3 130.081 62.3732   6
  -5  10   3-19.6600 37.8625   8
   5  10  -2 349.076 86.3719   8
   5 -10  -2 163.990 61.9490   6
  -5  10   2 253.810 66.5187   8
  -5  10   1 2773.32 210.309   8
   5  10  -1 2816.16 228.096   8
   5  10  -1 2798.52 174.496   1
  -5  10   0 29.3313 31.4183   8
   5  10   0 23.5115 19.1551   1
   5  10   0 87.7338 59.4446   8
   5  10   1 54.1117 51.3516   8
  -5  10  -1-2.62319 35.0951   8
  -5  10  -2 1412.47 153.890   8
   5  10   2 1330.62 162.483   8
   5  10   3 582.878 108.485   8
  -5  10  -3 703.637 111.215   8
   5  10   4 3626.89 270.294   8
  -5 -10  -4 3693.04 236.725   5
  -5  10  -4 3550.49 249.826   8
  -5 -10  -5 926.524 128.366   5
   5  10   5 942.733 145.301   8
  -5  10  -5 1161.76 147.433   8
  -5 -10  -6 25.4133 42.2240   5
   5  10   6 39.7278 48.5040   8
  -5  10  -6 72.2690 50.7034   8
  -5  10  -7 265.358 77.0797   8
   5  10   7 313.609 92.8193   8
  -5 -10  -7 296.744 79.1872   5
   5  10   8 784.796 139.921   8
  -5 -10  -8 970.952 149.445   5
  -5  10  -8 1014.70 146.060   8
  -5 -10  -9-37.1332 54.8378   5
   5  10   9 8.51921 39.9355   8
  -5 -10 -10 2386.72 251.796   5
   5  10  10 2117.39 226.923   8
  -5 -10 -11-51.6274 60.3000   5
   5  10  11 3.46693 54.0431   8
  -5 -10 -12 12.1612 50.7084   5
   5  10  12-77.0306 64.5134   8
  -5 -10 -13 175.369 87.3780   5
   5  10  13 170.631 78.2863   8
   5  10  14 42.9001 56.2650   8
  -5 -10 -14 37.5317 58.1060   5
   5  10  15 296.786 112.243   3
  -5 -10 -15 302.794 118.641   5
   5  10  16 325.884 112.796   3
  -5 -10 -16 460.147 145.452   5
  -5 -11  17 298.835 126.155   7
  -5 -11  16-50.8647 78.8949   7
  -5 -11  15-44.1974 82.0750   7
  -5 -11  14 67.3299 58.1633   7
  -5  11  14 298.092 98.4228   8
  -5 -11  13 33.9914 51.8708   7
  -5  11  13 133.079 82.3779   8
  -5 -11  12 167.017 81.1865   7
  -5  11  12 80.0473 50.4735   8
  -5 -11  11 686.505 145.463   7
  -5  11  11 757.260 135.382   8
  -5 -11  10 623.351 136.376   7
  -5  11  10 515.954 115.437   8
  -5 -11   9 90.7631 55.6843   7
   5  11  -9 210.014 90.0260   8
  -5  11   9 244.989 85.0630   8
  -5 -11   8-57.6874 62.1264   7
   5  11  -8 127.335 69.3026   8
  -5  11   8 8.82284 41.8296   8
   5  11  -7 8.03841 42.5788   8
  -5  11   7-41.4414 49.2356   8
  -5  11   6 86.5734 57.3417   8
   5 -11  -6 4.23289 32.2450   6
   5  11  -6 38.1103 50.5718   8
  -5  11   5 667.878 112.068   8
   5 -11  -5 690.943 125.730   6
   5  11  -5 695.820 127.634   8
   5 -11  -4-35.6718 42.8429   6
  -5  11   4 17.0977 43.0329   8
   5  11  -4 39.6390 37.7892   8
   5  11  -3 110.162 52.3804   8
  -5  11   3 46.8196 41.5496   8
   5  11  -2 255.248 71.6102   8
  -5  11   2 235.454 66.2091   8
   5  11  -1 98.8115 61.2500   8
  -5  11   1 122.114 48.7796   8
  -5  11   0 106.506 55.4156   8
   5  11   0-20.6355 36.2862   8
   5  11   1 2114.96 214.252   8
  -5  11  -1 2735.88 225.540   8
   5  11   2 605.146 114.714   8
  -5  11  -2 769.631 120.275   8
  -5  11  -3 2264.03 207.015   8
   5  11   3 2283.97 225.164   8
   5  11   4 135.298 67.4565   8
  -5  11  -4 21.8904 34.0245   8
   5  11   5 577.928 119.393   8
  -5  11  -5 791.644 130.552   8
   5  11   6 165.852 73.1163   8
  -5  11  -6 244.627 82.0274   8
  -5  11  -7-42.6174 38.0548   8
  -5 -11  -7-11.7198 38.6264   5
   5  11   7 68.3348 51.6265   8
  -5 -11  -8 166.264 70.0935   5
   5  11   8 130.066 67.7250   8
  -5  11  -8 200.350 73.5232   8
  -5 -11  -9 149.793 65.6693   5
   5  11   9 361.371 106.999   8
  -5  11  -9 235.437 77.7575   8
  -5 -11 -10 112.539 76.7095   5
   5  11  10 122.789 69.4526   8
  -5  11 -10 124.085 69.4202   8
  -5 -11 -11 96.7902 67.9683   5
  -5  11 -11 121.335 58.1517   8
   5  11  11 87.3299 67.6221   8
  -5 -11 -12 349.688 106.448   5
   5  11  12 405.038 120.344   8
  -5 -11 -13 218.047 121.343   5
   5  11  13-52.9173 68.6429   8
  -5 -11 -14-128.900 95.7491   5
   5  11  14-1.02738 39.7516   8
   5  11  15-12.2937 57.3356   3
  -5 -11 -15-49.7878 74.8025   5
  -5 -12  16-21.5288 60.0344   7
  -5 -12  15 109.977 78.1380   7
  -5  12  14-43.1267 68.0559   8
  -5 -12  14 219.736 101.789   7
  -5  12  13 118.067 72.2459   8
  -5 -12  13-57.9233 76.7867   7
  -5  12  12-103.600 63.7351   8
  -5 -12  12-149.123 96.9200   7
  -5  12  11 2609.23 261.720   8
   5  12 -11 2226.19 261.225   8
  -5 -12  11 2185.37 259.185   7
  -5  12  10 272.628 92.2824   8
   5  12 -10 503.490 131.163   8
   5  12  -9 105.030 68.7489   8
  -5  12   9 51.5255 46.2921   8
  -5  12   8 48.7083 45.3838   8
   5  12  -8 89.0628 60.6021   8
   5  12  -7 1257.13 182.041   8
  -5  12   7 1218.76 166.814   8
   5  12  -6 109.616 73.4340   8
  -5  12   6 90.9353 47.8414   8
  -5  12   5 2572.72 235.323   8
   5  12  -5 2103.71 226.899   8
   5  12  -4 1010.13 157.901   8
  -5  12   4 1238.61 161.567   8
   5  12  -3 1339.43 178.371   8
  -5  12   3 1154.58 155.746   8
   5  12  -2 104.019 62.2341   8
  -5  12   2 255.406 78.1581   8
   5  12  -1 97.9461 60.4491   8
  -5  12   1 48.6753 45.3593   8
   5  12   0 1018.33 157.214   8
  -5  12   0 1190.99 158.464   8
   5  12   1 749.160 136.996   8
  -5  12  -1 972.471 142.469   8
   5  12   2 2.59878 37.0574   8
  -5  12  -2 13.5563 36.8104   8
  -5  12  -3 374.711 95.3888   8
   5  12   3 379.162 104.343   8
   5  12   4-60.0391 54.4205   8
  -5  12  -4-50.2779 54.9279   8
  -5  12  -5 406.384 99.9630   8
   5  12   5 470.298 123.046   8
   5  12   6 78.4626 57.3273   8
  -5  12  -6 209.912 74.7347   8
   5  12   7 522.276 120.229   8
  -5  12  -7 528.059 118.832   8
  -5  12  -8 595.380 126.269   8
   5  12   8 616.981 132.153   8
   5  12   9 379.042 109.445   8
  -5  12  -9 487.526 115.215   8
  -5  12 -10-9.96110 44.6858   8
   5  12  10 108.097 69.1718   8
   5  12  11 286.967 98.9216   8
  -5  12 -11 235.488 88.5169   8
  -5 -12 -12 98.8592 76.8909   5
   5  12  12 45.4621 61.6821   8
   5  12  13 455.112 124.191   8
  -5 -12 -13 306.866 105.481   5
  -5 -12 -14-43.8267 49.4625   5
  -5  13  14 403.861 112.623   8
  -5  13  13 37.7278 51.7516   8
   5  13 -13-55.4073 70.4503   8
   5  13 -12 190.892 91.6993   8
  -5  13  12 223.677 90.0257   8
   5  13 -11 621.770 145.609   8
  -5  13  11 667.512 137.634   8
  -5  13  10 32.6535 55.9929   8
   5  13 -10-3.91531 51.2678   8
  -5  13   9 73.9348 48.2395   8
   5  13  -9-13.1824 62.9535   8
  -5  13   8 475.073 112.575   8
   5  13  -8 533.063 125.368   8
  -5  13   7 31.8001 42.5316   8
   5  13  -7 37.7992 59.9924   8
  -5  13   6 124.139 62.7584   8
   5  13  -6-3.32770 59.6413   8
  -5  13   5 292.506 83.7927   8
   5  13  -5 406.088 106.852   8
  -5  13   4 312.028 79.4511   8
   5  13  -4 272.093 88.7183   8
   5  13  -3 1336.36 189.320   8
  -5  13   3 1359.33 178.616   8
  -5  13   2 355.990 96.3434   8
   5  13  -2 400.111 105.073   8
  -5  13   1-25.0752 43.3899   8
   5  13  -1 61.5434 60.7108   8
  -5  13   0 19.3864 46.3507   8
   5  13   0 12.3796 49.3175   8
  -5  13  -1 208.776 81.4266   8
   5  13   1 76.7143 51.2630   8
   5  13   2 184.765 78.5831   8
  -5  13  -2 292.697 90.1351   8
   5  13   3 158.886 75.1879   8
  -5  13  -3 148.206 63.7057   8
   5  13   4 523.496 124.517   8
  -5  13  -4 399.314 102.751   8
  -5  13  -5 22.1619 38.3510   8
   5  13   5 24.1212 39.0895   8
  -5  13  -6-53.9135 53.7944   8
   5  13   6 87.4967 74.4629   8
  -5  13  -7 639.249 136.187   8
   5  13   7 572.672 129.709   8
   5  13   8 52.3746 57.7884   8
  -5  13  -8 166.128 76.3671   8
  -5  13  -9 207.491 79.4058   8
   5  13   9 159.376 85.9626   8
   5  13  10 3.66945 37.4162   8
   5  13  11-36.8253 64.4204   8
   5  13  12 74.8071 66.2191   8
  -5  14  12 11.2445 43.2695   8
  -5  14  11-23.8553 47.6892   8
   5  14 -11 62.2543 58.4651   8
  -5  14  10 129.060 71.7070   8
   5  14 -10 119.996 62.6375   8
  -5  14   9-24.2438 51.3136   8
   5  14  -9-4.64010 50.2500   8
   5  14  -8 597.692 142.855   8
  -5  14   8 357.850 104.320   8
  -5  14   7 61.0605 56.9359   8
   5  14  -7-27.0060 53.0521   8
   5  14  -6 241.050 94.9165   8
  -5  14   6 142.239 74.5647   8
  -5  14   5 412.989 107.323   8
   5  14  -5 299.809 97.9727   8
   5  14  -4-26.4147 46.9244   8
  -5  14   4-86.9562 69.6146   8
   5  14  -3 251.612 98.5832   8
  -5  14   3 339.445 96.3029   8
  -5  14   2-25.9055 40.8616   8
   5  14  -2-83.7830 68.7498   8
  -5  14   1-55.3995 53.3846   8
   5  14  -1 93.3995 66.2501   8
   5  14   0 183.764 77.1118   8
  -5  14   0 256.886 81.2822   8
  -5  14  -1 120.306 62.9976   8
   5  14   1 93.6267 72.6248   8
   5  14   2 162.901 83.6014   8
  -5  14  -2 141.135 66.5123   8
   5  14   3 40.4569 55.1638   8
  -5  14  -3-34.0140 50.5777   8
   5  14   4-1.08667 59.1773   8
  -5  14  -4 27.8494 47.2476   8
   5  14   5-47.2074 54.8572   8
  -5  14  -5-24.7118 49.7643   8
   5  14   6 222.398 86.6129   8
  -5  14  -6 180.512 79.7988   8
  -5  14  -7 163.046 76.7124   8
   5  14   7 287.229 103.543   8
   5  14   8 253.046 97.0859   8
   5  14   9 179.484 71.0248   8
   5  14  10-32.4045 49.1322   8
   5  15  -9-1.15311 44.3342   8
  -5  15   9 20.8241 40.4017   8
   5  15  -8 104.514 59.0814   8
  -5  15   8 233.289 91.6079   8
   5  15  -7-53.7171 54.3926   8
  -5  15   7 25.0956 51.7954   8
   5  15  -6-42.7660 71.7736   8
  -5  15   6 99.6500 61.4388   8
   5  15  -5 380.241 113.631   8
  -5  15   5 271.819 92.9539   8
  -5  15   4 319.172 102.679   8
   5  15  -4 227.889 98.9441   8
  -5  15   3-10.2593 40.7182   8
   5  15  -3 142.282 87.6018   8
  -5  15   2 137.118 71.7411   8
   5  15  -2 123.826 75.6755   8
   5  15  -1-96.3467 79.5297   8
  -5  15   1 37.7267 53.9394   8
   5  15   0 727.358 148.359   8
  -5  15   0 505.719 123.772   8
  -5  15  -1-42.2908 45.1445   8
   5  15   1 89.1624 65.2914   8
   5  15   2 376.686 113.027   8
  -5  15  -2 264.872 97.0321   8
  -5  15  -3 27.3536 49.9291   8
   5  15   3-14.2683 58.3966   8
   5  15   4 224.694 90.5954   8
  -5  15  -4 338.379 102.910   8
   5  15   5 117.360 81.4667   8
  -5  15  -5 199.056 84.4746   8
   5  15   6 634.822 144.768   8
   5  15   7 470.155 133.735   8
  -5  16   6 196.303 85.2015   8
  -5  16   5 158.827 76.8899   8
  -5  16   4 464.283 120.325   8
   5  16  -4 472.938 130.550   8
   5  16  -3 13.5648 49.0287   8
  -5  16   3 96.2477 70.1136   8
  -5  16   2 381.490 111.527   8
   5  16  -2 406.273 117.097   8
  -5  16   1 560.562 130.563   8
   5  16  -1 709.888 159.018   8
   5  16   0 701.895 153.734   8
  -5  16   0 780.330 156.011   8
   5  16   1-71.6665 64.6972   8
  -5  16  -1-27.3451 47.8837   8
  -5  16  -2-80.8662 68.2376   8
   5  16   2 71.5320 60.6739   8
  -6   0  23 128.133 84.2133   7
  -6   0  22 1063.48 219.682   7
  -6   0  21 68.5726 94.7145   7
  -6   0  20 2140.54 288.428   7
  -6   0  19 48.2126 72.8058   7
  -6   0  18 370.574 120.734   7
  -6   0  17 75.2390 50.7500   7
  -6   0  16 954.623 166.906   7
  -6   0  15-8.50764 45.8522   7
  -6   0  15-36.9153 34.7123   4
  -6   0  14 39.1793 66.0412   7
  -6   0  14 27.8295 27.0109   4
  -6   0  13-20.4739 24.6767   4
  -6   0  12 54.7749 32.6649   4
  -6   0  11-29.9362 27.8005   4
  -6   0  10 22038.1 479.538   4
  -6   0   9 5.82629 22.1339   4
  -6   0   8 15440.8 384.253   4
  -6   0   7 36.5402 32.2971   4
  -6   0   6 20065.7 412.933   4
  -6   0   5-13.7686 17.7639   4
  -6   0   4 28022.2 460.604   4
  -6   0   3 23.5244 23.4659   4
   6   0  -3 20.9083 11.0202   3
   6   0  -2 2792.82 101.717   3
  -6   0   2 2735.74 135.037   4
  -6   0   1-3.69253 17.4685   4
   6   0  -1-15.2739 14.9653   3
   6   0  -1 4.93044 3.53192   8
   6   0   0 12223.7 255.984   3
   6   0   0 12680.8 285.616   1
  -6   0   0 12099.8 262.128   4
   6   0   0 12832.7 304.794   2
  -6   0  -1-3.79505 11.9963   4
   6   0   1-8.20052 14.7136   2
   6   0   1-0.18265 2.90713   8
   6   0   1-11.3401 15.5896   3
   6   0   1-7.19765 18.6511   1
   6   0   2 1121.98 92.7736   1
   6   0   2 1063.16 92.3840   2
   6   0   2 1198.73 92.8899   3
  -6   0  -2 1089.12 72.7408   4
   6   0   3 20.1958 16.0467   2
   6   0   3 8.37178 13.9686   6
   6   0   3-4.07260 17.8805   1
   6   0   3 7.87388 21.3474   3
  -6   0  -3 11.2523 10.7463   4
   6   0   4 6161.37 224.588   6
   6   0   4 6223.18 235.346   3
   6   0   4 6419.71 234.796   2
  -6   0  -4 6142.94 151.947   4
   6   0   5 17.8236 19.3819   2
  -6   0  -5 69.4714 14.7638   4
   6   0   5 50.4988 25.8402   6
   6   0   5 0.82863 22.5407   3
   6   0   6 20055.7 467.982   3
   6   0   7-8.52696 27.5888   3
   6   0   8 686.774 96.9616   3
   6   0   9-66.6182 46.4655   3
   6   0  10 3206.39 219.008   3
   6   0  11-60.7111 44.1522   3
   6   0  12 12927.2 465.455   3
   6   0  13 3.34929 45.7002   3
  -6   0 -14 414.421 114.854   5
   6   0  14 298.725 80.6804   3
   6   0  15-13.9205 40.1375   3
  -6   0 -15 52.1317 79.7170   5
   6   0  16 3510.92 274.269   3
  -6   0 -16 3761.98 336.568   5
  -6   0 -17 1.55029 58.9359   5
   6   0  17 33.4103 32.9599   3
  -6   0 -18 283.342 113.167   5
   6   0  18 278.354 89.1532   3
   6   0  19-8.23565 41.8150   3
  -6   0 -19 274.682 112.484   5
  -6   0 -20 95.7978 84.4838   5
  -6   1  23-10.0747 49.2233   7
  -6  -1  22-101.000 100.654   7
  -6   1  22 267.680 118.474   7
  -6  -1  21 296.524 108.847   7
  -6   1  21 191.910 107.419   7
  -6  -1  20-131.639 105.176   7
  -6   1  20-69.3787 63.5320   7
  -6   1  19 593.034 150.007   7
  -6  -1  19 1020.50 198.532   7
  -6  -1  18 3149.07 330.619   7
  -6   1  18 2724.32 296.931   7
  -6   1  17 9.58483 60.4767   7
  -6  -1  17-23.6894 62.2701   7
  -6  -1  16 1020.06 184.416   7
  -6   1  16 1343.60 194.407   7
  -6  -1  15 85.8427 83.5777   7
  -6   1  15 213.838 90.5103   7
  -6   1  15 84.7810 38.8469   4
  -6  -1  15 82.9894 40.0133   4
  -6  -1  14 494.377 129.382   7
  -6  -1  14 538.351 87.1347   4
  -6   1  14 497.277 80.1065   4
  -6  -1  13 240.528 54.5163   4
  -6   1  13 248.027 54.2149   4
  -6   1  12 70.6124 34.1733   4
  -6  -1  12 134.692 45.4666   4
  -6  -1  11 289.362 57.2833   4
  -6   1  11 247.593 53.3195   4
  -6   1  10 102.703 38.6236   4
  -6   1  10 66.1381 16.1995   3
  -6  -1  10 51.1109 31.3136   4
  -6   1   9 2444.57 157.539   4
  -6  -1   9 2422.98 157.079   4
  -6   1   8 448.192 69.3951   4
  -6  -1   8 402.562 64.5926   4
  -6  -1   7 656.102 79.0047   4
  -6   1   7 599.574 77.1254   4
  -6  -1   6 6271.40 231.320   4
  -6   1   6 6123.71 233.520   4
  -6   1   5 107.562 36.7469   4
  -6  -1   5 69.2757 28.2134   4
   6   1  -4 6505.53 112.117   3
  -6  -1   4 6493.08 222.287   4
  -6   1   4 6527.34 227.369   4
  -6   1   3 27.5969 26.3953   4
   6   1  -3 37.4176 12.7969   3
  -6  -1   3 52.4670 27.3556   4
   6   1  -2 16716.9 253.658   3
  -6  -1   2 16345.2 329.984   4
  -6   1   2 17253.8 342.506   4
   6  -1  -2 17177.7 349.218   2
  -6   1   1 26712.3 414.932   4
   6  -1  -1 26843.8 448.430   2
   6   1  -1 26645.1 288.304   8
   6   1  -1 26450.0 416.222   1
   6   1  -1 27186.1 359.315   3
   6  -1  -1 27791.8 369.613   3
  -6  -1   1 27147.1 410.056   4
   6   1   0 11172.5 277.846   1
   6  -1   0 11535.9 250.120   3
   6   1   0 11281.8 251.020   3
  -6  -1   0 11350.7 256.561   4
   6  -1   0 11209.0 294.024   2
  -6   1   0 11254.7 260.646   4
   6   1   0 10845.4 178.753   8
   6   1   1 9822.01 269.120   1
  -6  -1  -1 9724.13 228.253   4
   6  -1   1 9279.68 240.120   3
   6   1   1 9810.39 250.740   3
   6  -1   1 9986.23 283.653   2
   6  -1   1 9723.00 249.327   1
  -6   1  -1 9945.28 234.693   4
   6   1   1 9145.86 167.349   8
  -6   1  -2 4300.63 149.352   4
   6  -1   2 4386.01 171.392   1
   6  -1   2 4536.25 176.112   3
   6   1   2 4398.26 178.749   3
   6  -1   2 4258.28 190.134   2
   6   1   2 4245.55 121.727   8
  -6  -1  -2 4351.01 148.014   4
   6   1   2 4334.66 179.029   2
   6  -1   3 15267.4 334.090   1
   6  -1   3 14894.4 370.368   6
   6  -1   3 15497.6 345.234   3
   6  -1   3 15806.1 375.875   2
   6   1   3 15519.2 354.777   3
   6   1   3 14823.5 250.593   8
  -6  -1  -3 15351.8 269.100   4
  -6   1  -3 14847.3 264.503   4
   6   1   3 15789.7 344.556   2
   6  -1   4 11284.8 328.471   6
   6   1   4 11275.7 272.747   6
   6   1   4 11319.3 297.900   2
   6   1   4 10871.6 237.238   8
   6  -1   4 11829.4 332.721   2
   6  -1   4 11579.8 314.765   3
   6   1   4 11890.9 327.765   3
  -6   1  -4 11424.9 216.137   4
   6  -1   4 10888.5 296.920   1
   6   1   5 367.265 59.1823   3
   6   1   5 338.518 48.9690   6
   6  -1   5 366.084 62.0435   6
  -6   1  -5 408.471 37.1444   4
   6  -1   5 409.635 66.7107   3
   6  -1   5 317.039 52.3387   1
   6   1   5 400.970 59.7594   2
  -6   1  -6 2646.72 83.3996   4
   6  -1   6 2690.97 167.104   3
   6   1   6 2722.90 154.749   2
   6   1   6 2821.91 175.545   3
   6  -1   7 5858.24 256.183   3
   6   1   7 5862.75 264.851   3
   6  -1   8 454.952 76.9404   3
   6   1   8 392.048 73.0172   3
   6  -1   9 6095.88 283.737   3
   6   1   9 6306.56 302.346   3
   6  -1  10 47.7842 37.9611   3
   6   1  10 42.2391 36.5658   3
   6  -1  11 191.337 63.4239   3
   6   1  11 159.420 57.3233   3
   6  -1  12 272.532 79.4302   3
   6   1  12 111.899 52.7622   3
   6   1  13 53.6176 42.2508   3
   6  -1  13 156.101 57.3947   3
   6  -1  14-14.7365 30.5435   3
   6   1  14 34.5302 50.3562   3
  -6  -1 -14 82.2927 56.6857   5
   6   1  15 87.4840 47.3836   3
   6  -1  15 6.74376 40.3930   3
  -6  -1 -15 54.8069 62.3138   5
  -6   1 -15-22.2826 66.9586   5
  -6   1 -16-12.0103 42.6980   5
  -6  -1 -16 67.5062 93.5255   5
   6   1  16 75.1689 56.4761   3
   6  -1  16-44.0738 54.4563   3
  -6  -1 -17-13.8753 59.6084   5
   6  -1  17 29.3942 42.3352   3
  -6   1 -17-76.7881 59.9790   5
   6  -1  18 89.6009 55.9389   3
  -6  -1 -18 6.20556 55.9297   5
  -6   1 -18-13.1286 49.2509   5
   6   1  18-54.2113 54.8146   3
  -6  -1 -19 277.170 114.033   5
  -6   1 -19 155.056 85.5365   5
   6  -1  19 131.736 55.4627   3
   6   1  19 282.702 86.9539   3
  -6   1 -20 131.213 78.5391   5
  -6  -1 -20 50.5021 56.0147   5
  -6  -2  22 104.543 84.4136   7
  -6  -2  21 287.188 131.822   7
  -6   2  21 324.551 113.453   7
  -6   2  20 9.49073 41.1979   7
  -6  -2  20 107.065 77.4238   7
  -6   2  19 807.179 167.816   7
  -6  -2  19 1026.60 201.651   7
  -6   2  18 574.228 134.641   7
  -6  -2  18 419.043 130.694   7
  -6   2  17 707.852 145.050   7
  -6  -2  17 698.026 156.636   7
  -6  -2  16 29.5882 52.5588   7
  -6   2  16-26.0343 48.8184   7
  -6  -2  15 222.514 97.1521   7
  -6   2  15 74.8729 49.4493   7
  -6   2  15 154.764 52.5392   4
  -6   2  14 2526.82 182.216   4
  -6  -2  14 2366.26 254.994   7
  -6  -2  13 479.611 120.214   7
  -6   2  13 620.488 90.3947   4
  -6  -2  12 10060.0 357.508   4
  -6   2  12 9956.74 348.152   4
  -6  -2  11 1.50843 27.6622   4
  -6   2  11-59.4427 36.1448   4
  -6  -2  10 622.605 86.7553   4
  -6   2  10 905.277 103.067   4
  -6  -2   9 2909.18 177.797   4
  -6   2   9 2696.46 168.510   4
  -6  -2   8 10184.9 319.235   4
  -6   2   8 10270.2 322.603   4
   6  -2  -7 4519.50 174.497   2
  -6  -2   7 4638.30 211.466   4
  -6   2   7 4377.91 207.290   4
  -6  -2   6 13889.6 355.260   4
   6  -2  -6 12676.8 294.843   2
  -6   2   6 13364.6 350.998   4
   6   2  -5 765.709 30.2268   3
   6  -2  -5 699.450 70.2547   2
  -6  -2   5 837.897 84.1642   4
  -6   2   5 724.341 81.6655   4
   6   2  -4 7923.91 139.811   3
   6  -2  -4 8017.98 239.375   2
  -6  -2   4 7596.89 249.384   4
  -6   2   4 7824.60 253.613   4
   6  -2  -3 6028.21 210.864   2
   6   2  -3 6015.13 142.645   3
  -6  -2   3 5684.14 210.177   4
  -6   2   3 6059.24 216.223   4
   6  -2  -2 2040.02 124.758   2
   6   2  -2 2018.98 93.0335   3
  -6  -2   2 1898.46 118.805   4
  -6   2   2 2176.57 125.655   4
  -6   2   1 701.299 68.4738   4
   6   2  -1 761.106 59.6361   8
  -6  -2   1 770.455 74.1779   4
   6   2  -1 710.884 71.0185   1
   6   2  -1 910.557 67.6651   3
   6  -2  -1 744.781 79.9838   2
  -6   2   0 449.737 54.0055   4
   6  -2   0 480.483 54.1427   3
   6   2   0 490.580 61.6288   1
   6   2   0 439.001 53.4515   3
   6   2   0 524.515 50.5477   8
  -6  -2   0 429.876 54.7576   4
   6  -2   0 508.807 66.3144   2
   6  -2   1 667.066 67.5907   3
  -6   2  -1 710.777 67.1991   4
   6   2   1 733.264 70.0902   3
   6  -2   1 571.477 73.2325   2
  -6   2  -1 646.978 27.5994   8
   6   2   1 630.972 53.7709   8
   6   2   1 630.392 74.1343   1
  -6   2  -2 12868.7 272.631   4
   6  -2   2 12971.9 307.078   3
   6  -2   2 13230.4 352.794   2
   6   2   2 13327.9 318.406   3
   6   2   2 12944.3 250.219   8
   6  -2   2 13218.4 285.166   1
   6  -2   2 13375.0 367.219   6
  -6   2  -3 7759.45 204.340   4
   6  -2   3 7484.36 282.075   6
   6  -2   3 7709.38 225.083   1
   6  -2   3 7541.89 245.369   3
   6   2   3 7376.54 201.519   8
   6   2   3 7200.71 248.298   3
   6  -2   4 4252.43 221.628   6
   6   2   4 4096.65 144.801   6
   6  -2   4 4212.85 173.271   1
   6  -2   4 4426.80 196.446   3
   6   2   4 4571.04 207.186   3
   6   2   4 4311.68 164.397   8
   6   2   4 4471.66 182.636   2
  -6   2  -4 4276.77 146.415   4
   6   2   5 393.076 56.7694   2
   6   2   5 416.152 47.3514   6
   6   2   5 404.075 67.9957   3
   6  -2   5 448.868 74.6063   6
   6   2   5 413.926 55.2265   8
   6  -2   5 393.765 62.0139   3
  -6   2  -5 407.572 43.3072   4
   6  -2   5 399.462 54.6216   1
   6  -2   6 8323.74 292.110   3
   6   2   6 8896.19 320.835   3
   6   2   6 8211.82 257.896   2
   6   2   6 8488.48 260.011   8
  -6   2  -6 8370.69 179.631   4
   6  -2   6 8701.55 274.606   1
   6  -2   7 1099.50 113.041   3
   6   2   7 1106.32 95.8256   2
   6   2   7 1160.04 122.459   3
  -6   2  -7 1100.34 57.4394   4
   6  -2   8 257.831 55.9002   3
   6   2   8 302.365 69.3715   3
   6   2   9 758.197 107.539   3
   6  -2   9 725.920 97.9150   3
   6  -2  10 1627.12 152.897   3
   6   2  10 1452.28 157.160   3
   6   2  11 235.319 70.1935   3
   6  -2  11 168.780 53.9684   3
   6  -2  12 3004.53 220.438   3
   6   2  12 3123.81 241.918   3
   6  -2  13 3715.18 253.181   3
  -6  -2 -13 3890.47 323.773   5
   6   2  13 3712.81 269.268   3
  -6  -2 -14 328.599 103.073   5
   6  -2  14 319.962 83.0518   3
  -6   2 -14 239.032 78.2281   5
   6   2  14 242.239 79.6238   3
  -6  -2 -15 155.184 103.776   5
  -6   2 -15-2.64313 44.8080   5
   6   2  15 89.3575 57.2525   3
   6  -2  15-23.9484 38.8836   3
  -6   2 -16 613.864 137.027   5
   6  -2  16 585.848 115.577   3
   6   2  16 661.970 129.280   3
  -6  -2 -16 649.199 154.645   5
  -6  -2 -17-19.1500 52.9679   5
   6   2  17-11.4997 48.8746   3
  -6   2 -17 116.010 68.7843   5
   6  -2  17-40.8598 43.8454   3
   6   2  18-38.5486 56.4525   3
  -6  -2 -18-96.8949 91.3499   5
   6  -2  18-103.735 62.6521   3
  -6   2 -18-39.7748 70.9400   5
   6  -2  19 97.3443 60.5167   3
  -6   2 -19 74.8735 75.3631   5
   6   2  19-24.6987 41.3046   3
  -6  -2 -20 495.108 140.700   5
   6   2  20 357.249 99.1088   3
  -6  -3  22 9.42660 76.8313   7
  -6  -3  21 640.484 176.393   7
  -6  -3  20 195.932 106.311   7
  -6  -3  19 256.066 109.918   7
  -6   3  19 96.7535 73.5009   7
  -6  -3  18 592.372 154.052   7
  -6   3  18 564.867 131.195   7
  -6   3  17-108.069 83.3903   7
  -6  -3  17-24.6404 63.5717   7
  -6  -3  16-4.12864 58.0373   7
  -6   3  16 188.166 79.1483   7
  -6  -3  15 111.560 79.7316   7
  -6   3  15 76.1876 62.1810   7
  -6   3  15 28.6459 29.2976   4
  -6   3  14-7.60811 26.8447   4
  -6  -3  14-24.7073 51.5474   7
  -6   3  13 2606.19 186.582   4
  -6  -3  13 2458.46 249.734   7
  -6   3  12 176.188 51.6050   4
  -6  -3  12 258.007 92.9095   7
  -6   3  11 1764.95 146.917   4
   6  -3 -10 12845.7 286.631   2
  -6   3  10 13075.4 391.604   4
   6  -3  -9 3645.56 155.759   2
  -6   3   9 3997.40 212.976   4
   6  -3  -8 485.349 58.3025   2
  -6   3   8 443.226 69.1831   4
   6  -3  -7 9156.24 254.406   2
  -6   3   7 9569.95 310.177   4
   6  -3  -6 278.727 49.7742   2
  -6   3   6 213.429 54.9951   4
  -6   3   5 188.665 45.1990   4
  -6   3   5 182.882 35.3039   8
   6  -3  -5 141.956 34.6078   2
   6  -3  -4 2615.67 143.894   2
  -6   3   4 2365.47 111.186   8
   6  -3  -3 6084.83 224.728   2
  -6   3   3 5984.92 159.318   8
   6  -3  -2 14705.1 356.299   2
   6   3  -2 15237.4 323.979   1
  -6   3   2 14255.7 221.628   8
  -6   3   1 7511.97 145.428   8
   6   3  -1 6738.75 223.727   1
   6  -3  -1 6943.29 252.148   2
   6   3  -1 6789.08 207.614   8
  -6   3   0 220.564 24.8572   8
   6   3   0 230.299 46.5931   1
   6   3   0 217.609 39.7980   8
   6   3   1 2323.88 122.506   8
  -6   3  -1 2325.24 81.0799   8
   6   3   1 2431.73 146.532   1
   6  -3   2 5932.47 263.596   6
   6   3   2 5920.06 198.183   8
   6   3   3 5810.01 201.631   8
   6  -3   3 6359.24 283.391   6
   6  -3   3 6071.58 231.078   3
   6   3   4 7819.02 168.314   6
   6  -3   4 8839.90 286.656   3
   6  -3   4 8424.45 329.517   6
   6  -3   4 8307.28 228.983   1
   6   3   4 8201.18 248.312   8
   6  -3   5 1256.76 132.246   6
   6  -3   5 1230.55 92.4094   1
   6  -3   5 1329.24 115.865   3
   6   3   5 1144.13 114.661   3
   6   3   5 1279.12 101.631   8
   6   3   5 1230.74 97.3379   2
   6  -3   6 1196.70 94.9356   1
   6  -3   6 1078.96 107.820   3
   6   3   6 1344.32 127.417   3
   6   3   6 1231.81 105.237   8
   6   3   6 1170.04 94.6835   2
   6  -3   7 5943.14 262.664   3
   6   3   7 6013.19 215.460   2
   6   3   7 6587.50 292.726   3
   6   3   7 6157.75 249.368   8
   6  -3   7 6244.37 228.735   1
   6  -3   8 2784.19 187.772   3
   6   3   8 2439.85 139.922   2
   6   3   8 2786.73 200.733   3
   6   3   8 2495.16 167.260   8
   6  -3   8 2729.83 158.637   1
   6  -3   9 12593.4 356.212   1
   6  -3   9 12459.3 407.081   3
   6   3   9 13325.0 452.796   3
   6   3  10 25.9361 40.8881   3
   6  -3  10 70.4407 31.7678   3
   6  -3  11 1500.42 152.454   3
   6   3  11 1599.61 174.598   3
   6   3  12 97.2899 70.3138   3
   6  -3  12-15.6727 29.6035   3
   6  -3  13 3221.20 236.347   3
  -6  -3 -13 2869.86 286.037   5
   6   3  13 2778.64 241.795   3
  -6  -3 -14 1393.37 204.449   5
   6  -3  14 1397.70 161.992   3
  -6   3 -14 1411.75 183.944   5
   6   3  14 1520.55 187.541   3
  -6   3 -15 355.819 106.938   5
  -6  -3 -15 195.155 96.0533   5
   6  -3  15 228.369 77.2918   3
   6   3  15 337.802 91.9191   3
  -6  -3 -16 69.9970 63.8995   5
   6  -3  16 115.991 50.3264   3
  -6   3 -16 47.3688 49.3276   5
   6   3  16 170.641 84.5129   3
  -6   3 -17 1104.29 179.952   5
   6   3  17 977.219 159.454   3
   6  -3  17 813.241 136.539   3
  -6  -3 -17 909.842 186.955   5
   6  -3  18 224.386 75.1540   3
   6   3  18 194.714 76.9458   3
  -6   3 -18 148.271 74.0062   5
  -6  -3 -18 217.938 99.4917   5
  -6  -3 -19 32.4771 59.9930   5
   6   3  19-29.9326 43.2032   3
   6   3  20 103.224 63.3619   3
  -6  -4  21 49.5954 76.9475   7
  -6  -4  20 54.5454 82.5393   7
  -6  -4  19-23.5443 68.3474   7
  -6  -4  18 2810.63 331.447   7
  -6   4  17 36.4878 41.9367   7
  -6  -4  17 10.0031 79.8893   7
  -6  -4  16 350.609 122.797   7
  -6   4  16 167.547 73.5043   7
  -6  -4  15 1738.98 234.928   7
  -6   4  15 1762.04 162.695   4
  -6   4  15 1958.82 214.560   7
  -6  -4  14 427.793 109.683   7
  -6   4  14 417.125 80.5351   4
  -6  -4  13 1500.14 198.330   7
  -6   4  13 1207.75 130.188   4
  -6   4  12 171.511 51.8155   4
  -6  -4  12-33.9419 53.3669   7
  -6  -4  11 799.771 142.784   7
  -6   4  11 1000.80 118.810   4
  -6   4  10 4290.00 234.142   4
  -6   4   9 638.727 90.0958   4
   6  -4  -9 496.080 59.1177   2
  -6   4   8 869.754 101.507   4
   6  -4  -8 956.173 84.0177   2
  -6   4   7 579.551 74.9827   8
   6  -4  -7 579.821 66.7145   2
   6  -4  -6 2393.64 137.928   2
  -6   4   6 2344.03 137.974   8
   6  -4  -5 938.508 90.5057   2
  -6   4   5 936.854 82.9781   8
  -6   4   4 8605.53 228.483   8
  -6   4   3 2137.50 108.132   8
   6   4  -2 1678.15 111.158   1
   6   4  -2 1423.25 107.649   8
  -6   4   2 1482.16 84.5082   8
   6   4  -1 3673.52 170.133   1
  -6   4   1 3286.81 122.636   8
   6   4  -1 3703.97 171.483   8
  -6   4   0 152.052 27.2293   8
   6   4   0 133.661 33.6071   8
   6   4   0 176.533 43.3965   1
   6  -4   1 3424.45 208.171   6
  -6   4  -1 3621.34 127.003   8
   6   4   1 3690.08 172.196   8
   6  -4   2 648.957 96.5454   6
  -6   4  -2 619.099 55.7471   8
   6   4   2 603.038 71.6425   8
   6  -4   3 2513.98 190.494   6
   6   4   3 2434.83 143.922   8
   6   4   4 1867.04 129.935   8
   6  -4   4 1612.38 154.209   6
   6   4   4 1447.76 50.1289   6
   6   4   5 5501.80 231.564   8
   6  -4   5 5321.47 285.061   6
   6  -4   6 2304.20 120.702   1
   6   4   6 2589.57 165.545   8
   6   4   6 2342.01 133.986   2
   6  -4   7 34.2479 21.8300   1
   6  -4   7 8.43760 33.4081   3
   6   4   7 44.3282 45.5592   3
   6   4   7 29.3827 27.0167   8
   6   4   7 3.43024 14.8006   2
   6  -4   8 5975.53 215.470   1
   6  -4   8 6120.62 283.508   3
   6   4   8 5788.75 209.225   2
   6   4   8 6662.93 314.528   3
   6   4   8 6520.49 284.851   8
   6   4   9 133.140 61.8729   3
   6  -4   9 216.675 45.8448   1
   6  -4   9 130.116 44.8349   3
   6   4   9 216.909 59.5813   8
   6  -4  10 1266.07 138.397   3
   6   4  10 1362.45 156.827   3
   6  -4  10 1340.72 112.153   1
   6   4  11 608.565 108.929   3
   6  -4  11 513.560 92.0263   3
   6   4  12 671.437 123.025   3
   6  -4  12 381.947 83.9769   3
  -6  -4 -12 365.760 120.503   5
   6   4  13 68.2653 45.5597   3
   6  -4  13-1.10267 34.3185   3
  -6  -4 -13 113.607 61.7194   5
   6   4  14 534.372 120.234   3
  -6   4 -14 388.402 95.6280   5
   6  -4  14 521.066 105.736   3
  -6  -4 -14 569.598 146.147   5
   6   4  15 291.526 86.6948   3
  -6   4 -15 148.534 71.8367   5
  -6  -4 -15 283.328 104.499   5
  -6  -4 -16-12.0397 63.2032   5
   6   4  16-112.218 72.3093   3
  -6  -4 -17 39.3746 67.7181   5
   6   4  17-11.8649 47.1139   3
   6   4  18-58.5008 63.6142   3
  -6  -4 -18-16.9482 90.9064   5
  -6  -4 -19 168.903 107.398   5
   6   4  19 73.0409 56.7841   3
   6   4  20 169.238 75.4816   3
  -6  -5  21 161.861 96.3713   7
  -6  -5  20 115.227 98.5084   7
  -6  -5  19 264.472 125.425   7
  -6  -5  18 205.580 113.756   7
  -6  -5  17-4.35512 51.4525   7
  -6  -5  16 1060.04 193.368   7
  -6   5  15 386.631 83.1208   4
  -6  -5  15 225.535 88.7524   7
  -6   5  15 406.970 99.5199   7
  -6   5  14 239.933 63.4058   4
  -6  -5  14 455.004 126.199   7
  -6   5  13 1808.41 165.979   4
  -6  -5  13 1918.61 228.654   7
  -6  -5  12 733.611 144.394   7
  -6   5  12 806.977 110.392   4
  -6   5  11 53.2999 44.4615   4
  -6  -5  11 1.32961 46.9279   7
  -6  -5  10 2568.74 234.408   7
  -6   5  10 2561.78 187.738   4
  -6   5   9 94.2013 38.0208   8
  -6  -5   9 109.597 54.3280   7
  -6   5   8 6436.95 265.562   8
  -6   5   7 1542.87 124.279   8
  -6   5   6 89.6493 30.2704   8
  -6   5   5 3047.59 157.093   8
  -6   5   4 9560.63 265.772   8
   6   5  -3 2174.99 126.093   1
  -6   5   3 1820.93 111.044   8
   6   5  -2 3006.37 169.929   8
   6   5  -2 3203.28 157.908   1
  -6   5   2 3131.02 141.043   8
   6   5  -1 22417.4 439.149   1
   6   5  -1 22981.1 465.553   8
  -6   5   1 22628.5 374.839   8
   6   5   0 433.392 65.0131   1
   6  -5   0 459.413 82.3384   6
  -6   5   0 491.862 56.3749   8
   6   5   0 449.122 64.8274   8
   6  -5   1 11631.4 409.757   6
   6   5   1 12377.3 348.091   8
  -6   5  -1 11866.2 272.059   8
   6  -5   2 2100.04 179.888   6
   6   5   2 2156.96 146.116   8
  -6   5  -2 2143.40 118.020   8
   6   5   3 6965.28 267.732   8
   6  -5   3 7036.91 331.262   6
   6  -5   4 3951.91 253.536   6
   6   5   4 3959.51 206.449   8
   6   5   5 143.402 46.1254   8
   6   5   6 1488.34 135.171   8
   6   5   7 10324.0 279.117   2
   6   5   7 11102.6 374.785   8
   6   5   8 116.169 48.4802   8
   6   5   9 5584.97 311.540   3
   6   5   9 6057.39 300.827   8
   6   5  10 777.935 125.581   3
   6   5  10 927.643 123.591   8
   6   5  11 192.605 70.3838   3
   6   5  11 100.484 50.7509   8
  -6  -5 -11 134.195 61.9354   5
   6   5  12 367.660 94.3877   3
  -6  -5 -12 438.368 122.695   5
  -6  -5 -13 980.699 175.943   5
   6   5  13 871.078 143.888   3
  -6   5 -13 698.482 119.073   5
   6   5  14 33.9510 42.9906   3
  -6  -5 -14-96.9370 59.4463   5
  -6  -5 -15 870.509 182.461   5
   6   5  15 863.923 153.051   3
   6   5  16 417.595 108.665   3
  -6  -5 -16 511.119 138.666   5
  -6  -5 -17 224.439 103.204   5
   6   5  17 98.0763 58.0722   3
  -6  -5 -18 311.339 133.048   5
   6   5  18 257.911 94.4163   3
  -6  -5 -19 290.006 125.321   5
   6   5  19 88.1816 62.6450   3
  -6  -6  20-32.1397 93.9111   7
  -6  -6  19 68.1254 91.9740   7
  -6  -6  18 559.947 166.320   7
  -6  -6  17 668.224 161.280   7
  -6  -6  16 1399.23 225.254   7
  -6  -6  15 37.8432 54.4274   7
  -6   6  15 40.5374 32.5825   4
  -6  -6  14 77.4298 65.1378   7
  -6   6  14 202.243 62.2711   4
  -6  -6  13 599.944 135.666   7
  -6   6  13 610.076 100.583   4
  -6  -6  12 1651.32 209.666   7
  -6   6  12 1338.58 148.091   4
  -6   6  11 1766.84 163.670   4
  -6  -6  11 1678.09 206.600   7
  -6   6  10 1419.52 142.811   8
  -6  -6  10 1536.61 184.318   7
  -6  -6   9 117.072 61.9222   7
  -6   6   9 203.186 60.1303   8
  -6   6   8 8343.02 318.685   8
  -6  -6   8 7672.39 374.255   7
  -6  -6   7 464.661 92.8220   7
  -6   6   7 385.361 66.2585   8
  -6   6   6 216.616 50.6043   8
  -6   6   5 7587.71 269.517   8
  -6   6   4 3877.89 185.519   8
   6   6  -3 1740.27 115.684   1
  -6   6   3 1765.09 122.889   8
   6   6  -3 1730.57 140.506   8
  -6   6   2 1492.86 109.883   8
   6   6  -2 1534.36 114.005   1
   6   6  -2 1561.56 132.307   8
   6   6  -1 236.277 50.4117   1
   6   6  -1 255.493 60.5903   8
   6  -6  -1 355.916 76.8409   6
  -6   6   1 361.888 53.2308   8
   6  -6   0 4609.99 269.223   6
  -6   6   0 4574.72 189.964   8
   6   6   0 4568.10 227.928   8
   6   6   0 4380.19 211.593   1
   6  -6   1 1410.80 153.336   6
   6   6   1 1418.48 129.337   8
  -6   6  -1 1675.78 115.250   8
  -6   6  -2 137.572 35.4453   8
   6  -6   2 193.667 69.0030   6
   6   6   2 110.199 43.5100   8
   6  -6   3 985.218 133.568   6
   6   6   3 937.850 109.946   8
  -6   6  -3 936.287 91.7011   8
   6  -6   4 379.453 86.2358   6
   6   6   4 538.125 83.9030   8
   6   6   5 6013.95 278.409   8
   6   6   6 1827.78 162.756   8
   6   6   7 1007.88 123.849   8
   6   6   7 973.712 87.3517   2
   6   6   8 5047.33 277.601   8
   6   6   9 11.2514 34.0693   8
  -6  -6  -9 146.705 65.2440   5
  -6  -6 -10-46.4071 63.7742   5
   6   6  10 17.2071 43.9739   8
   6   6  11 209.755 71.8405   3
   6   6  11 324.373 78.7719   8
  -6  -6 -11 195.301 83.2566   5
   6   6  12 261.155 88.7698   3
  -6  -6 -12 221.521 81.9407   5
   6   6  12 210.111 68.5498   8
   6   6  13 151.516 73.5898   3
  -6  -6 -13 180.794 95.3405   5
   6   6  14 493.037 117.649   3
  -6  -6 -14 632.161 139.312   5
  -6  -6 -15 370.641 127.518   5
   6   6  15 102.889 66.4635   3
   6   6  16 262.058 91.8923   3
  -6  -6 -16 274.179 117.672   5
   6   6  17 242.167 83.1880   3
  -6  -6 -17 69.3852 62.3908   5
  -6  -6 -18 119.842 84.2105   5
   6   6  18-55.5307 59.6146   3
   6   6  19 15.7771 45.9794   3
  -6  -7  20 89.9463 84.4726   7
  -6  -7  19 62.8830 85.1858   7
  -6  -7  18 141.568 95.3784   7
  -6  -7  17 657.741 167.570   7
  -6  -7  16 119.849 84.2201   7
  -6  -7  15 244.888 100.955   7
  -6   7  15 384.042 89.3398   4
  -6  -7  14 47.9950 50.3639   7
  -6   7  14 111.330 45.7226   4
  -6  -7  13 28.8978 47.9819   7
  -6   7  13 4.34618 32.5363   4
  -6  -7  12 241.906 90.2555   7
  -6   7  12 263.810 76.6646   4
  -6  -7  11 41.4929 53.1229   7
  -6   7  11 105.297 53.2097   8
  -6  -7  10 1.10931 45.9177   7
  -6   7  10 16.8764 28.2708   8
  -6  -7   9 239.325 81.0802   7
  -6   7   9 146.798 55.6855   8
  -6  -7   8 482.474 100.511   7
  -6   7   8 464.934 78.4695   8
  -6  -7   7 1093.01 136.531   7
  -6   7   7 1162.48 121.581   8
  -6  -7   6 871.684 119.188   7
  -6   7   6 860.701 101.671   8
  -6   7   5 2261.78 159.013   8
  -6  -7   5 2270.03 179.599   7
  -6   7   4 5006.04 227.893   8
   6   7  -4 4722.54 251.084   8
  -6  -7   4 4417.49 235.924   7
   6  -7  -3 4451.78 268.722   6
   6   7  -3 4292.73 186.580   1
  -6   7   3 4357.08 208.185   8
   6   7  -3 4372.89 239.378   8
  -6  -7   3 4161.11 214.125   7
   6   7  -2 10315.3 303.825   1
   6  -7  -2 10559.4 413.134   6
   6   7  -2 10581.7 371.684   8
  -6   7   2 10638.1 320.759   8
   6  -7  -1 2166.04 193.061   6
   6   7  -1 1879.25 158.490   8
  -6   7   1 2114.45 144.104   8
   6   7  -1 1815.18 133.649   1
  -6   7   0 111.154 37.7827   8
   6   7   0 165.734 49.1857   1
   6  -7   0 87.6603 47.1729   6
   6   7   0 98.4879 41.1221   8
   6  -7   1 4873.24 298.231   6
  -6   7  -1 4780.88 215.355   8
   6   7   1 4818.18 253.853   8
   6  -7   2 975.906 133.202   6
   6   7   2 930.822 115.562   8
  -6   7  -2 935.284 97.3484   8
   6  -7   3 3345.81 254.701   6
  -6   7  -3 2951.09 176.854   8
   6   7   3 3180.37 212.806   8
  -6   7  -4 2507.66 167.491   8
   6   7   4 2417.29 187.099   8
   6   7   5 119.981 53.6579   8
   6   7   6 1281.59 143.107   8
   6   7   7 2576.48 205.354   8
  -6  -7  -8 3974.16 298.527   5
   6   7   8 3983.40 263.273   8
   6   7   9 105.461 51.6704   8
  -6  -7  -9 11.9343 50.9919   5
  -6  -7 -10 453.449 113.637   5
   6   7  10 422.145 97.8358   8
   6   7  11 212.293 76.6442   8
  -6  -7 -11 218.806 101.314   5
   6   7  12 846.440 144.312   3
  -6  -7 -12 878.359 167.835   5
   6   7  12 845.155 143.704   8
   6   7  13 819.442 148.098   3
  -6  -7 -13 820.154 160.617   5
   6   7  14 136.994 77.3477   3
  -6  -7 -14 164.609 85.8973   5
   6   7  15 502.327 131.075   3
  -6  -7 -15 317.644 98.4688   5
  -6  -7 -16 49.3420 67.8097   5
   6   7  16 232.057 98.2556   3
   6   7  17 543.998 133.598   3
  -6  -7 -17 507.724 148.152   5
   6   7  18 31.4112 45.3554   3
  -6  -7 -18-159.064 100.605   5
  -6  -8  19 211.681 105.623   7
  -6  -8  18 56.3874 71.5820   7
  -6  -8  17 44.4720 55.9520   7
  -6  -8  16-1.84835 51.8440   7
  -6  -8  15 138.992 98.8422   7
  -6   8  15 210.629 78.3004   4
  -6  -8  14 147.285 84.3918   7
  -6   8  14 52.0916 48.9065   4
  -6   8  13 151.545 59.8168   4
  -6  -8  13 145.684 85.7010   7
  -6  -8  12 732.369 142.113   7
  -6   8  12 758.917 125.250   8
  -6  -8  11-12.3736 50.1267   7
  -6   8  11-19.7874 33.5837   8
  -6  -8  10 6.25282 47.1953   7
  -6   8  10-79.2468 53.5808   8
  -6  -8   9 233.233 78.8329   7
  -6   8   9 307.751 79.2983   8
  -6  -8   8 675.558 116.735   7
  -6   8   8 672.923 102.946   8
  -6   8   7 3401.75 218.574   8
  -6  -8   7 3799.51 263.748   7
  -6   8   6 141.645 44.6468   8
  -6  -8   6 160.285 56.5196   7
   6  -8  -5 5929.73 320.147   6
  -6   8   5 6212.05 281.729   8
   6   8  -5 6047.01 309.227   8
  -6  -8   5 6551.43 311.045   7
   6  -8  -4 1578.16 169.926   6
  -6   8   4 1420.04 133.584   8
   6   8  -4 1289.86 141.357   8
  -6  -8   4 1432.48 137.254   7
   6  -8  -3 1933.30 188.988   6
  -6   8   3 2027.38 154.846   8
   6   8  -3 1901.53 128.509   1
   6   8  -3 1821.47 164.347   8
  -6  -8   3 1796.23 144.747   7
  -6  -8   2 181.513 47.1265   7
   6  -8  -2 167.277 65.1131   6
   6   8  -2 236.730 51.0528   1
  -6   8   2 137.541 43.6466   8
   6   8  -2 175.775 54.0291   8
   6  -8  -1-44.1701 47.6387   6
  -6   8   1-15.0708 31.1270   8
   6   8  -1 24.0202 30.6901   8
   6   8  -1 14.8878 22.9571   1
   6  -8   0 1616.45 178.941   6
   6   8   0 1478.46 150.517   8
   6   8   0 1476.88 133.519   1
  -6   8   0 1436.34 129.154   8
   6  -8   1 9138.93 431.034   6
  -6   8  -1 9852.09 337.614   8
   6   8   1 9601.19 382.348   8
   6  -8   2 1198.09 158.678   6
   6   8   2 1253.07 141.328   8
  -6   8  -2 1215.63 121.139   8
   6   8   3 111.281 54.8450   8
  -6   8  -3 86.4822 39.4490   8
   6   8   4 2442.25 202.087   8
  -6   8  -4 2352.35 176.052   8
   6   8   5 1726.20 171.221   8
  -6  -8  -5 1814.52 180.187   5
  -6   8  -5 1787.32 158.979   8
  -6  -8  -6 1884.69 192.051   5
   6   8   6 1923.48 185.558   8
   6   8   7 532.840 104.830   8
  -6  -8  -7 536.573 112.122   5
  -6  -8  -8-60.6916 44.3432   5
   6   8   8-7.13248 36.1513   8
   6   8   9 1093.04 149.633   8
  -6  -8  -9 718.862 138.475   5
  -6  -8 -10 171.563 97.4467   5
   6   8  10-44.6594 46.3768   8
  -6  -8 -11 1620.10 217.935   5
   6   8  11 1127.84 158.542   8
   6   8  12 834.637 149.694   3
   6   8  12 643.775 123.577   8
  -6  -8 -12 583.524 144.900   5
   6   8  13 82.5775 56.3039   3
   6   8  13 55.9449 43.2747   8
  -6  -8 -13 144.661 89.3164   5
   6   8  14 205.048 83.2981   3
  -6  -8 -14 353.024 122.944   5
   6   8  15 16.6885 59.3856   3
  -6  -8 -15 113.494 93.3692   5
   6   8  16 708.828 155.457   3
  -6  -8 -16 752.785 173.224   5
   6   8  17 437.972 130.578   3
  -6  -8 -17 490.744 139.944   5
  -6  -9  18 9.20353 54.3522   7
  -6  -9  17 41.2775 53.4607   7
  -6  -9  16 60.4519 78.3906   7
  -6  -9  15-10.2839 58.5788   7
  -6  -9  14 139.825 70.4126   7
  -6   9  14 375.970 95.5460   4
  -6  -9  13 479.417 130.532   7
  -6   9  13 416.129 101.238   4
  -6  -9  12 267.096 95.3435   7
  -6   9  12 382.768 92.4687   8
  -6  -9  11 543.406 124.528   7
  -6   9  11 517.345 109.202   8
  -6   9  10 8.42027 44.9831   8
  -6  -9  10-44.8633 66.3376   7
  -6   9   9 395.461 90.7921   8
  -6  -9   9 280.195 89.4728   7
   6  -9  -8 2610.99 221.409   6
  -6   9   8 2872.65 219.870   8
  -6  -9   8 2986.65 251.058   7
  -6  -9   7 564.829 106.878   7
   6  -9  -7 633.892 111.520   6
  -6   9   7 651.428 106.613   8
  -6  -9   6 157.702 59.4525   7
  -6   9   6 152.761 62.0358   8
   6  -9  -6 53.7554 42.6018   6
   6   9  -6 118.434 59.5478   8
  -6  -9   5 619.707 97.2569   7
   6  -9  -5 533.534 101.505   6
  -6   9   5 625.101 98.8213   8
   6   9  -5 655.543 108.394   8
   6  -9  -4 2205.08 206.619   6
  -6   9   4 2230.35 178.959   8
  -6  -9   4 2141.82 171.382   7
   6   9  -4 2063.30 191.622   8
   6  -9  -3 24889.1 695.224   6
   6   9  -3 25071.9 470.094   1
  -6   9   3 25062.9 585.691   8
   6   9  -3 24104.0 645.583   8
   6   9  -2 1972.50 141.134   1
   6  -9  -2 1814.94 192.214   6
  -6   9   2 2205.65 172.111   8
   6   9  -2 1889.34 183.551   8
   6  -9  -1 25473.5 723.051   6
  -6   9   1 25123.6 579.684   8
   6   9  -1 24817.9 645.514   8
   6   9  -1 25004.9 530.256   1
  -6   9   0 706.315 99.9339   8
   6   9   0 600.721 114.634   8
   6  -9   0 667.074 126.440   6
   6   9   0 623.241 93.3776   1
  -6   9  -1 6.28904 21.6087   8
   6  -9   1 16.4103 38.7422   6
   6   9   1-39.9525 47.1287   8
  -6  -9  -2 620.632 92.8560   5
   6   9   2 678.581 113.903   8
  -6   9  -2 646.819 95.0722   8
   6   9   3 238.053 74.3157   8
  -6  -9  -3 152.911 56.8536   5
  -6   9  -3 345.116 75.3562   8
  -6  -9  -4 5072.80 288.445   5
   6   9   4 5372.52 313.967   8
  -6   9  -4 5460.59 285.553   8
  -6  -9  -5 141.159 56.5135   5
   6   9   5 107.017 40.9932   8
  -6   9  -5 160.367 57.0062   8
  -6  -9  -6 31.7730 50.6173   5
   6   9   6 16.3899 42.0079   8
  -6   9  -6-8.82716 25.3829   8
   6   9   7-27.8893 42.0923   8
  -6  -9  -7 17.5151 37.8663   5
  -6   9  -7-52.3810 35.0812   8
   6   9   8 29.8789 46.8014   8
  -6  -9  -8 109.076 73.0277   5
  -6  -9  -9 285.072 100.024   5
   6   9   9 311.029 96.9086   8
   6   9  10 1004.70 155.428   8
  -6  -9 -10 1186.27 182.612   5
  -6  -9 -11 115.769 80.8129   5
   6   9  11 156.181 80.2048   8
   6   9  12 166.925 78.6027   8
  -6  -9 -12 4.97012 55.5156   5
   6   9  13 932.159 166.826   3
  -6  -9 -13 1173.71 203.789   5
   6   9  13 892.088 161.800   8
   6   9  14 36.2287 47.4800   3
  -6  -9 -14 104.161 72.5047   5
   6   9  15-6.19295 50.0231   3
  -6  -9 -15 1.20388 54.9093   5
   6   9  16 108.082 74.8286   3
  -6  -9 -16 37.2551 68.9815   5
  -6 -10  18 5.99106 71.8443   7
  -6 -10  17 136.708 87.9713   7
  -6 -10  16 138.221 88.9181   7
  -6 -10  15-119.782 85.9778   7
  -6 -10  14 72.7217 40.4518   7
  -6  10  14 235.801 79.6581   4
  -6 -10  13 1430.46 223.311   7
  -6  10  13 2045.85 226.281   8
  -6 -10  12 32.2626 39.3156   7
  -6  10  12 183.724 78.7058   8
  -6 -10  11 61.7971 46.8560   7
  -6  10  11-46.7483 41.0234   8
  -6 -10  10 1289.59 189.447   7
  -6  10  10 1601.76 184.032   8
  -6 -10   9 87.1888 40.0074   7
  -6  10   9 62.6512 31.6025   8
  -6 -10   8 22.8984 36.3464   7
   6 -10  -8 25.5824 34.0687   6
  -6  10   8-4.05512 31.7802   8
  -6 -10   7 468.494 99.9286   7
  -6  10   7 488.187 98.9904   8
   6 -10  -7 496.852 105.683   6
   6  10  -7 563.711 110.798   8
   6 -10  -6 1788.15 192.074   6
  -6  10   6 2242.36 195.955   8
   6  10  -6 1885.39 198.629   8
  -6 -10   6 2114.45 195.737   7
  -6  10   5 92.3080 41.0740   8
   6 -10  -5 121.163 60.8444   6
   6  10  -5 231.624 69.4726   8
   6 -10  -4 458.445 99.0631   6
  -6  10   4 682.359 105.633   8
   6  10  -4 554.118 101.868   8
   6  10  -3 370.133 93.1602   8
  -6  10   3 261.723 68.8014   8
   6 -10  -3 221.774 79.7354   6
  -6  10   2 5111.76 281.582   8
   6 -10  -2 4898.26 327.640   6
   6  10  -2 4835.81 302.288   8
  -6  10   1 511.632 91.8539   8
   6  10  -1 286.092 59.7085   1
   6 -10  -1 294.076 81.7139   6
   6  10  -1 360.135 88.0757   8
   6  10   0 885.895 134.628   8
  -6  10   0 811.391 114.127   8
   6  10   0 938.186 113.780   1
   6  10   1 224.009 67.0340   8
  -6  10  -1 215.016 58.2127   8
   6  10   2 71.0854 46.9527   8
  -6  10  -2 93.9767 47.1736   8
   6  10   3 944.239 139.150   8
  -6  10  -3 983.788 127.170   8
  -6 -10  -4-40.5480 45.5682   5
  -6  10  -4 28.1827 31.4458   8
   6  10   4 51.5521 51.9767   8
   6  10   5 529.405 108.982   8
  -6 -10  -5 449.963 96.2258   5
  -6  10  -5 453.928 90.3858   8
  -6 -10  -6 59.5067 48.2837   5
  -6  10  -6 37.2497 42.7788   8
   6  10   6 145.055 62.6667   8
  -6 -10  -7 53.3143 43.7356   5
   6  10   7 209.555 79.5243   8
  -6  10  -7 96.7928 46.8603   8
  -6 -10  -8 21.0773 44.7150   5
   6  10   8-17.4808 50.4871   8
  -6  10  -8 53.1886 44.2875   8
   6  10   9 1126.58 168.570   8
  -6 -10  -9 1151.92 181.356   5
  -6  10  -9 981.147 144.520   8
  -6 -10 -10-9.91803 51.5280   5
   6  10  10-3.31370 54.2517   8
  -6 -10 -11 47.0717 63.1910   5
   6  10  11 40.3410 57.0617   8
  -6 -10 -12 12.5358 60.2154   5
   6  10  12-28.2163 46.1319   8
   6  10  13-91.9329 64.9265   8
  -6 -10 -13-33.8350 53.5624   5
   6  10  14 210.415 92.5636   3
  -6 -10 -14 139.406 77.1667   5
   6  10  14 259.604 95.1792   8
   6  10  15-29.1611 44.6236   3
  -6 -10 -15 27.2089 64.2189   5
  -6 -11  17-47.6281 73.0758   7
  -6 -11  16-4.34713 66.4776   7
  -6 -11  15-68.9391 67.6055   7
  -6 -11  14 179.182 89.3553   7
  -6  11  14 91.7639 59.8490   4
  -6 -11  13 73.0933 69.0829   7
  -6  11  13 202.900 82.4344   8
  -6 -11  12 7.07193 45.1608   7
  -6  11  12 4.03243 41.5680   8
  -6 -11  11 285.241 96.6009   7
  -6  11  11 323.733 95.6652   8
  -6 -11  10 105.018 54.7122   7
  -6  11  10 204.637 78.5578   8
  -6 -11   9 93.3029 52.9592   7
  -6  11   9 116.900 54.2965   8
   6  11  -9 193.635 79.6949   8
  -6  11   8 985.997 143.404   8
   6  11  -8 805.455 145.288   8
  -6  11   7 233.264 73.6984   8
   6  11  -7 252.224 85.7671   8
   6 -11  -6 0.60032 30.4560   6
  -6  11   6 17.0345 36.0341   8
   6 -11  -5 59.1538 55.0653   6
  -6  11   5 51.6911 40.2960   8
   6  11  -5-22.4656 46.9931   8
   6 -11  -4 1129.33 163.119   6
  -6  11   4 1065.43 143.315   8
   6  11  -4 1151.39 157.843   8
   6 -11  -3 56.0457 60.2438   6
  -6  11   3 64.0729 39.3771   8
   6  11  -3 11.5662 36.3561   8
  -6  11   2 197.742 64.5974   8
   6 -11  -2 284.938 88.5072   6
   6  11  -2 179.112 72.3038   8
   6  11  -1-21.6992 40.5086   8
  -6  11   1 16.0655 26.0814   8
  -6  11   0 0.43501 30.1749   8
   6  11   0-54.3886 55.6073   8
   6  11   1 2568.29 235.094   8
  -6  11  -1 2801.26 224.878   8
   6  11   1 2881.53 210.535   1
  -6  11  -2 1203.99 149.910   8
   6  11   2 1124.40 156.890   8
   6  11   3-17.7480 42.2816   8
  -6  11  -3 6.65064 36.7910   8
   6  11   4 508.987 107.362   8
  -6  11  -4 762.922 122.211   8
  -6  11  -5 771.411 125.171   8
   6  11   5 726.890 131.897   8
   6  11   6 2383.27 238.916   8
  -6  11  -6 2637.51 233.297   8
   6  11   7 47.4985 42.6939   8
  -6  11  -7 3.00745 38.3251   8
  -6 -11  -8 339.792 90.8112   5
   6  11   8 807.198 149.080   8
  -6  11  -8 700.240 126.644   8
   6  11   9 21.0115 56.1683   8
  -6 -11  -9 4.88372 55.4345   5
  -6  11  -9 37.9168 50.0401   8
   6  11  10-14.1053 45.4858   8
  -6 -11 -10-54.1166 54.3950   5
  -6 -11 -11 103.634 71.5896   5
   6  11  11 61.1982 48.1462   8
  -6 -11 -12 300.029 107.776   5
   6  11  12 550.566 132.234   8
  -6 -11 -13 1.21143 51.6312   5
   6  11  13-31.9444 69.3108   8
   6  11  14-77.7116 73.5233   3
  -6 -11 -14 73.4969 60.1428   5
   6  11  14 151.474 82.3097   8
  -6 -11 -15-55.4180 80.8516   5
  -6 -12  16 23.0925 46.8616   7
  -6 -12  15-12.0555 39.4141   7
  -6  12  14 52.5004 47.4349   4
  -6  12  14 158.870 76.2073   8
  -6 -12  14 191.924 87.5990   7
  -6  12  13 490.702 123.091   8
  -6 -12  13 538.337 144.264   7
  -6  12  12 2010.99 234.517   8
   6  12 -12 2142.99 263.969   8
  -6 -12  12 1912.75 247.926   7
  -6  12  11 120.939 67.1114   8
   6  12 -11 159.103 96.3958   8
  -6  12  10 238.425 85.5971   8
   6  12 -10 407.732 115.014   8
  -6  12   9 465.513 109.293   8
   6  12  -9 367.003 111.119   8
   6  12  -8 47.8886 53.3576   8
  -6  12   8 131.521 68.2370   8
  -6  12   7 448.304 99.1537   8
   6  12  -7 311.820 98.5866   8
  -6  12   6 71.8151 54.4551   8
   6  12  -6 26.4612 44.2122   8
   6 -12  -5 179.628 77.4133   6
  -6  12   5 211.331 76.6858   8
   6  12  -5 196.779 81.8960   8
   6  12  -4-121.014 76.7163   8
  -6  12   4-44.5844 46.5057   8
  -6  12   3 300.685 85.8311   8
   6  12  -3 354.538 98.0087   8
  -6  12   2 510.168 98.4083   8
   6  12  -2 521.002 108.319   8
   6  12  -1 118.506 67.8565   8
  -6  12   1 80.3519 48.8994   8
  -6  12   0 325.451 84.1806   8
   6  12   0 288.556 88.9159   8
  -6  12  -1 54.8233 46.1366   8
   6  12   1-2.74158 43.2151   8
  -6  12  -2 406.556 92.2898   8
   6  12   2 432.582 110.478   8
   6  12   3 15.4817 46.7645   8
  -6  12  -3-4.15120 34.2465   8
   6  12   4 94.8882 63.9710   8
  -6  12  -4 38.8114 27.1184   8
   6  12   5 543.273 121.269   8
  -6  12  -5 463.559 102.514   8
   6  12   6 299.300 101.881   8
  -6  12  -6 485.905 107.822   8
   6  12   7 308.935 100.600   8
  -6  12  -7 453.362 112.228   8
   6  12   8 332.926 108.826   8
   6  12   9 48.8717 51.2193   8
   6  12  10 285.603 93.8529   8
   6  12  11 176.055 86.0198   8
   6  12  12 240.947 99.2250   8
   6  12  13 176.371 85.7411   8
  -6 -12 -13 35.1074 51.0312   5
  -6 -12 -14-55.3301 62.5696   5
  -6  13  14-54.5316 68.0355   8
  -6  13  13 15.2573 46.4510   8
   6  13 -13 127.120 81.5220   8
  -6  13  12 2050.51 242.895   8
   6  13 -12 2166.44 269.570   8
  -6  13  11 241.835 90.8303   8
   6  13 -11 362.279 112.305   8
  -6  13  10 738.030 142.906   8
   6  13 -10 538.728 131.063   8
  -6  13   9 36.9425 48.2097   8
   6  13  -9-9.17186 56.8298   8
  -6  13   8 230.349 81.4015   8
   6  13  -8 73.3511 63.3227   8
  -6  13   7 605.012 128.821   8
   6  13  -7 489.359 120.208   8
  -6  13   6 155.504 68.9528   8
   6  13  -6 69.4472 49.9769   8
   6  13  -5 529.613 126.169   8
  -6  13   5 786.954 137.091   8
   6  13  -4 37.3801 43.2434   8
  -6  13   4-3.03372 42.8960   8
  -6  13   3 371.597 96.3274   8
   6  13  -3 189.575 76.3589   8
   6  13  -2 149.724 76.4176   8
  -6  13   2 74.7168 41.0250   8
   6  13  -1 5.87247 47.3234   8
  -6  13   1 73.9266 44.7724   8
  -6  13   0 78.9224 37.9215   8
   6  13   0 148.999 71.8878   8
   6  13   1-29.3371 53.4360   8
  -6  13  -1 76.8094 46.6902   8
   6  13   2 817.090 148.501   8
  -6  13  -2 757.887 132.422   8
   6  13   3 472.669 119.908   8
  -6  13  -3 424.713 105.743   8
   6  13   4 53.3849 45.7898   8
  -6  13  -4 34.5179 37.0360   8
   6  13   5-113.071 77.9774   8
  -6  13  -5 59.6216 51.6695   8
   6  13   6 1467.25 205.194   8
   6  13   7 77.6930 63.3545   8
   6  13   8 2921.81 293.187   8
   6  13   9 45.2506 52.3338   8
   6  13  10 18.0993 56.0495   8
   6  13  11 7.64939 40.0895   8
  -6  14  12-23.3809 46.1424   8
  -6  14  11 60.6313 58.2481   8
   6  14 -11 112.905 88.9542   8
  -6  14  10 29.0584 37.3870   8
   6  14 -10 23.8752 43.2429   8
   6  14  -9 27.4704 71.8276   8
  -6  14   9 36.0493 40.2063   8
   6  14  -8 141.477 83.0068   8
  -6  14   8 86.3282 58.0532   8
  -6  14   7 364.623 100.287   8
   6  14  -7 95.4241 68.9945   8
   6  14  -6 136.032 78.5862   8
  -6  14   6 287.107 91.0227   8
  -6  14   5-44.2557 52.4847   8
   6  14  -5 21.7974 39.9401   8
  -6  14   4 17.9471 36.7044   8
   6  14  -4 63.0225 80.4156   8
  -6  14   3 715.505 137.771   8
   6  14  -3 731.242 141.268   8
  -6  14   2 1344.54 184.629   8
   6  14  -2 1312.63 194.677   8
   6  14  -1 30.3250 50.4708   8
  -6  14   1 188.883 74.7884   8
  -6  14   0 173.930 67.4868   8
   6  14   0 189.167 87.5726   8
  -6  14  -1 150.214 73.6714   8
   6  14   1-55.4283 62.8765   8
  -6  14  -2 70.6744 55.1671   8
   6  14   2-46.7906 61.2306   8
   6  14   3 217.875 90.0152   8
  -6  14  -3 214.241 81.0408   8
   6  14   4-50.3161 61.5039   8
   6  14   5-60.5989 75.0389   8
   6  14   6 1516.59 214.055   8
   6  14   7-20.1124 70.7623   8
   6  14   8 390.423 117.626   8
   6  14   9 62.6578 55.8678   8
  -6  15   9 318.800 103.501   8
   6  15  -8 194.564 90.7793   8
  -6  15   8 107.550 64.1833   8
  -6  15   7 336.368 99.0955   8
   6  15  -7 356.879 112.272   8
  -6  15   6 98.7230 60.8046   8
   6  15  -6 22.7319 45.9207   8
   6  15  -5 96.1062 41.9615   8
  -6  15   5-9.32632 52.8798   8
  -6  15   4 105.080 66.3950   8
   6  15  -4 135.727 79.3185   8
  -6  15   3 105.839 70.3730   8
   6  15  -3 118.948 75.2161   8
   6  15  -2-32.8503 59.9584   8
  -6  15   2 6.92211 39.0739   8
  -6  15   1 260.307 90.3896   8
   6  15  -1 318.663 104.649   8
  -6  15   0-59.9674 52.3801   8
   6  15   0 51.5770 49.8154   8
   6  15   1 116.041 79.3058   8
  -6  15  -1 3.65255 38.1880   8
   6  15   2 338.725 103.067   8
   6  15   3 437.066 121.309   8
   6  15   4 55.4818 61.0529   8
   6  15   5-14.3197 38.7438   8
   6  15   6 17.1105 44.2278   8
  -6  16   6 13.6820 41.7767   8
  -6  16   5-12.4066 41.7187   8
  -6  16   4 67.3196 54.5111   8
  -6  16   3 17.1386 34.2644   8
   6  16  -2 183.491 87.1699   8
   6  16  -1 116.439 75.1251   8
   6  16   0 88.7309 68.0157   8
  -7   0  22-34.3526 62.3196   7
  -7   0  21 3448.34 374.938   7
  -7   0  20-47.5875 86.0637   7
  -7   0  19 200.604 109.941   7
  -7   0  18-47.1041 69.5203   7
  -7   0  17 169.001 81.3241   7
  -7   0  16 139.217 82.0028   7
  -7   0  16 0.85422 23.0305   4
  -7   0  15 276.448 99.2332   7
  -7   0  15 413.408 83.5454   4
  -7   0  14 58.8747 38.9971   4
  -7   0  13 28.4102 35.3316   4
  -7   0  12-3.83921 26.2636   4
  -7   0  11 5516.85 262.016   4
  -7   0  10-8.39299 28.1277   4
  -7   0   9 3845.49 207.619   4
  -7   0   8 15.0383 33.7488   4
  -7   0   7 27899.1 534.146   4
  -7   0   6 12.4481 22.4457   4
  -7   0   5 12527.8 339.256   4
  -7   0   4 5.46522 19.9087   4
   7   0  -3 1810.90 84.7038   3
  -7   0   3 1795.25 122.002   4
   7   0  -2 1.65760 12.0805   3
  -7   0   2-14.2976 21.6342   4
   7   0  -1 54444.7 545.770   3
  -7   0   1 55386.8 626.854   4
  -7   0   0 316.684 55.0497   4
   7   0   0 357.765 54.7761   3
   7   0   0 402.056 68.2986   1
   7   0   0 292.265 61.9552   2
   7   0   1 41539.9 574.933   1
   7   0   1 41649.7 547.181   3
   7   0   1 42078.4 613.600   2
  -7   0  -1 41545.9 510.130   4
   7   0   2 1.64482 23.9702   2
   7   0   2-17.6469 27.0390   1
   7   0   2 1.54256 22.1418   3
  -7   0  -2-26.5958 21.1403   4
   7   0   3 24227.9 471.806   1
   7   0   3 24399.7 466.213   3
   7   0   3 24487.6 481.124   2
  -7   0  -3 24106.0 357.752   4
   7   0   4-8.91936 17.2487   6
   7   0   4 20.1744 21.1275   1
  -7   0  -4 9.31153 11.7430   4
   7   0   4-14.1111 18.1058   2
   7   0   4 23.9414 21.6846   3
   7   0   5 660.400 80.7198   6
   7   0   5 734.966 87.3827   2
  -7   0  -5 667.374 52.5426   4
   7   0   5 715.625 88.7419   3
   7   0   6 3.82914 18.0690   6
   7   0   6 24.0901 40.7596   3
   7   0   7 15753.6 448.513   3
   7   0   8-3.15130 33.8327   3
   7   0   9 634.643 101.938   3
   7   0  10 18.9777 36.3202   3
   7   0  11 55.4088 41.3631   3
   7   0  12-29.8844 48.0704   3
   7   0  13 26.4634 33.2049   3
  -7   0 -14 18.2551 63.0137   5
   7   0  14-9.20377 41.4340   3
   7   0  15 1578.55 184.721   3
  -7   0 -15 1489.37 212.455   5
  -7   0 -16 74.5461 79.2391   5
   7   0  16 6.93056 45.5334   3
   7   0  17 240.660 75.8235   3
  -7   0 -17 337.354 112.108   5
   7   0  18 64.3195 46.1666   3
  -7   0 -18-28.8116 56.7148   5
   7   0  19-67.4453 43.9178   3
  -7   0 -19 48.2079 60.0979   5
  -7   0 -20 92.7604 70.4644   5
   7   0  20 17.2174 33.4580   3
  -7  -1  22 93.7308 80.3755   7
  -7   1  22-83.6765 67.7899   7
  -7   1  21 26.8669 50.9208   7
  -7  -1  21 74.8883 96.9649   7
  -7  -1  20 983.507 196.771   7
  -7   1  20 713.961 172.078   7
  -7   1  19 142.418 82.7567   7
  -7  -1  19 158.295 110.541   7
  -7   1  18 702.209 156.962   7
  -7  -1  18 718.203 175.014   7
  -7  -1  17 816.308 175.223   7
  -7   1  17 854.902 165.867   7
  -7  -1  16 524.656 135.648   7
  -7   1  16 605.806 145.562   7
  -7   1  16 481.931 87.4001   4
  -7   1  15 2155.44 179.505   4
  -7  -1  15 2137.47 181.698   4
  -7  -1  15 2105.92 245.724   7
  -7  -1  14 423.503 84.6972   4
  -7   1  14 340.571 69.8881   4
  -7  -1  13 419.396 79.7421   4
  -7   1  13 404.972 78.6756   4
  -7   1  12 4761.26 248.309   4
  -7  -1  12 4735.73 249.826   4
  -7  -1  11-9.78937 27.1147   4
  -7   1  11 18.5629 31.8181   4
  -7  -1  10 3096.03 191.291   4
  -7   1  10 2926.61 186.759   4
  -7   1   9 43452.5 708.341   4
  -7  -1   9 43725.6 704.484   4
  -7   1   8 68.7791 37.1904   4
  -7  -1   8 132.499 45.1247   4
  -7   1   7-1.73798 21.0838   4
  -7  -1   7 26.0277 29.9119   4
  -7   1   6 50.7241 25.1363   4
  -7  -1   6 48.1120 29.1588   4
  -7   1   5 2284.44 145.975   4
  -7  -1   5 2258.45 143.998   4
  -7   1   4-33.6834 29.3791   4
   7   1  -4 0.14263 6.27786   3
  -7  -1   4 10.8723 27.9115   4
  -7  -1   3 63399.3 722.904   4
   7  -1  -3 65112.1 736.678   2
   7   1  -3 62956.7 486.789   3
  -7   1   3 62990.0 730.594   4
   7  -1  -2 47188.8 492.684   3
   7   1  -2 46730.4 470.827   3
   7  -1  -2 46507.2 632.529   2
  -7  -1   2 45776.3 595.384   4
  -7   1   2 46424.9 608.609   4
   7  -1  -1 127110. 858.897   3
   7   1  -1 126563. 849.960   3
   7  -1  -1 128416. 1062.28   2
   7   1  -1 125736. 986.442   1
   7   1  -1 123578. 643.954   8
  -7   1   1 129446. 979.885   4
  -7  -1   1 127485. 958.313   4
   7  -1   0 29256.8 430.597   3
   7   1   0 29178.0 480.275   1
   7   1   0 28743.5 433.955   3
   7  -1   0 28716.4 510.348   2
  -7  -1   0 29213.1 446.388   4
   7   1   0 29247.1 290.527   8
  -7   1   0 28905.3 452.367   4
   7   1   1 11405.7 310.045   1
  -7  -1  -1 11453.6 272.173   4
   7  -1   1 11735.3 288.469   3
   7   1   1 11634.1 293.063   3
   7  -1   1 12219.9 339.044   2
   7   1   1 11232.3 183.683   8
   7  -1   1 11716.2 294.421   1
  -7   1  -1 11423.4 274.280   4
   7   1   2 22401.9 450.471   1
   7  -1   2 21402.2 409.768   1
   7  -1   2 22101.8 416.558   3
   7   1   2 21591.4 422.324   3
   7  -1   2 22098.5 468.095   2
   7   1   2 21711.9 435.572   2
  -7  -1  -2 21205.0 356.477   4
  -7   1  -2 21779.8 367.329   4
   7   1   2 21658.7 273.004   8
   7  -1   3 73755.6 872.271   6
   7  -1   3 73783.9 802.390   3
   7   1   3 74392.5 824.582   3
   7  -1   3 73967.7 875.929   2
   7   1   3 70167.9 555.678   8
   7   1   3 73594.4 813.746   2
  -7  -1  -3 72696.2 644.694   4
  -7   1  -3 73094.0 639.452   4
   7   1   3 73249.7 858.009   1
   7  -1   3 74560.6 784.689   1
   7  -1   4 15410.2 372.900   1
   7  -1   4 15000.5 403.641   6
   7  -1   4 15188.8 382.518   3
   7  -1   4 15171.5 408.573   2
   7   1   4 15473.6 395.839   3
   7   1   4 14895.9 276.828   8
   7   1   4 15203.5 376.572   2
  -7   1  -4 14899.3 275.559   4
   7   1   4 15169.4 345.567   6
   7  -1   5 2352.35 164.296   6
   7   1   5 2017.04 129.690   6
   7  -1   5 2120.49 152.840   3
   7   1   5 2094.42 154.175   3
   7   1   5 2124.30 143.064   2
  -7   1  -5 2229.79 98.4495   4
   7  -1   5 2101.43 145.098   1
   7  -1   6 574.051 84.6618   6
   7  -1   6 502.035 73.1556   1
  -7   1  -6 506.807 43.4333   4
   7   1   6 467.897 68.8872   2
   7  -1   6 444.538 74.6235   3
   7   1   6 467.815 79.6288   3
   7  -1   7-37.5627 40.7742   3
   7   1   7 184.326 55.4443   3
   7  -1   8 2775.54 194.999   3
   7   1   8 2655.61 196.958   3
   7  -1   9 2012.66 170.627   3
   7   1   9 1772.80 168.820   3
   7  -1  10 1385.68 149.118   3
   7   1  10 1583.06 165.922   3
   7  -1  11 1200.24 144.630   3
   7   1  11 1182.69 145.449   3
   7  -1  12 1034.07 137.320   3
   7   1  12 1172.49 153.926   3
   7  -1  13 890.781 134.284   3
   7   1  13 828.902 133.454   3
  -7  -1 -14 1220.74 195.519   5
   7  -1  14 1021.27 146.484   3
   7   1  14 1154.79 162.403   3
  -7   1 -15 284.346 106.831   5
   7   1  15 219.874 78.4163   3
   7  -1  15 195.453 68.3353   3
  -7  -1 -15 343.718 117.258   5
  -7  -1 -16 37.4013 63.4075   5
   7  -1  16 34.5448 51.4962   3
   7   1  16 51.8853 57.9338   3
  -7   1 -16-21.0923 42.5435   5
   7  -1  17 2239.06 229.967   3
   7   1  17 1680.65 206.107   3
  -7   1 -17 1953.25 250.788   5
  -7  -1 -17 1569.77 234.626   5
   7  -1  18 27.3506 50.1765   3
  -7   1 -18 21.4167 54.9898   5
  -7  -1 -18-6.21809 68.8150   5
   7   1  18-28.3519 45.8478   3
  -7  -1 -19 719.466 170.242   5
  -7   1 -19 447.920 133.807   5
   7  -1  19 485.405 113.335   3
   7   1  19 646.448 133.354   3
   7   1  20 129.191 68.7380   3
  -7   1 -20 32.6636 46.1708   5
  -7  -2  22-7.19173 52.7674   7
  -7  -2  21 245.653 112.789   7
  -7   2  21 288.360 118.180   7
  -7  -2  20 588.192 156.638   7
  -7   2  20 381.280 111.451   7
  -7  -2  19 1.97852 62.3954   7
  -7   2  19-4.29378 62.6577   7
  -7  -2  18 550.689 138.357   7
  -7   2  18 550.466 139.104   7
  -7  -2  17 142.858 82.8360   7
  -7   2  17-15.5854 54.1634   7
  -7  -2  16 681.514 151.600   7
  -7   2  16 803.028 158.188   7
  -7   2  16 669.635 102.465   4
  -7  -2  15 462.339 128.322   7
  -7   2  15 352.202 75.3784   4
  -7  -2  14 121.959 80.0863   7
  -7   2  14 6.09067 27.1569   4
  -7  -2  13 281.312 70.7701   4
  -7   2  13 257.284 64.5602   4
  -7  -2  12 2166.64 175.301   4
  -7   2  12 2150.80 169.562   4
  -7  -2  11 2218.80 174.963   4
  -7   2  11 2187.36 168.361   4
  -7  -2  10 22282.4 527.601   4
  -7   2  10 22849.0 527.245   4
  -7   2   9 25.3686 29.0503   4
  -7  -2   9 95.5783 33.3021   4
   7  -2  -8 5331.78 206.610   2
  -7  -2   8 5622.34 252.252   4
  -7   2   8 5606.27 250.138   4
  -7   2   7 1747.75 141.937   4
   7  -2  -7 1790.08 121.245   2
  -7  -2   7 1824.75 141.365   4
   7  -2  -6 5846.36 218.438   2
  -7  -2   6 5831.62 244.062   4
  -7   2   6 5897.83 248.488   4
   7   2  -5 9406.13 133.548   3
  -7  -2   5 9873.53 306.423   4
  -7   2   5 10059.2 312.574   4
   7  -2  -5 9710.12 285.256   2
   7   2  -4 8182.16 163.142   3
   7  -2  -4 8049.42 262.239   2
  -7  -2   4 8312.00 274.900   4
  -7   2   4 8565.92 281.705   4
   7   2  -3 58.3230 13.4004   3
  -7   2   3 62.1410 30.1760   4
  -7  -2   3 39.1317 27.6034   4
   7  -2  -3 66.9111 28.6681   2
   7   2  -2 1380.88 85.5937   3
   7  -2  -2 1511.73 117.211   2
  -7  -2   2 1538.23 114.388   4
  -7   2   2 1627.21 118.076   4
   7   2  -1 17991.5 376.267   1
   7   2  -1 17145.2 321.934   3
   7  -2  -1 18172.3 415.335   2
  -7  -2   1 17235.8 370.673   4
   7   2  -1 17435.9 298.230   8
  -7   2   1 17730.4 375.975   4
  -7  -2   0 29969.8 476.198   4
   7   2   0 29832.2 504.502   1
   7  -2   0 30468.2 462.706   3
   7   2   0 30004.9 453.778   3
   7  -2   0 30834.1 550.770   2
   7   2   0 30421.4 384.335   8
  -7   2   0 30535.9 482.282   4
   7   2   1 11251.7 318.330   1
   7  -2   1 11444.0 297.131   3
   7  -2   1 11367.7 343.242   2
   7   2   1 11460.0 299.640   3
   7   2   1 11299.4 234.379   8
  -7  -2  -1 11064.0 283.145   4
  -7   2  -1 11211.9 282.788   4
   7   2   2 5120.34 159.937   8
   7  -2   2 5338.88 210.611   3
   7  -2   2 5258.79 240.463   2
   7   2   2 5548.83 218.622   3
   7   2   2 5229.10 228.709   1
  -7   2  -2 5010.41 184.202   4
   7  -2   3 2318.26 168.033   6
   7  -2   3 2023.23 135.892   3
   7  -2   3 2257.71 130.953   1
   7   2   3 2217.57 146.038   3
   7   2   3 2234.55 111.722   8
   7   2   3 2151.17 137.799   2
  -7   2  -3 2174.18 117.408   4
   7  -2   4 1996.00 159.528   6
   7   2   4 1948.51 115.303   6
   7  -2   4 2041.61 130.612   1
   7  -2   4 1934.16 138.981   3
   7   2   4 2091.61 149.459   3
   7   2   4 2010.86 112.595   8
   7   2   4 2005.00 134.526   2
  -7   2  -4 2111.08 111.362   4
   7   2   5 60.6686 34.9015   3
  -7   2  -5 138.039 29.0895   4
   7   2   5 47.5641 22.6927   2
   7  -2   5 132.497 46.0822   6
   7   2   5 92.4707 26.1080   6
   7  -2   5 134.412 40.7431   1
   7   2   5 80.9155 27.0134   8
   7  -2   5 107.260 44.5634   3
   7  -2   6 5706.37 278.841   6
   7  -2   6 5939.06 261.973   3
   7   2   6 5946.36 272.222   3
   7   2   6 5780.88 233.972   2
   7   2   6 6244.74 225.168   8
  -7   2  -6 5594.73 160.465   4
   7  -2   6 5807.67 236.594   1
   7   2   7 274.334 68.4990   3
   7  -2   7 246.452 60.8843   3
   7   2   7 256.008 51.8327   2
   7  -2   7 168.461 43.2562   1
   7   2   8 309.111 74.6273   3
   7  -2   8 345.220 64.1430   1
   7  -2   8 243.692 60.5730   3
   7   2   9 141.439 58.1806   3
   7  -2   9 173.910 57.9058   3
   7  -2   9 55.7194 29.2613   1
   7   2  10 796.094 122.088   3
   7  -2  10 739.202 108.599   3
   7  -2  11 721.436 111.378   3
   7   2  11 923.213 135.322   3
   7  -2  12 395.625 86.5030   3
   7   2  12 294.309 82.4982   3
   7  -2  13 875.297 132.033   3
   7   2  13 636.782 121.005   3
  -7  -2 -14 63.3732 67.9085   5
   7  -2  14 45.0228 39.0008   3
   7   2  14 55.7131 48.7741   3
   7  -2  15 102.922 46.0635   3
  -7  -2 -15 102.886 76.9423   5
  -7   2 -15 120.393 68.4454   5
   7   2  15 105.391 56.0864   3
  -7   2 -16-30.2941 48.7773   5
   7  -2  16-24.2488 46.2392   3
  -7  -2 -16 37.6665 61.0302   5
   7   2  16 41.5327 47.1362   3
   7  -2  17 7.47440 41.7181   3
  -7   2 -17-47.7443 50.8449   5
   7   2  17 76.5351 59.8316   3
  -7  -2 -17 84.7215 82.0408   5
  -7   2 -18 87.7560 75.1710   5
   7  -2  18 40.0721 46.3377   3
   7   2  18 1.75555 32.7721   3
   7  -2  19 86.8579 59.8323   3
  -7  -2 -19 100.668 77.1810   5
  -7   2 -19 22.3755 48.4896   5
   7   2  19 52.6270 53.4891   3
   7   2  20 31.4954 41.4466   3
  -7  -3  22 286.124 130.419   7
  -7  -3  21 55.8106 82.7458   7
  -7  -3  20 85.7200 81.7505   7
  -7   3  20 76.6472 56.8888   7
  -7  -3  19 916.206 198.213   7
  -7   3  19 746.170 160.266   7
  -7  -3  18 128.016 103.771   7
  -7   3  18-21.6255 50.2857   7
  -7  -3  17 3134.44 333.467   7
  -7   3  17 3448.06 317.169   7
  -7   3  16-53.6374 60.7584   7
  -7  -3  16 29.3034 58.3898   7
  -7   3  16-53.5301 44.1587   4
  -7  -3  15 1764.71 236.896   7
  -7   3  15 1765.58 165.158   4
  -7   3  14 59.0428 33.0568   4
  -7  -3  14-56.3454 63.7314   7
  -7   3  13 5185.57 274.337   4
  -7  -3  13 6057.24 391.662   7
  -7   3  12-1.65813 26.7006   4
  -7   3  11 24.0078 28.5361   4
  -7   3  10 315.604 73.9175   4
   7  -3 -10 292.933 48.9136   2
  -7   3   9 439.593 81.3635   4
   7  -3  -9 443.623 59.9731   2
  -7  -3   9 567.681 85.4571   4
   7  -3  -8 2187.36 134.552   2
  -7  -3   8 2382.65 172.342   4
  -7   3   8 2341.27 167.604   4
   7  -3  -7 154.747 37.4224   2
  -7   3   7 130.134 42.5480   4
  -7  -3   7 246.913 57.2918   4
   7   3  -6 1194.77 44.7083   3
  -7  -3   6 1417.68 127.721   4
   7  -3  -6 1387.66 109.041   2
  -7   3   6 1500.35 128.977   4
   7   3  -5 3762.27 105.806   3
   7  -3  -5 4098.91 191.581   2
  -7  -3   5 4183.73 211.510   4
  -7   3   5 4038.06 204.643   4
  -7   3   4 0.89475 22.4345   4
   7   3  -4 40.8789 15.9139   3
  -7  -3   4-3.89997 27.8846   4
   7  -3  -4-8.46802 24.4779   2
  -7   3   3 9648.36 302.316   4
   7  -3  -3 9631.97 303.669   2
  -7   3   3 8979.58 189.724   8
  -7  -3   3 9086.29 300.253   4
  -7   3   2 75.4960 15.6203   8
   7   3  -2 70.5531 27.7199   1
   7  -3  -2 96.2697 37.2760   2
   7   3  -2 105.302 28.4773   8
   7   3  -1 1184.22 99.9359   1
   7  -3  -1 1300.85 117.759   2
  -7   3   1 1208.05 52.3867   8
   7   3  -1 1306.77 94.2963   8
  -7   3   0 6782.90 112.607   8
   7   3   0 7651.18 263.364   1
   7  -3   0 7197.66 282.422   2
   7   3   0 7322.24 220.435   8
  -7   3  -1 38243.3 286.209   8
   7   3   1 39176.2 512.213   8
   7   3   1 38974.5 559.817   3
   7   3   1 39782.5 622.591   1
   7   3   2 100.066 23.8818   1
   7  -3   2 169.418 44.6190   3
   7  -3   2 121.928 45.8317   6
   7   3   2 116.923 37.9252   3
   7   3   2 114.688 27.4989   8
  -7   3  -2 129.359 19.9078   8
   7  -3   3 46.7581 22.7219   6
   7   3   3-23.8420 34.4294   3
   7  -3   3 12.0859 23.1450   3
   7   3   3 3.76590 15.2564   8
   7  -3   4 9.38197 23.5812   6
   7   3   4-7.83186 23.9540   3
   7   3   4 7.01040 8.77222   6
   7  -3   4 42.2526 23.3047   1
   7  -3   4 42.6259 24.1704   3
   7   3   4 9.77390 16.1164   8
   7   3   4 34.7662 17.3126   2
  -7   3  -5 3199.90 144.174   4
   7   3   5 2892.72 115.722   6
   7  -3   5 3338.69 222.680   6
   7  -3   5 3106.60 187.227   3
   7  -3   5 3272.90 161.460   1
   7   3   5 3025.30 189.814   3
   7   3   5 3095.46 161.276   8
   7   3   5 3225.69 171.184   2
   7  -3   6 4499.96 195.679   1
   7  -3   6 4343.46 226.102   3
   7   3   6 4663.25 246.636   3
   7   3   6 4574.91 204.274   2
   7   3   6 4910.08 213.609   8
  -7   3  -6 4310.99 161.805   4
   7  -3   7 21352.4 445.644   1
   7  -3   7 21766.7 522.108   3
   7   3   7 21414.8 558.413   3
   7   3   7 20484.3 440.407   2
   7   3   7 21915.5 475.900   8
  -7   3  -7 21192.0 327.692   4
   7  -3   8 6155.29 248.965   1
   7  -3   8 6599.66 297.156   3
   7   3   8 6162.47 242.278   2
   7   3   8 6539.28 320.144   3
   7   3   8 6607.78 275.524   8
   7   3   9 61.5223 42.9196   3
   7  -3   9 6.03656 39.9040   3
   7  -3   9 11.5976 22.9467   1
   7  -3  10 247.865 67.8426   3
   7   3  10 282.930 79.7766   3
   7  -3  10 280.497 60.8532   1
   7  -3  11 536.684 83.8548   1
   7   3  11 479.083 97.9007   3
   7  -3  11 415.157 84.7892   3
   7  -3  12 1700.40 173.280   3
   7   3  12 1778.40 194.305   3
  -7  -3 -13 1927.98 236.137   5
   7  -3  13 1585.41 175.298   3
   7   3  13 1843.68 202.195   3
   7  -3  14 404.897 93.7861   3
  -7  -3 -14 268.558 106.257   5
   7   3  14 502.044 113.190   3
   7  -3  15 1858.25 200.876   3
  -7   3 -15 1956.00 231.975   5
   7   3  15 1928.00 220.986   3
  -7  -3 -15 1619.28 235.772   5
   7  -3  16 286.136 83.0522   3
  -7  -3 -16 268.177 116.064   5
  -7   3 -16 177.049 82.1672   5
   7   3  16 299.292 103.515   3
   7  -3  17 70.9536 52.4452   3
  -7   3 -17-72.9466 56.0268   5
  -7  -3 -17 85.9597 84.7441   5
   7   3  17-52.6402 52.4347   3
   7  -3  18 242.907 82.5066   3
  -7  -3 -18 90.5530 55.5685   5
   7   3  18 255.065 88.6199   3
  -7  -3 -19 111.295 89.3291   5
   7   3  19 82.2130 55.7985   3
  -7  -4  21 163.990 111.104   7
  -7  -4  20 87.0514 72.9668   7
  -7  -4  19 395.508 145.291   7
  -7  -4  18 49.0363 69.8474   7
  -7   4  18-55.0753 60.7559   7
  -7  -4  17 252.390 111.855   7
  -7   4  17 366.209 112.645   7
  -7  -4  16 172.248 93.4020   7
  -7   4  16 5.98233 40.0850   7
  -7   4  15 137.508 57.4013   4
  -7  -4  15 81.9846 63.0666   7
  -7   4  14 90.9994 40.8225   4
  -7  -4  14 163.216 75.9894   7
  -7   4  13 232.342 63.8581   4
  -7  -4  13 158.662 91.5474   7
  -7  -4  12 1821.97 213.537   7
  -7   4  12 2165.38 178.267   4
  -7   4  11 9483.24 366.428   4
   7  -4 -10 5173.26 204.827   2
  -7   4  10 5247.91 267.640   4
   7  -4  -9 11036.8 305.844   2
  -7   4   9 11844.9 393.127   4
   7  -4  -8 1017.84 93.6743   2
  -7   4   8 922.622 108.416   4
  -7   4   7 1548.22 135.985   4
   7  -4  -7 1587.14 120.775   2
  -7   4   6 20.0295 19.8833   8
   7  -4  -6 24.9071 17.6164   2
   7  -4  -5 1431.27 117.466   2
  -7   4   5 1367.81 97.9602   8
   7  -4  -4 13513.9 368.608   2
  -7   4   4 13253.6 278.118   8
   7  -4  -3 1089.49 107.664   2
  -7   4   3 1139.01 76.1028   8
  -7   4   2 64.9412 19.1127   8
   7   4  -2 32.8452 20.1111   1
   7   4  -2 103.029 33.0962   8
   7   4  -1 1170.67 104.271   1
  -7   4   1 1012.25 63.3269   8
   7   4  -1 1046.69 93.4157   8
   7   4   0 75.6367 35.8933   1
  -7   4   0 65.9639 15.2392   8
   7   4   0 103.081 34.8817   8
   7   4   1 1869.80 124.668   8
  -7   4  -1 1845.06 84.3680   8
   7  -4   1 1836.76 160.825   6
   7   4   1 1899.75 143.763   1
   7  -4   2 969.638 120.804   6
  -7   4  -2 1012.79 66.5695   8
   7   4   2 1082.16 97.1843   8
   7   4   3-4.34178 22.4134   8
   7  -4   3-27.7901 29.9442   6
   7  -4   4 3705.49 244.048   6
   7   4   4 3317.23 106.785   6
   7   4   5 347.423 57.5199   2
   7  -4   5 435.469 87.8463   6
   7   4   5 391.298 64.7917   8
   7   4   5 397.217 78.4547   3
   7   4   6 944.777 92.4538   2
   7  -4   6 924.075 111.027   3
   7   4   6 1011.49 121.061   3
   7  -4   6 943.967 84.3094   1
   7   4   6 943.708 102.438   8
   7   4   7 1906.74 149.154   8
   7  -4   7 2143.86 170.780   3
   7  -4   7 1947.59 124.492   1
   7   4   7 1714.19 162.464   3
   7   4   7 1949.04 132.922   2
   7  -4   8 62.3245 26.2104   1
   7   4   8 0.55862 40.1312   3
   7  -4   8 60.1338 46.1564   3
   7   4   8 14.6612 29.8803   8
   7   4   8 56.0220 28.1632   2
   7  -4   9 1452.03 116.736   1
   7  -4   9 1533.86 154.810   3
   7   4   9 1627.57 172.174   3
   7   4   9 1640.91 151.506   8
   7   4  10 385.268 94.0781   3
   7  -4  10 429.895 88.6313   3
   7   4  11 683.642 127.764   3
   7  -4  11 899.981 128.227   3
   7   4  12 125.724 70.3472   3
   7  -4  12 34.6700 37.1468   3
   7   4  13 316.744 93.9966   3
   7  -4  13 400.803 93.5173   3
  -7  -4 -13 316.103 110.352   5
   7   4  14-63.6576 60.4627   3
   7  -4  14-2.19325 40.6626   3
  -7  -4 -14-68.9952 83.5344   5
  -7   4 -14 42.5280 50.8014   5
  -7  -4 -15 142.778 75.8572   5
  -7   4 -15 164.870 70.0233   5
   7   4  15 122.836 71.7381   3
  -7  -4 -16 349.122 120.090   5
   7   4  16 193.591 77.2510   3
  -7  -4 -17-22.6183 62.2058   5
   7   4  17 18.3505 44.4283   3
  -7  -4 -18 6.41676 64.9572   5
   7   4  18-6.73653 38.5870   3
  -7  -4 -19-70.5881 87.0621   5
   7   4  19 232.086 92.7748   3
  -7  -5  21 92.9718 92.9290   7
  -7  -5  20 641.935 177.355   7
  -7  -5  19 351.448 127.245   7
  -7  -5  18 2432.26 308.373   7
  -7  -5  17 1284.94 224.529   7
  -7  -5  16 54.4452 69.8609   7
  -7   5  16 128.017 71.2974   7
  -7   5  15 53.7260 43.1039   4
  -7  -5  15-25.4293 71.6653   7
  -7   5  14 137.997 54.6420   4
  -7  -5  14 10.4307 55.5931   7
  -7   5  13 3275.62 229.369   4
  -7  -5  13 3548.33 317.447   7
  -7   5  12 3458.93 234.474   4
  -7  -5  12 3657.90 305.647   7
  -7   5  11 6432.55 311.769   4
  -7  -5  11 6720.52 398.205   7
  -7   5  10 91.9922 45.3155   4
  -7   5   9 190.249 58.1125   4
  -7   5   8 3101.63 185.012   8
  -7   5   7 14359.6 374.101   8
  -7   5   6 1025.42 96.9713   8
  -7   5   5 2007.47 125.753   8
  -7   5   4 426.957 56.1362   8
   7   5  -3 279.691 49.8154   1
   7   5  -3 268.313 51.4306   8
  -7   5   3 242.805 41.7831   8
   7   5  -2 21.1778 17.4540   1
  -7   5   2 36.3347 17.4811   8
   7   5  -2 79.5300 29.7498   8
   7   5  -1 6233.78 244.305   1
  -7   5   1 5929.31 182.919   8
   7   5  -1 6129.60 247.719   8
   7  -5   0 7514.03 337.250   6
  -7   5   0 7401.68 203.105   8
   7   5   0 7564.07 276.396   8
   7   5   0 7694.39 284.419   1
   7  -5   1 11991.8 434.486   6
   7   5   1 12454.2 357.336   8
  -7   5  -1 11542.8 254.639   8
   7   5   1 11627.8 362.437   1
   7  -5   2 5390.72 296.049   6
   7   5   2 5345.74 233.533   8
  -7   5  -2 5421.55 180.282   8
   7  -5   3 14450.4 496.228   6
   7   5   3 14521.3 390.093   8
  -7   5  -3 13944.2 307.356   8
   7  -5   4-12.5225 43.0107   6
   7   5   4 23.7212 24.3232   8
   7  -5   5 72.0199 50.6126   6
   7   5   5 29.6791 30.0143   8
   7   5   6 32.5362 22.0668   2
   7   5   6-12.9085 32.8576   8
   7   5   7 416.487 62.4929   2
   7   5   7 366.860 71.2883   8
   7   5   8 8782.47 388.204   3
   7   5   8 8954.60 353.731   8
   7   5   9 901.405 133.320   3
   7   5   9 975.482 122.715   8
   7   5  10-36.0687 53.7631   3
   7   5  10-9.23173 27.1092   8
   7   5  11-66.8762 59.2378   3
   7   5  12 17.4871 58.7213   3
  -7  -5 -12-125.469 85.9976   5
   7   5  13 777.379 141.957   3
  -7  -5 -13 1080.59 187.735   5
  -7  -5 -14 4315.00 376.978   5
   7   5  14 4645.56 346.060   3
  -7  -5 -15 150.898 103.266   5
   7   5  15 27.4778 46.7229   3
  -7  -5 -16 7.36159 51.9080   5
   7   5  16 113.525 65.8300   3
  -7  -5 -17-28.4324 84.0696   5
   7   5  17 5.57814 52.5047   3
  -7  -5 -18 458.332 144.409   5
   7   5  18 266.492 101.937   3
   7   5  19 119.125 73.9078   3
  -7  -6  20 563.411 177.426   7
  -7  -6  19 75.4842 76.5667   7
  -7  -6  18 809.281 186.664   7
  -7  -6  17 632.413 160.792   7
  -7  -6  16 64.1709 69.4074   7
  -7  -6  15 828.806 164.937   7
  -7   6  15 1091.79 143.977   4
  -7  -6  14 966.163 177.023   7
  -7   6  14 1173.27 146.101   4
  -7  -6  13 244.405 96.6080   7
  -7   6  13 167.072 59.4717   4
  -7   6  12 2298.38 198.418   4
  -7  -6  12 2128.94 236.173   7
  -7  -6  11 128.897 80.3082   7
  -7   6  11 96.4420 49.0485   4
  -7   6  10 1759.01 168.147   4
  -7  -6  10 1840.15 206.966   7
  -7  -6   9 40.0307 56.4023   7
  -7   6   9-42.7850 33.4856   8
  -7   6   8 8470.68 318.460   8
  -7   6   7 274.506 57.1706   8
  -7   6   6 3525.24 186.881   8
  -7   6   5 426.504 63.6586   8
  -7   6   4 321.633 52.8149   8
   7   6  -3 161.138 40.5851   1
  -7   6   3 185.304 39.6738   8
   7   6  -3 148.511 48.7785   8
   7   6  -2 10098.0 307.186   1
  -7   6   2 10216.8 279.658   8
   7   6  -2 10124.5 343.163   8
   7   6  -1 321.926 59.3800   1
   7  -6  -1 369.748 82.7377   6
  -7   6   1 259.240 46.0420   8
   7   6  -1 283.612 62.8275   8
   7   6   0 183.463 48.4982   1
  -7   6   0 163.572 36.6430   8
   7  -6   0 138.832 56.7533   6
   7   6   0 299.406 62.7860   8
   7   6   1 2089.05 161.311   1
   7  -6   1 2168.25 196.133   6
  -7   6  -1 2104.48 126.157   8
   7   6   1 2627.35 178.304   8
   7  -6   2 3714.46 261.467   6
   7   6   2 3487.25 208.192   8
  -7   6  -2 3550.73 166.405   8
   7  -6   3 204.186 79.6632   6
   7   6   3 264.944 60.4704   8
  -7   6  -3 196.420 41.8926   8
   7   6   4 273.655 62.5072   8
   7  -6   4 262.554 75.3487   6
  -7   6  -4 213.716 46.7830   8
   7   6   5 4853.17 253.489   8
   7   6   6 1590.78 148.834   8
   7   6   7 82.5466 27.9164   2
   7   6   7 71.4775 34.1270   8
   7   6   8 69.1509 34.4419   8
   7   6   9 1427.12 156.686   8
   7   6   9 1392.23 173.078   3
   7   6  10 1353.63 172.301   3
   7   6  10 1441.14 161.406   8
  -7  -6 -10 1425.34 194.660   5
   7   6  11 317.158 86.2915   3
   7   6  11 402.900 89.3896   8
  -7  -6 -11 583.719 133.534   5
   7   6  12 56.9369 47.6198   3
  -7  -6 -12 96.3069 72.6630   5
  -7  -6 -13 261.743 104.445   5
   7   6  13 197.085 76.9323   3
   7   6  14 1195.44 181.535   3
  -7  -6 -14 1333.16 219.347   5
   7   6  15 135.636 67.1428   3
  -7  -6 -15 113.704 68.6144   5
   7   6  16 60.6550 55.2837   3
  -7  -6 -16 182.925 103.732   5
  -7  -6 -17 12.6708 55.0171   5
   7   6  17-48.3483 50.6516   3
  -7  -6 -18 39.2974 83.6417   5
   7   6  18-70.0598 72.5061   3
  -7  -7  20-162.883 109.076   7
  -7  -7  19 50.0122 58.3635   7
  -7  -7  18 60.9966 67.1379   7
  -7  -7  17-93.5723 84.5749   7
  -7  -7  16 599.786 155.549   7
  -7  -7  15 290.843 112.963   7
  -7   7  15 379.794 93.5544   4
  -7  -7  14 27.8419 55.9276   7
  -7   7  14 159.959 64.9338   4
  -7  -7  13 383.666 118.201   7
  -7   7  13 604.931 109.596   4
  -7   7  12 121.823 53.4970   4
  -7  -7  12 1.26605 44.2209   7
  -7  -7  11 961.083 164.408   7
  -7   7  11 986.456 132.711   4
  -7  -7  10 21.9698 55.3125   7
  -7   7  10 119.445 45.6939   8
  -7  -7   9 223.948 84.9344   7
  -7   7   9 97.3810 36.6202   8
  -7   7   8 35.9620 35.8581   8
  -7  -7   8 44.9270 44.3798   7
  -7   7   7 5658.88 263.135   8
  -7  -7   7 6156.57 331.050   7
  -7  -7   6 144.454 54.2965   7
  -7   7   6 90.5871 34.0182   8
  -7   7   5 6049.99 256.025   8
  -7   7   4 8352.90 289.712   8
   7   7  -4 8694.72 345.912   8
   7   7  -3 27.5120 16.7928   1
   7  -7  -3 14.2676 44.8944   6
  -7   7   3-5.78812 17.5590   8
   7   7  -3-11.4941 36.4544   8
   7  -7  -2 6786.23 347.649   6
   7   7  -2 6259.95 251.059   1
  -7   7   2 6744.29 249.764   8
   7   7  -2 6484.38 294.895   8
   7   7  -1 8229.57 300.073   1
   7  -7  -1 9035.73 407.754   6
  -7   7   1 8710.78 282.669   8
   7   7  -1 8579.73 340.446   8
   7  -7   0-9.12788 49.3985   6
  -7   7   0 28.3403 20.1924   8
   7   7   0 55.8137 35.9794   8
   7   7   0 36.0364 26.8475   1
   7  -7   1 1564.88 177.044   6
   7   7   1 1463.24 145.625   8
  -7   7  -1 1603.86 121.556   8
   7   7   1 1520.62 143.076   1
   7  -7   2 67.2529 53.1843   6
  -7   7  -2 31.5238 15.2442   8
   7  -7   3-20.4480 48.9405   6
   7   7   3 19.1729 34.8291   8
  -7   7  -3 111.286 36.7448   8
  -7   7  -4 861.752 96.4684   8
   7   7   4 531.739 85.8833   8
   7   7   5 8642.44 363.133   8
  -7   7  -5 8863.30 321.714   8
   7   7   6 3018.21 217.889   8
   7   7   7 842.822 126.073   8
   7   7   8-2.30063 34.6218   8
   7   7   9 702.139 117.525   8
  -7  -7  -9 741.032 138.177   5
   7   7  10 138.771 61.2349   8
  -7  -7 -10 88.1890 61.2699   5
  -7  -7 -11 741.780 154.089   5
   7   7  11 776.926 131.374   8
   7   7  11 742.734 132.961   3
   7   7  12 18.3723 48.9822   3
   7   7  12 98.2847 56.9215   8
   7   7  13-41.6722 57.1941   3
  -7  -7 -13-12.6236 77.8873   5
   7   7  14 390.455 106.239   3
  -7  -7 -14 183.698 93.3253   5
   7   7  15 104.050 82.4123   3
  -7  -7 -15 34.9869 82.2108   5
   7   7  16 218.071 89.6380   3
  -7  -7 -16 247.648 123.579   5
   7   7  17 121.279 84.2632   3
  -7  -7 -17 82.5044 78.8768   5
  -7  -8  19 210.600 105.696   7
  -7  -8  18 12.6539 63.3252   7
  -7  -8  17 305.819 130.010   7
  -7  -8  16-35.5448 73.2099   7
  -7  -8  15 233.802 103.976   7
  -7   8  15 141.985 62.1516   4
  -7   8  14 725.261 127.732   4
  -7  -8  14 542.291 134.554   7
  -7  -8  13-18.7500 53.6089   7
  -7   8  13 6.75278 44.6111   4
  -7  -8  12 470.092 119.224   7
  -7   8  12 497.618 103.942   4
  -7  -8  11 521.272 124.714   7
  -7   8  11 372.995 86.2866   8
  -7  -8  10 723.975 141.621   7
  -7   8  10 784.523 116.296   8
  -7  -8   9 841.280 142.729   7
  -7   8   9 695.877 107.363   8
  -7  -8   8 350.135 93.0292   7
  -7   8   8 333.953 73.0003   8
  -7  -8   7 163.852 61.6726   7
  -7   8   7 256.482 68.8565   8
  -7  -8   6 800.550 120.039   7
  -7   8   6 716.923 99.8073   8
  -7   8   5 1026.23 114.704   8
  -7  -8   5 933.401 121.297   7
   7  -8  -5 985.137 137.599   6
   7   8  -5 876.205 121.093   8
   7  -8  -4 9040.02 420.286   6
  -7   8   4 9071.30 326.532   8
   7   8  -4 8462.64 365.577   8
  -7  -8   4 9247.68 356.809   7
   7  -8  -3 1891.03 192.098   6
   7   8  -3 2260.05 186.573   8
   7   8  -3 2200.14 147.324   1
  -7   8   3 2174.43 158.449   8
  -7  -8   3 2020.95 158.499   7
   7  -8  -2 1396.14 168.760   6
   7   8  -2 1197.72 114.640   1
  -7   8   2 1232.98 117.609   8
   7   8  -2 1237.99 141.070   8
  -7  -8   2 1219.04 113.736   7
   7   8  -1 14724.0 414.492   1
   7   8  -1 15131.8 483.523   8
   7  -8  -1 15737.7 563.583   6
  -7   8   1 15024.4 409.965   8
  -7   8   0 4326.68 217.280   8
   7  -8   0 4654.83 315.477   6
   7   8   0 4394.51 262.617   8
   7   8   0 4299.93 235.240   1
   7  -8   1 870.127 142.856   6
  -7   8  -1 799.773 96.1163   8
   7   8   1 912.320 113.377   1
   7   8   1 851.371 117.001   8
   7  -8   2 633.422 126.106   6
  -7   8  -2 703.303 89.7906   8
   7   8   2 773.043 115.198   8
   7  -8   3 1546.94 189.733   6
   7   8   3 1262.68 145.979   8
  -7   8  -3 1455.03 133.018   8
   7   8   4 4687.02 281.936   8
  -7   8  -4 4674.10 243.979   8
   7   8   5-16.5303 33.5279   8
  -7   8  -5 15.8407 26.7194   8
   7   8   6 1625.29 171.156   8
  -7   8  -6 1691.65 154.692   8
   7   8   7 1377.35 162.605   8
  -7  -8  -7 1180.89 164.088   5
  -7  -8  -8 1049.26 166.592   5
   7   8   8 1140.95 150.981   8
  -7  -8  -9 93.0014 73.8187   5
   7   8   9 6.14471 35.9225   8
  -7  -8 -10 363.054 103.765   5
   7   8  10 396.203 99.6240   8
  -7  -8 -11 279.711 86.1062   5
   7   8  11 463.367 114.901   3
   7   8  11 346.269 90.1932   8
   7   8  12 59.4461 50.4333   8
   7   8  12-68.8441 67.4352   3
  -7  -8 -12 103.691 73.2298   5
   7   8  13 240.317 90.7600   3
   7   8  13 277.495 89.2330   8
  -7  -8 -13 490.136 140.840   5
   7   8  14-1.28753 48.7860   3
  -7  -8 -14-12.5694 61.9723   5
  -7  -8 -15 38.2149 71.6319   5
   7   8  15 13.1132 49.8479   3
   7   8  16-66.2031 66.6010   3
  -7  -8 -16 215.149 112.257   5
   7   8  17 242.862 104.319   3
  -7  -9  18 388.962 132.365   7
  -7  -9  17 195.731 107.528   7
  -7  -9  16 128.864 71.4974   7
  -7  -9  15 84.5189 82.1184   7
  -7   9  15 33.1900 30.3327   4
  -7  -9  14 1047.26 187.065   7
  -7   9  14 1194.60 165.515   4
  -7   9  13 268.271 85.4184   4
  -7  -9  13 261.589 102.834   7
  -7  -9  12 471.425 124.474   7
  -7   9  12 449.215 102.751   8
  -7  -9  11 928.507 157.432   7
  -7   9  11 840.972 125.704   8
  -7  -9  10 627.639 132.799   7
  -7   9  10 752.735 121.064   8
  -7  -9   9 906.520 145.779   7
  -7   9   9 859.728 119.741   8
  -7  -9   8 800.626 134.074   7
  -7   9   8 804.546 116.432   8
   7  -9  -7 3603.20 271.024   6
  -7   9   7 3832.77 247.011   8
  -7  -9   7 3490.54 262.647   7
  -7  -9   6 656.871 112.374   7
   7  -9  -6 779.777 129.910   6
   7   9  -6 682.358 119.572   8
  -7   9   6 787.293 111.230   8
  -7  -9   5-57.5190 48.8781   7
   7  -9  -5 21.0383 33.4978   6
  -7   9   5 25.5825 33.9375   8
   7   9  -5 2.92264 34.2756   8
  -7  -9   4 563.569 94.0323   7
   7  -9  -4 573.600 112.203   6
  -7   9   4 549.529 88.5076   8
   7   9  -4 590.113 103.720   8
   7  -9  -3 995.958 145.577   6
   7   9  -3 908.250 96.3517   1
  -7   9   3 894.893 110.749   8
   7   9  -3 775.858 121.127   8
   7  -9  -2 2182.42 220.279   6
   7   9  -2 2462.15 165.537   1
  -7   9   2 2278.47 173.747   8
   7   9  -2 2654.80 214.840   8
   7  -9  -1 39.4976 56.8959   6
   7   9  -1-19.0410 30.2263   1
  -7   9   1 1.35082 25.8841   8
   7   9  -1 7.79481 37.5465   8
  -7   9   0 389.542 71.9438   8
   7  -9   0 478.715 109.153   6
   7   9   0 355.173 83.5758   8
   7   9   0 419.415 76.5478   1
   7   9   1 641.323 108.400   8
   7  -9   1 622.513 123.336   6
  -7   9  -1 645.583 92.1318   8
   7   9   1 507.949 86.9284   1
   7  -9   2 898.187 148.379   6
   7   9   2 1117.13 144.460   8
  -7   9  -2 900.223 111.400   8
   7   9   3 29.6247 30.8785   8
  -7   9  -3-6.19338 29.4854   8
  -7   9  -4 518.150 88.7155   8
  -7  -9  -4 388.102 84.8454   5
   7   9   4 458.338 97.4636   8
  -7  -9  -5 1555.03 175.845   5
   7   9   5 1423.77 172.342   8
  -7   9  -5 1413.53 146.663   8
  -7  -9  -6 652.117 123.590   5
   7   9   6 540.993 105.250   8
  -7   9  -6 549.118 94.9085   8
  -7  -9  -7 194.877 83.5691   5
   7   9   7 145.816 66.0450   8
  -7   9  -7 119.234 50.5400   8
  -7  -9  -8-60.9868 64.2505   5
   7   9   8 85.3527 57.1039   8
  -7   9  -8 32.3115 34.0631   8
  -7  -9  -9 1934.88 232.476   5
   7   9   9 1694.46 194.754   8
   7   9  10 1137.92 173.269   8
  -7  -9 -10 881.569 164.563   5
  -7  -9 -11 7.42165 59.8391   5
   7   9  11 190.296 80.4970   8
   7   9  12 993.816 169.703   3
  -7  -9 -12 1006.23 185.063   5
   7   9  12 1142.94 175.531   8
   7   9  13 72.4938 74.3078   3
  -7  -9 -13 179.915 96.5856   5
   7   9  13 61.1990 65.9706   8
   7   9  14 92.4340 66.9267   3
  -7  -9 -14 145.055 96.2871   5
   7   9  15 57.5105 54.3833   3
  -7  -9 -15-20.8131 62.7005   5
   7   9  16 280.655 107.051   3
  -7  -9 -16 101.055 63.2826   5
  -7 -10  17 165.582 91.9703   7
  -7 -10  16 24.9811 63.8659   7
  -7 -10  15 70.0915 51.6852   7
  -7  10  15 96.6384 63.1552   4
  -7 -10  14 349.488 123.477   7
  -7  10  14 105.562 59.1643   4
  -7 -10  13 1081.86 198.377   7
  -7  10  13 1062.55 163.206   4
  -7 -10  12 1281.04 202.897   7
  -7  10  12 1470.05 183.465   8
  -7 -10  11 347.738 102.137   7
  -7  10  11 288.762 83.3504   8
  -7 -10  10-32.8738 40.3475   7
  -7  10  10 100.449 54.6570   8
  -7 -10   9 290.707 86.3002   7
   7 -10  -9 334.899 91.0693   6
  -7  10   9 253.708 73.8052   8
  -7 -10   8 405.221 96.3696   7
   7 -10  -8 433.323 102.573   6
  -7  10   8 328.702 79.5533   8
   7  10  -8 446.059 107.015   8
  -7 -10   7 35.8486 30.7748   7
   7 -10  -7 72.3957 48.1846   6
  -7  10   7 75.0930 45.5003   8
   7  10  -7 60.5106 56.3519   8
  -7 -10   6 416.156 87.0939   7
   7  10  -6 458.446 99.7252   8
   7 -10  -6 384.795 97.7521   6
  -7  10   6 480.814 92.6084   8
   7 -10  -5 117.277 60.6880   6
  -7  10   5 69.1493 34.7869   8
   7  10  -5 182.020 68.8574   8
   7  10  -4 9.39254 36.8258   8
   7 -10  -4 7.31395 41.0420   6
  -7  10   4 10.8917 24.8397   8
   7 -10  -3 1093.33 160.372   6
  -7  10   3 937.510 120.814   8
   7  10  -3 786.278 125.655   8
   7 -10  -2 2946.71 265.874   6
  -7  10   2 2987.55 213.085   8
   7  10  -2 3102.97 246.762   8
   7 -10  -1 104.077 60.1489   6
   7  10  -1 110.132 44.3256   1
  -7  10   1 63.5481 32.1042   8
   7  10  -1 80.4076 52.8819   8
   7 -10   0 1992.80 224.042   6
  -7  10   0 2213.00 182.571   8
   7  10   0 2214.74 210.969   8
   7  10   0 2098.46 176.029   1
   7  10   1 1492.42 175.330   8
  -7  10  -1 1505.07 151.780   8
   7  10   1 1455.84 152.243   1
   7  10   2 69.6558 53.2890   8
  -7  10  -2 85.2994 43.5737   8
  -7  10  -3 316.080 70.1121   8
   7  10   3 318.919 86.4425   8
   7  10   4 147.939 73.0522   8
  -7 -10  -4-6.65562 36.7219   5
  -7  10  -4 151.062 53.6075   8
  -7 -10  -5 372.894 94.8493   5
   7  10   5 241.372 76.7900   8
  -7  10  -5 264.494 65.2142   8
  -7 -10  -6 160.857 67.9720   5
   7  10   6 59.1987 52.9934   8
  -7  10  -6 23.5310 26.1112   8
   7  10   7 820.758 142.657   8
  -7 -10  -7 941.373 152.553   5
  -7 -10  -8 181.118 74.3441   5
   7  10   8 280.803 91.0310   8
  -7 -10  -9 867.908 158.606   5
   7  10   9 972.620 158.843   8
  -7 -10 -10 1827.02 237.655   5
   7  10  10 1548.06 201.199   8
  -7 -10 -11 205.556 90.5320   5
   7  10  11 37.2152 42.0511   8
   7  10  12 2.67285 46.3843   8
  -7 -10 -12 85.8993 87.6046   5
   7  10  13 202.582 93.9706   3
  -7 -10 -13 437.894 134.971   5
   7  10  13 421.729 122.388   8
   7  10  14 553.121 140.591   3
   7  10  14 623.832 142.456   8
  -7 -10 -14 304.308 118.875   5
   7  10  15 140.442 86.8011   3
  -7 -10 -15 40.8974 64.5510   5
  -7 -11  16 160.073 95.5538   7
  -7 -11  15 1058.33 206.393   7
  -7 -11  14 68.1291 70.0774   7
  -7  11  14 4.02708 43.3022   4
  -7 -11  13 40.3027 54.4918   7
  -7  11  13-49.9072 68.3106   8
  -7 -11  12 490.087 127.482   7
  -7  11  12 853.593 148.971   8
  -7 -11  11 383.645 111.179   7
  -7  11  11 445.484 111.514   8
  -7 -11  10 136.690 67.2404   7
  -7  11  10 144.151 75.0720   8
   7  11 -10 125.810 74.5086   8
  -7 -11   9 126.534 58.6923   7
  -7  11   9 149.530 52.5785   8
   7  11  -9 97.6637 51.6301   8
  -7  11   8 128.719 59.6983   8
   7  11  -8 13.1896 45.4004   8
   7 -11  -7 16.5659 32.5881   6
   7  11  -7-27.3209 50.8725   8
  -7  11   7 70.1777 49.7610   8
   7  11  -6-47.9580 60.1446   8
   7 -11  -6 32.0323 41.5160   6
  -7  11   6 38.5149 34.3804   8
   7 -11  -5 1119.50 166.485   6
  -7  11   5 1063.87 141.997   8
   7  11  -5 871.846 141.844   8
   7 -11  -4 136.291 56.5948   6
  -7  11   4 220.485 68.3263   8
   7  11  -4 232.422 81.0184   8
   7 -11  -3 245.539 83.2883   6
  -7  11   3 242.656 69.1462   8
   7  11  -3 197.018 80.5911   8
   7 -11  -2 54.8914 48.0347   6
  -7  11   2 3.60610 29.4080   8
   7  11  -2 34.1616 45.5029   8
   7 -11  -1 343.228 93.2084   6
  -7  11   1 260.843 66.8372   8
   7  11  -1 83.0698 50.4903   8
  -7  11   0 251.927 68.1920   8
   7  11   0 173.878 59.5988   8
   7  11   1 159.260 75.1880   8
  -7  11  -1 139.111 55.9886   8
   7  11   1 131.310 46.6866   1
   7  11   2 38.9607 58.6912   8
  -7  11  -2 20.2880 30.1542   8
   7  11   2 66.6624 41.2153   1
  -7  11  -3 931.017 130.902   8
   7  11   3 751.550 129.919   8
   7  11   4 334.292 93.8518   8
  -7  11  -4 198.021 62.1195   8
   7  11   5 1743.39 204.706   8
  -7  11  -5 2242.79 207.843   8
   7  11   6 100.431 59.6778   8
   7  11   7 2954.91 271.950   8
   7  11   8 101.318 57.5670   8
  -7 -11  -8 32.1038 47.9113   5
  -7 -11  -9 5589.01 389.710   5
   7  11   9 5534.48 382.964   8
  -7 -11 -10 362.558 113.270   5
   7  11  10 184.944 82.8748   8
   7  11  11-38.7157 57.3619   8
  -7 -11 -11 207.530 89.8755   5
  -7 -11 -12 121.776 67.1981   5
   7  11  12 225.581 93.5755   8
   7  11  13-39.1274 64.1935   3
  -7 -11 -13-72.1402 82.3953   5
   7  11  13-95.3855 67.4753   8
  -7 -11 -14 124.533 85.6415   5
   7  11  14 21.5448 52.0206   8
  -7 -12  15 187.641 96.3651   7
  -7 -12  14 140.311 83.6481   7
  -7  12  14 362.806 107.281   4
  -7  12  13 382.198 111.833   8
  -7  12  12 417.234 113.487   8
   7  12 -12 339.178 109.773   8
   7  12 -11 1638.98 224.980   8
  -7  12  11 1504.30 199.687   8
  -7  12  10-13.9594 50.7378   8
   7  12 -10 48.3577 68.3655   8
  -7  12   9 1337.55 176.525   8
   7  12  -9 942.077 161.701   8
  -7  12   8 544.680 110.583   8
   7  12  -8 591.902 135.126   8
  -7  12   7 126.310 57.5352   8
   7  12  -7 275.942 86.2832   8
   7 -12  -6-4.48947 53.7923   6
  -7  12   6 87.2619 47.2074   8
   7  12  -6-12.0731 59.4310   8
   7 -12  -5 3258.46 289.519   6
  -7  12   5 3964.95 283.708   8
[truncated: 384,849 more chars]
