# Supplementary material for: 2,3-Di­phenyl­male­imide 1-methyl­pyrrol­idin-2-one monosolvate
Source: Acta Crystallogr Sect E Struct Rep Online. 2014 Feb 8;70(Pt 3):o260. doi: 10.1107/S1600536814002372 (PMC3998429; doi:10.1107/S1600536814002372)
Supplement: Supplementary file 2 [file e-70-0o260-Isup2.hkl]

#
# h,k,l, Fc-squared, Fo-squared, sigma(Fo-squared), status flag
#
data_I
_shelx_title ' tgc69_m in P21/n #  14 (colourless block)'
_shelx_refln_list_code          4
_shelx_F_calc_maximum      244.82
_exptl_crystal_F_000       736.00
_reflns_d_resolution_high  0.5840

loop_
 _space_group_symop_operation_xyz
 'x, y, z'
 '-x+1/2, y+1/2, -z+1/2'
 '-x, -y, -z'
 'x-1/2, -y-1/2, z-1/2'

_cell_length_a    13.1962
_cell_length_b    10.0002
_cell_length_c    13.5600
_cell_angle_alpha  90.000
_cell_angle_beta  100.469
_cell_angle_gamma  90.000

_shelx_F_squared_multiplier     1.000

loop_
 _refln_index_h
 _refln_index_k
 _refln_index_l
 _refln_F_squared_calc
 _refln_F_squared_meas
 _refln_F_squared_sigma
 _refln_observed_status
   2   0   0       3278.24       3191.62        18.03 o
   4   0   0      59938.15      55393.43       107.31 o
   6   0   0        568.59        690.37         9.54 o
   8   0   0          0.62         13.59         1.46 o
  10   0   0        437.63        560.67        13.16 o
  12   0   0        188.57        368.84        13.28 o
  14   0   0          8.17        145.19        16.88 o
  16   0   0         22.56         64.41         7.59 o
  18   0   0         98.78        113.33         6.91 o
  20   0   0          2.63          8.61         4.94 o
   2   1   0        711.87        672.54         7.00 o
   3   1   0       6319.62       6418.07        33.41 o
   4   1   0       1911.49       2018.80         9.36 o
   5   1   0        583.69        589.37         4.61 o
   6   1   0        537.06        621.72         5.12 o
   7   1   0       1378.39       1615.59         8.72 o
   8   1   0        274.65        259.91         3.68 o
   9   1   0         47.82         42.78         1.85 o
  10   1   0        345.42        374.06         8.82 o
  11   1   0         43.15         54.80         2.49 o
  12   1   0         19.08         24.05         1.77 o
  13   1   0        106.88        100.43         3.70 o
  14   1   0          0.13          1.47         0.79 o
  15   1   0          0.35          1.38         0.83 o
  16   1   0          7.48          6.75         1.23 o
  17   1   0         23.32         20.14         2.27 o
  18   1   0          0.07          0.39         1.01 o
  19   1   0          3.49          5.13         2.11 o
  20   1   0          6.49          7.31         3.23 o
  21   1   0          1.74          1.75         1.58 o
   0   2   0        159.03        205.22         4.26 o
   1   2   0        442.37        427.49         7.57 o
   2   2   0        179.19        201.53         4.05 o
   3   2   0        670.12        648.64         7.09 o
   4   2   0       1056.74       1025.15         6.47 o
   5   2   0        940.30        965.52        13.01 o
   6   2   0         38.22         26.45         1.17 o
   7   2   0       1614.35       1682.88         9.79 o
   8   2   0        827.50        931.51         7.66 o
   9   2   0        396.34        466.92         5.70 o
  10   2   0        230.73        218.05         4.02 o
  11   2   0        218.08        221.95         5.02 o
  12   2   0        395.02        416.50         7.29 o
  13   2   0         15.07         18.97         1.91 o
  14   2   0          9.31         11.72         1.61 o
  15   2   0          0.98          1.88         1.00 o
  16   2   0          0.22          1.13         1.24 o
  17   2   0          0.41          0.83         1.34 o
  18   2   0         15.15         13.01         3.57 o
  19   2   0         15.20         18.05         2.98 o
  20   2   0          0.64          2.07         5.17 o
  21   2   0          4.25         -0.12         2.09 o
   1   3   0       1916.06       1856.61        14.37 o
   2   3   0       6781.38       6800.90        70.91 o
   3   3   0        411.75        436.37         9.24 o
   4   3   0         12.19         20.04         1.57 o
   5   3   0          1.74          1.74         0.70 o
   6   3   0          8.39         12.31         1.07 o
   7   3   0        467.08        390.26        10.73 o
   8   3   0         83.68         91.26         3.04 o
   9   3   0          6.45         41.33         2.51 o
  10   3   0          8.73          6.58         1.27 o
  11   3   0          0.63          0.36         0.60 o
  12   3   0         19.44         22.12         2.27 o
  13   3   0         28.31         29.15         2.83 o
  14   3   0         21.91         25.41         2.60 o
  15   3   0          4.16          6.44         1.45 o
  16   3   0          0.72          0.75         1.44 o
  17   3   0          0.07         -0.91         1.33 o
  18   3   0          1.83          6.48         2.28 o
  19   3   0          0.27          0.04         1.72 o
  20   3   0          0.32          3.92         3.02 o
  21   3   0          1.64          6.30         3.05 o
   0   4   0        188.03        127.47         2.95 o
   1   4   0         12.43         15.35         3.24 o
   2   4   0         93.20        102.70         3.02 o
   3   4   0          0.24         -0.26         0.46 o
   4   4   0         56.99         51.36         2.59 o
   5   4   0         33.86         34.17         2.37 o
   6   4   0         11.94          8.46         1.06 o
   7   4   0          2.04          4.15         0.72 o
   8   4   0          0.19          2.64         0.57 o
   9   4   0        162.08        174.80         5.07 o
  10   4   0         76.88         93.20         3.83 o
  11   4   0         23.08         23.52         1.99 o
  12   4   0         15.81         21.26         2.62 o
  13   4   0        114.91        111.31         5.73 o
  14   4   0          0.95          0.67         1.13 o
  15   4   0          8.10          6.14         1.72 o
  16   4   0          0.67          2.69         1.39 o
  17   4   0         29.53         39.19         4.58 o
  18   4   0          4.52          3.85         3.60 o
  19   4   0         10.00         11.69         2.87 o
  20   4   0          1.20          1.25         2.10 o
  21   4   0          2.74         -0.75         4.22 o
   1   5   0       1473.75       1418.49         9.17 o
   2   5   0          5.55          2.50         0.46 o
   3   5   0        148.42         86.71         2.83 o
   4   5   0        183.91        178.82         5.34 o
   5   5   0          0.11          0.47         0.61 o
   6   5   0         28.26         25.68         1.82 o
   7   5   0        416.80        417.68         7.26 o
   8   5   0          0.02          0.66         0.52 o
   9   5   0       1122.26       1123.39        19.07 o
  10   5   0        168.05        152.47         5.84 o
  11   5   0          0.22          2.06         0.97 o
  12   5   0         13.19         13.32         1.61 o
  13   5   0         16.33         16.09         2.30 o
  14   5   0         19.86         23.72         2.68 o
  15   5   0         45.06         45.26         4.53 o
  16   5   0         31.77         37.31         3.60 o
  17   5   0          1.89          2.14         1.91 o
  18   5   0         13.15         17.45         3.48 o
  19   5   0         12.67         16.26         4.39 o
  20   5   0          4.01          7.84         3.39 o
   0   6   0        252.60        337.86        13.17 o
   1   6   0          0.25          1.16         0.41 o
   2   6   0         81.04         76.71         2.39 o
   3   6   0        474.64        471.91         7.04 o
   4   6   0          8.27         10.04         1.12 o
   5   6   0        261.89        236.75         6.81 o
   6   6   0        299.77        251.58         6.09 o
   7   6   0          7.55         10.87         1.64 o
   8   6   0        256.65        255.42         6.26 o
   9   6   0        322.69        317.53         9.35 o
  10   6   0         33.14         35.18         3.32 o
  11   6   0         98.83         99.87         4.22 o
  12   6   0          5.08         11.08         1.66 o
  13   6   0        187.32        198.98         7.96 o
  14   6   0         33.81         33.03         4.58 o
  15   6   0         38.99         38.85         4.66 o
  16   6   0          3.15         -2.42         2.42 o
  17   6   0          0.40         -0.77         1.67 o
  18   6   0          0.17          2.67         1.72 o
  19   6   0          7.56          3.00         4.95 o
  20   6   0          0.12          3.06         2.29 o
   1   7   0         13.44          9.28         3.13 o
   2   7   0         17.18         21.25         1.44 o
   3   7   0         42.80         43.47         1.96 o
   4   7   0        163.92        162.62         4.49 o
   5   7   0         70.30         67.43         3.02 o
   6   7   0          4.78          6.43         1.20 o
   7   7   0          0.69          1.69         0.78 o
   8   7   0         81.29         73.74         3.64 o
   9   7   0          0.91          1.42         1.19 o
  10   7   0        167.42        169.00         7.41 o
  11   7   0         39.62         43.04         3.80 o
  12   7   0        158.48        159.62         5.72 o
  13   7   0          7.98          7.51         1.56 o
  14   7   0         43.81         44.15         3.74 o
  15   7   0          4.42          4.91         3.62 o
  16   7   0         37.30         37.23         5.69 o
  17   7   0          3.05          3.02         1.79 o
  18   7   0          0.00          2.00         1.83 o
  19   7   0          0.29         -2.49         2.49 o
   0   8   0        337.08        303.74        14.84 o
   1   8   0       2048.02       1947.45        26.48 o
   2   8   0        212.24        192.33         5.46 o
   3   8   0        886.84        825.53         9.28 o
   4   8   0         83.28         57.62         3.07 o
   5   8   0       1548.46       1435.42        23.76 o
   6   8   0         95.76         82.76         4.02 o
   7   8   0        261.31        243.86         6.96 o
   8   8   0        142.57        129.65         5.18 o
   9   8   0        178.25        166.02         7.40 o
  10   8   0         15.35         11.12         3.06 o
  11   8   0         62.19         61.14         4.81 o
  12   8   0          1.52          2.55         1.08 o
  13   8   0         35.19         39.72         3.09 o
  14   8   0          8.64          6.05         4.15 o
  15   8   0          2.61          4.24         4.82 o
  16   8   0          0.12          6.94         3.37 o
  17   8   0         47.28         55.50         7.32 o
  18   8   0          0.39         -0.26         1.51 o
  19   8   0          0.38         -2.09         3.03 o
   1   9   0         20.07         16.01         2.60 o
   2   9   0        131.80        129.74        11.30 o
   3   9   0         34.67         38.98         4.18 o
   4   9   0        159.49        152.12         7.99 o
   5   9   0         42.16         35.16         4.88 o
   6   9   0          4.36         36.24         2.95 o
   7   9   0         30.71         22.57         2.29 o
   8   9   0        126.30        117.22         5.16 o
   9   9   0         12.97         15.57         2.37 o
  10   9   0          0.03         -0.92         1.44 o
  11   9   0          4.87          5.57         1.67 o
  12   9   0          0.01         -0.26         2.19 o
  13   9   0          0.30          1.82         1.04 o
  14   9   0          8.97          9.01         1.92 o
  15   9   0          0.12          0.92         2.43 o
  16   9   0          4.74          3.24         2.14 o
  17   9   0          0.65         -2.80         3.03 o
  18   9   0         13.29         17.59         3.58 o
   0  10   0        165.44        169.42        12.64 o
   1  10   0          1.24          2.85         1.56 o
   2  10   0         87.17         80.57         7.55 o
   3  10   0         30.46         24.82         3.48 o
   4  10   0          6.04          4.48         2.26 o
   5  10   0          2.68          2.00         0.93 o
   6  10   0         51.72         48.96         3.84 o
   7  10   0        111.96        118.86         5.43 o
   8  10   0          0.17          1.90         0.92 o
   9  10   0         14.86         14.84         2.48 o
  10  10   0          4.54          2.07         1.66 o
  11  10   0          5.13          5.11         2.85 o
  12  10   0          0.78         -0.55         1.27 o
  13  10   0         24.86         25.46         2.94 o
  14  10   0          0.37         -1.24         1.51 o
  15  10   0         24.24         18.51         4.55 o
  16  10   0          0.64          3.48         4.80 o
  17  10   0         53.13         66.44         9.10 o
   1  11   0          5.74          4.77         1.56 o
   2  11   0          3.44          1.96         1.98 o
   3  11   0          9.59         14.90         3.08 o
   4  11   0        102.13        112.43         7.92 o
   5  11   0          0.20          1.65         3.53 o
   6  11   0          0.05         -1.05         1.52 o
   7  11   0         13.59         11.91         2.49 o
   8  11   0          7.74          6.56         2.19 o
   9  11   0          5.69          5.94         2.63 o
  10  11   0        170.82        189.49        12.05 o
  11  11   0          5.93          4.05         2.08 o
  12  11   0          0.22         -0.47         3.14 o
  13  11   0         17.90         24.08         4.77 o
  14  11   0         77.16         98.48         9.71 o
  15  11   0          9.83         13.44         4.04 o
  16  11   0         21.29         23.05         4.93 o
   0  12   0          2.11          3.77         2.33 o
   1  12   0         25.77         28.08         5.99 o
   2  12   0         29.36         31.91         5.14 o
   3  12   0          0.68          1.73         3.52 o
   4  12   0         17.23         23.27         4.86 o
   5  12   0         55.39         61.71         6.20 o
   6  12   0         14.93         17.17         3.40 o
   7  12   0          1.03          0.67         1.51 o
   8  12   0          0.57          5.52         3.51 o
   9  12   0          0.14          6.14         4.18 o
  10  12   0          4.15          1.46         2.14 o
  11  12   0         13.01         17.56         5.26 o
  12  12   0         17.20         27.42         6.81 o
  13  12   0          1.12         -2.12         2.12 o
  14  12   0         29.23         41.31         6.54 o
  15  12   0          3.66          1.25         2.08 o
   1  13   0         15.93         17.38         3.58 o
   2  13   0          0.31          0.50         1.61 o
   3  13   0          6.71          8.89         3.05 o
   4  13   0          0.00         -2.60         2.60 o
   5  13   0          0.00          0.89         1.88 o
   6  13   0          4.94          5.73         1.95 o
   7  13   0         25.04         29.41         4.58 o
   8  13   0          7.99          8.97         4.19 o
   9  13   0         11.08          6.16         3.82 o
  10  13   0         18.09         17.97         5.65 o
  11  13   0          2.65         -3.67         3.67 o
  12  13   0         11.60         18.50         5.94 o
  13  13   0         19.87         12.25         4.67 o
  14  13   0         15.82          7.60         3.88 o
   0  14   0         72.93         57.78         9.55 o
   1  14   0          1.41          2.27         1.85 o
   2  14   0          3.27         -2.19         2.33 o
   3  14   0          1.47          3.01         3.63 o
   4  14   0         44.24         48.27         6.11 o
   5  14   0         20.75         12.24         3.11 o
   6  14   0         10.82         10.03         2.97 o
   7  14   0          0.67          3.51         3.19 o
   8  14   0         17.57         23.54         6.32 o
   9  14   0         21.31         25.68         6.51 o
  10  14   0          0.56          0.91         3.01 o
  11  14   0          0.02          1.85         2.32 o
  12  14   0          1.63          2.42         2.72 o
   1  15   0         29.90         37.96         5.68 o
   2  15   0          1.87          6.76         2.85 o
   3  15   0         12.49         10.10         3.18 o
   4  15   0          0.02         -0.05         3.07 o
   5  15   0         27.31         34.25         6.16 o
   6  15   0          0.22         -0.16         3.10 o
   7  15   0          1.05          6.43         3.72 o
   8  15   0          0.17         -3.55         3.55 o
   9  15   0          2.55         -2.82         3.67 o
   0  16   0         40.23         48.20         9.50 o
   1  16   0         21.50         43.94         6.46 o
   2  16   0          6.52         10.28         3.47 o
   3  16   0          5.42          3.01         1.95 o
   4  16   0         61.50         59.71         7.38 o
   5  16   0         42.80         41.26         6.08 o
   6  16   0          2.17          4.93         3.78 o
 -21   0   1          0.03          0.95         3.65 o
 -19   0   1          5.59          6.80         2.67 o
 -17   0   1          3.46          3.34         1.90 o
 -15   0   1        100.31         94.06         5.51 o
 -13   0   1          7.31          6.65         1.65 o
 -11   0   1        266.50        303.71         8.07 o
  -9   0   1        601.62        690.28        10.77 o
  -7   0   1       2710.49       3047.42        26.17 o
  -5   0   1        132.80        100.12         3.43 o
  -3   0   1          6.44          5.17         0.58 o
   3   0   1      27850.24      28485.10        64.55 o
   5   0   1       4603.93       4989.12        13.53 o
   7   0   1       2019.58       2315.63        15.49 o
   9   0   1        198.18        285.88         6.20 o
  11   0   1         49.09         61.82         3.76 o
  13   0   1         55.60         63.59         4.22 o
  15   0   1          0.00          0.34         1.34 o
  17   0   1         19.90         22.11         3.13 o
  19   0   1          2.77          0.63         3.37 o
  21   0   1         12.91          8.00         4.83 o
 -21   1   1          4.14          0.93         2.38 o
 -20   1   1          2.04         -1.71         2.95 o
 -19   1   1         34.74         32.12         3.59 o
 -18   1   1          1.62          0.32         1.41 o
 -17   1   1          9.70         10.11         1.65 o
 -16   1   1         13.19         10.92         1.70 o
 -15   1   1         40.75         36.96         2.75 o
 -14   1   1          1.01         -0.05         0.77 o
 -13   1   1          0.14          0.20         0.75 o
 -12   1   1         91.75         93.47         3.36 o
 -11   1   1         79.20        113.94         4.24 o
 -10   1   1         88.30         84.85         2.37 o
  -9   1   1         30.55         30.47         1.49 o
  -8   1   1        655.36        713.71         6.53 o
  -7   1   1       6224.60       7022.75        33.92 o
  -6   1   1       1371.01       1498.33         7.92 o
  -5   1   1       1113.16       1203.94         8.17 o
  -4   1   1       5545.10       5714.40        38.41 o
  -3   1   1      13049.45      13291.71        26.13 o
  -2   1   1       5608.26       5528.95        16.46 o
   1   1   1        231.98        232.25         6.12 o
   2   1   1       9913.64       9813.31        74.11 o
   3   1   1      16249.39      16661.01        83.04 o
   4   1   1        664.87        683.98         4.16 o
   5   1   1          2.11          1.87         0.34 o
   6   1   1        468.39        533.93         5.62 o
   7   1   1        484.73        640.53         5.28 o
   8   1   1         81.90         89.10         2.10 o
   9   1   1          4.62          5.18         0.54 o
  10   1   1         71.21         66.80         2.45 o
  11   1   1        237.22        236.23         4.81 o
  12   1   1          0.24         -0.02         0.75 o
  13   1   1          8.48         12.11         1.41 o
  14   1   1         28.99         29.49         2.20 o
  15   1   1        118.90        116.94         4.41 o
  16   1   1          1.73          2.05         1.27 o
  17   1   1          1.86          1.37         1.44 o
  18   1   1          1.32          2.16         1.77 o
  19   1   1          3.09          0.05         1.78 o
  20   1   1         15.89         21.70         3.86 o
  21   1   1          6.28          7.63         4.65 o
 -22   2   1          1.48         -0.27         2.78 o
 -21   2   1          0.97          2.88         2.19 o
 -20   2   1          8.39         10.65         2.77 o
 -19   2   1          4.93          9.63         2.47 o
 -18   2   1          1.69          1.46         3.04 o
 -17   2   1          9.24         12.08         2.24 o
 -16   2   1         76.42         71.20         4.00 o
 -15   2   1          7.50          9.35         1.59 o
 -14   2   1          0.27          0.59         0.93 o
 -13   2   1         39.62         38.01         3.28 o
 -12   2   1          0.04          0.70         0.94 o
 -11   2   1         66.89         67.61         3.42 o
 -10   2   1        146.40        158.41         4.01 o
  -9   2   1         23.43         25.55         1.47 o
  -8   2   1        184.53        147.88         3.33 o
  -7   2   1        930.09        976.00         8.60 o
  -6   2   1         25.84         43.04         1.57 o
  -5   2   1          0.87          4.39         0.53 o
  -4   2   1       4501.73       4491.03        17.02 o
  -3   2   1       7908.85       7791.52        21.98 o
  -2   2   1        550.42        675.31        11.06 o
  -1   2   1        148.58        153.27         7.11 o
   0   2   1      11666.40      11513.73        80.09 o
   1   2   1       5846.58       5758.68        55.26 o
   2   2   1       2162.39       2229.83        14.01 o
   3   2   1        364.00        337.88         5.05 o
   4   2   1        747.70        714.14         7.72 o
   5   2   1          3.02          1.30         0.28 o
   6   2   1         37.93         36.34         1.07 o
   7   2   1        581.17        627.48         6.06 o
   8   2   1       1293.98       1307.23         9.22 o
   9   2   1        300.21        284.29         4.48 o
  10   2   1         52.55         73.54         2.36 o
  11   2   1          0.21          1.62         0.69 o
  12   2   1        101.14        111.56         3.57 o
  13   2   1          3.39          2.36         1.02 o
  14   2   1          0.84          0.46         0.82 o
  15   2   1          3.73          2.50         1.29 o
  16   2   1          3.75          2.03         1.35 o
  17   2   1          8.82         11.07         1.93 o
  18   2   1          1.77          0.79         1.44 o
  19   2   1          0.65         -2.95         2.95 o
  20   2   1          3.13          1.37         1.83 o
  21   2   1          0.42         -2.14         2.14 o
 -21   3   1          0.64          1.60         2.04 o
 -20   3   1          2.38          4.37         3.59 o
 -19   3   1          0.17         -1.65         2.21 o
 -18   3   1          6.52          0.99         2.27 o
 -17   3   1          0.19          0.13         1.76 o
 -16   3   1         58.22         63.55         4.66 o
 -15   3   1         30.39         31.70         2.97 o
 -14   3   1          6.14          6.73         1.42 o
 -13   3   1          0.26          0.80         1.00 o
 -12   3   1         45.97         45.37         3.52 o
 -11   3   1         11.90          7.14         1.00 o
 -10   3   1         15.41         23.98         1.73 o
  -9   3   1        234.73        261.49         5.32 o
  -8   3   1         18.44         17.23         1.35 o
  -7   3   1         75.15         68.53         2.18 o
  -6   3   1        382.23        396.76        10.62 o
  -5   3   1          3.51          2.06         0.50 o
  -4   3   1        226.32        188.91         4.07 o
  -3   3   1        232.19        283.42         5.69 o
  -2   3   1       1156.82       1169.09        16.57 o
  -1   3   1        856.56        994.66        13.53 o
   0   3   1         50.24         75.51         2.17 o
   1   3   1         15.98         14.40         1.19 o
   2   3   1       1707.07       1947.68        41.77 o
   3   3   1       2240.96       2420.72        14.46 o
   4   3   1        241.03        236.27         4.04 o
   5   3   1       1794.59       1975.71        19.17 o
   6   3   1        105.95        130.24         3.41 o
   7   3   1       2182.08       2150.15        18.30 o
   8   3   1        187.72        200.02         4.56 o
   9   3   1        749.85        782.51         9.40 o
  10   3   1         57.64         52.40         2.55 o
  11   3   1         11.57         17.79         1.58 o
  12   3   1         75.16         81.01         3.75 o
  13   3   1          5.08          5.94         1.22 o
  14   3   1          0.60         -0.15         1.43 o
  15   3   1         10.09          8.72         1.73 o
  16   3   1          9.13          5.34         1.51 o
  17   3   1          1.54          0.84         1.02 o
  18   3   1          0.04          1.21         1.61 o
  19   3   1         29.44         38.25         7.22 o
  20   3   1          2.34          1.49         7.23 o
  21   3   1          0.47         -0.01         3.63 o
 -21   4   1          5.58          3.53         2.39 o
 -20   4   1         11.77          8.52         2.42 o
 -19   4   1          3.10          3.58         2.07 o
 -18   4   1         16.34         17.39         3.30 o
 -17   4   1          0.13         -0.25         1.82 o
 -16   4   1         58.48         54.34         6.07 o
 -15   4   1         35.68         35.03         4.16 o
 -14   4   1        138.13        152.67         8.24 o
 -13   4   1         42.16         40.91         3.65 o
 -12   4   1         57.63         52.12         3.38 o
 -11   4   1         94.05        103.12         3.84 o
 -10   4   1        245.15        257.61         6.27 o
  -9   4   1        535.33        459.26        14.98 o
  -8   4   1          3.23          1.05         0.44 o
  -7   4   1         51.17         58.69         2.60 o
  -6   4   1        191.30        194.57         7.70 o
  -5   4   1        645.70        620.36         8.45 o
  -4   4   1        334.31        384.24         6.53 o
  -3   4   1          0.37          4.91         2.54 o
  -2   4   1        349.59        364.25         5.43 o
  -1   4   1        692.50        628.84         6.97 o
   0   4   1        275.29        336.68         4.37 o
   1   4   1        152.74        132.47         3.16 o
   2   4   1        239.90        249.94         3.61 o
   3   4   1         52.15         69.92         3.76 o
   4   4   1        574.39        542.36         6.68 o
   5   4   1         38.13         38.40         2.27 o
   6   4   1        143.48        200.27         5.10 o
   7   4   1        126.15        103.26         3.25 o
   8   4   1        193.38        173.29         4.55 o
   9   4   1         10.46         10.70         1.25 o
  10   4   1        426.77        451.18         7.89 o
  11   4   1        102.37        105.15         3.94 o
  12   4   1         84.26         74.72         4.13 o
  13   4   1         13.52         18.70         2.65 o
  14   4   1          0.71         -0.03         0.98 o
  15   4   1         13.02         10.74         1.83 o
  16   4   1          2.68          5.21         2.09 o
  17   4   1          1.19          2.70         1.44 o
  18   4   1          0.09         -1.87         2.08 o
  19   4   1          3.70          8.35         3.50 o
  20   4   1          1.23          3.50         2.48 o
  21   4   1          0.86          2.08         3.65 o
 -20   5   1          3.90          2.46         2.67 o
 -19   5   1          2.17          2.32         1.86 o
 -18   5   1         17.44         19.00         3.45 o
 -17   5   1          0.79          0.71         1.39 o
 -16   5   1         32.66         24.05         4.18 o
 -15   5   1         13.22          9.25         2.77 o
 -14   5   1          0.14         -1.28         1.28 o
 -13   5   1         33.49         31.98         3.82 o
 -12   5   1        113.29         99.82         4.42 o
 -11   5   1          0.54         -0.21         0.87 o
 -10   5   1        101.59        102.02         4.15 o
  -9   5   1         82.04         72.38         4.29 o
  -8   5   1          5.82          7.48         1.11 o
  -7   5   1        374.59        336.94         7.00 o
  -6   5   1       1308.65       1258.97        13.51 o
  -5   5   1          6.07          5.76         0.87 o
  -4   5   1         43.84         34.05         1.95 o
  -3   5   1        603.11        608.74         7.82 o
  -2   5   1        219.96        189.16         3.39 o
  -1   5   1         66.93         64.38         1.81 o
   0   5   1       1419.95       1512.77        11.32 o
   1   5   1         40.90         46.47         3.88 o
   2   5   1       1565.28       1477.42         9.25 o
   3   5   1        388.51        335.63         4.99 o
   4   5   1        522.82        492.22         8.91 o
   5   5   1        101.94         83.22         3.72 o
   6   5   1        646.38        665.24        11.19 o
   7   5   1        668.24        657.48        10.23 o
   8   5   1         33.57         26.59         1.88 o
   9   5   1          2.06          1.84         1.07 o
  10   5   1        202.63        210.14         6.41 o
  11   5   1        145.84        147.32         4.96 o
  12   5   1         31.29         28.38         2.26 o
  13   5   1          8.82          4.98         1.82 o
  14   5   1          4.44          6.27         1.70 o
  15   5   1          0.59          1.41         0.93 o
  16   5   1          9.77         11.23         2.19 o
  17   5   1          6.27          6.92         1.78 o
  18   5   1          8.11         12.97         3.47 o
  19   5   1          0.81         -2.21         2.21 o
  20   5   1         33.99         36.42         6.42 o
 -20   6   1          2.37          5.36         3.22 o
 -19   6   1          2.86          0.73         1.86 o
 -18   6   1          0.03          2.47         3.61 o
 -17   6   1          2.34          1.71         1.56 o
 -16   6   1         45.00         50.07        10.03 o
 -15   6   1          2.70          1.80         4.56 o
 -14   6   1         53.62         50.59         5.91 o
 -13   6   1          3.83          4.52         1.39 o
 -12   6   1         38.44         34.66         2.57 o
 -11   6   1          0.16         -0.03         0.81 o
 -10   6   1        128.89        139.49         6.34 o
  -9   6   1         26.11         27.42         2.03 o
  -8   6   1         12.50         11.13         1.33 o
  -7   6   1         25.12         16.60         1.63 o
  -6   6   1         18.09         17.02         1.81 o
  -5   6   1         27.55         24.78         2.16 o
  -4   6   1        105.08        129.84         4.05 o
  -3   6   1          0.23          0.43         0.53 o
  -2   6   1        103.86        148.52         3.18 o
  -1   6   1         11.05          6.98         1.12 o
   0   6   1          8.80          1.38         0.50 o
   1   6   1        114.07         80.31         3.34 o
   2   6   1        406.88        500.74         8.59 o
   3   6   1        142.91        134.72         3.27 o
   4   6   1        307.68        288.58         5.24 o
   5   6   1        311.82        273.63         7.41 o
   6   6   1         83.13         85.36         5.02 o
   7   6   1        109.70        124.11         5.88 o
   8   6   1        117.92        115.61         4.28 o
   9   6   1         31.00         30.30         2.96 o
  10   6   1         15.79         16.75         2.30 o
  11   6   1         64.93         57.19         3.24 o
  12   6   1         55.79         59.43         3.40 o
  13   6   1         47.20         47.09         3.67 o
  14   6   1         14.40         11.68         2.03 o
  15   6   1         53.70         63.12         4.50 o
  16   6   1          6.06          3.66         2.68 o
  17   6   1         10.61         11.69         3.16 o
  18   6   1          8.00          7.29         2.88 o
  19   6   1          9.66         10.71         3.76 o
  20   6   1          6.22          6.73         2.91 o
 -19   7   1          4.94          1.56         2.20 o
 -18   7   1         10.69         17.16         3.54 o
 -17   7   1          0.00         -2.37         2.37 o
 -16   7   1         11.17         10.81         3.41 o
 -15   7   1         41.73         43.35        10.74 o
 -14   7   1          0.44         -0.24         1.38 o
 -13   7   1         24.89         23.58         2.26 o
 -12   7   1         72.43         77.47         3.95 o
 -11   7   1        397.71        393.30        11.41 o
 -10   7   1          5.99          9.88         2.23 o
  -9   7   1         55.50         52.61         3.06 o
  -8   7   1        452.82        440.94         8.74 o
  -7   7   1        514.44        477.83         8.98 o
  -6   7   1         82.71        110.03         4.70 o
  -5   7   1          5.58          6.85         0.98 o
  -4   7   1         36.63         30.97         2.11 o
  -3   7   1        409.66        320.93         5.23 o
  -2   7   1       1712.34       1586.58        23.98 o
  -1   7   1        181.97        200.77         8.71 o
   0   7   1        197.41        200.80         7.92 o
   1   7   1        628.80        564.40        20.46 o
   2   7   1         65.59         50.06         2.93 o
   3   7   1         38.83         33.68         2.51 o
   4   7   1         50.18         38.55         1.91 o
   5   7   1        336.91        275.76         6.30 o
   6   7   1        260.66        267.47         7.99 o
   7   7   1         86.67         85.82         3.97 o
   8   7   1        220.98        201.86         6.18 o
   9   7   1          0.29         -0.07         1.19 o
  10   7   1         32.23         31.58         3.27 o
  11   7   1         51.39         52.78         3.65 o
  12   7   1          4.90          4.89         1.16 o
  13   7   1          3.60          5.83         1.69 o
  14   7   1          0.21          0.91         1.33 o
  15   7   1        102.93        102.11         5.86 o
  16   7   1         76.06         76.87         5.32 o
  17   7   1          0.99          8.44         2.43 o
  18   7   1         10.02         17.81         4.65 o
  19   7   1         26.43         32.71         6.10 o
 -19   8   1          1.49          0.03         3.44 o
 -18   8   1          4.70          9.29         3.45 o
 -17   8   1          0.17          0.96         1.89 o
 -16   8   1          3.15          0.50         1.77 o
 -15   8   1         23.92         26.97         5.00 o
 -14   8   1          3.04          2.09         2.41 o
 -13   8   1         54.87         55.07         3.60 o
 -12   8   1         70.23         73.36         4.45 o
 -11   8   1          0.06          0.65         1.62 o
 -10   8   1          0.03         -0.93         1.49 o
  -9   8   1        127.14        107.93         5.86 o
  -8   8   1        287.50        265.23         8.29 o
  -7   8   1        855.15        837.84        12.68 o
  -6   8   1          0.18          0.01         0.83 o
  -5   8   1        531.90        530.62         7.04 o
  -4   8   1        390.75        360.15         7.48 o
  -3   8   1        350.27        310.62         6.88 o
  -2   8   1         11.23         12.62         1.93 o
  -1   8   1        145.27        128.20        11.47 o
   0   8   1        447.97        451.38        12.80 o
   1   8   1         78.43         73.49         3.61 o
   2   8   1        118.24        115.36         8.35 o
   3   8   1         20.88         18.32         2.74 o
   4   8   1        153.15        158.78         5.77 o
   5   8   1         78.32         60.88         3.32 o
   6   8   1        561.51        533.10        12.12 o
   7   8   1         55.68         47.44         3.17 o
   8   8   1          1.31          1.71         0.98 o
   9   8   1        131.83        125.84         6.56 o
  10   8   1        301.60        281.51        10.06 o
  11   8   1          3.36          2.81         1.38 o
  12   8   1          0.13          1.32         1.10 o
  13   8   1          9.85         10.24         2.25 o
  14   8   1         79.16         70.67         4.86 o
  15   8   1          1.76         -1.60         1.70 o
  16   8   1          0.23         -2.42         2.42 o
  17   8   1          9.53         16.31         3.29 o
  18   8   1         11.79         13.19         4.00 o
  19   8   1         29.76         21.34         6.57 o
 -18   9   1          0.00          3.21         2.32 o
 -17   9   1          6.37          6.75         3.69 o
 -16   9   1         15.89         25.44         5.10 o
 -15   9   1          0.03         -1.89         2.87 o
 -14   9   1         68.40         74.48         8.16 o
 -13   9   1         43.69         40.46         3.19 o
 -12   9   1         28.43         30.60         4.77 o
 -11   9   1         26.31         24.73         3.24 o
 -10   9   1          0.28         -0.97         1.19 o
  -9   9   1         21.77         26.76         3.13 o
  -8   9   1          1.34          1.80         1.00 o
  -7   9   1          0.18          0.16         0.93 o
  -6   9   1       1453.17       1393.33        16.87 o
  -5   9   1         28.63         21.22         2.43 o
  -4   9   1        132.45        139.48         5.13 o
  -3   9   1        314.62        278.43        10.79 o
  -2   9   1       2014.94       1824.78        60.26 o
  -1   9   1          3.09          8.50         2.36 o
   0   9   1          1.87          2.46         1.63 o
   1   9   1        288.21        267.25        10.61 o
   2   9   1        384.52        339.64        11.95 o
   3   9   1        205.05        197.42         9.19 o
   4   9   1        137.85        144.45         7.83 o
   5   9   1         30.07         34.33         3.79 o
   6   9   1          0.00         -0.08         0.97 o
   7   9   1         28.87         33.44         2.77 o
   8   9   1         23.28         25.45         2.48 o
   9   9   1         16.12         16.80         2.58 o
  10   9   1         90.86         91.60         6.07 o
  11   9   1          3.55          3.93         2.45 o
  12   9   1          4.45          2.00         1.97 o
  13   9   1          3.52          0.51         1.28 o
  14   9   1          6.38          2.49         1.66 o
  15   9   1         11.32         13.01         2.79 o
  16   9   1          0.49          1.03         1.76 o
  17   9   1         15.64         12.59         3.88 o
  18   9   1         11.03         11.38         4.74 o
 -18  10   1          9.58          4.44         3.88 o
 -17  10   1          9.98         12.65         3.81 o
 -16  10   1          4.54          4.68         2.91 o
 -15  10   1          6.57         11.35         3.63 o
 -14  10   1          0.98          1.99         2.12 o
 -13  10   1          0.00         -0.47         1.43 o
 -12  10   1         53.27         56.59         5.04 o
 -11  10   1          0.07          3.03         1.45 o
 -10  10   1         29.93         27.58         3.88 o
  -9  10   1          8.19          4.38         2.15 o
  -8  10   1         43.26         40.53         3.19 o
  -7  10   1          4.79          4.80         1.21 o
  -6  10   1         26.41         20.09         2.36 o
  -5  10   1        178.64        155.30         6.43 o
  -4  10   1          1.52          1.80         0.91 o
  -3  10   1        107.62        108.92         7.23 o
  -2  10   1        103.60         95.60         6.82 o
  -1  10   1        438.48        421.91        14.20 o
   0  10   1          0.11         -0.09         4.68 o
   1  10   1         95.56         85.98         6.46 o
   2  10   1        258.96        259.23        11.18 o
   3  10   1        123.02        124.50         7.77 o
   4  10   1         55.12         49.09         5.07 o
   5  10   1          0.18          1.13         1.61 o
   6  10   1         14.42         12.16         2.44 o
   7  10   1         79.19         82.45         5.09 o
   8  10   1         12.87         13.50         1.99 o
   9  10   1         42.13         47.06         4.44 o
  10  10   1          3.66          6.70         1.96 o
  11  10   1          1.36          3.24         1.62 o
  12  10   1          1.24          3.26         2.39 o
  13  10   1          0.27         -0.98         1.15 o
  14  10   1         20.59         12.83         2.81 o
  15  10   1          0.04         -3.21         3.21 o
  16  10   1          4.55          0.07         2.02 o
  17  10   1          8.30          4.79         4.72 o
 -16  11   1          0.19          0.06         2.08 o
 -15  11   1          0.02         -1.06         2.64 o
 -14  11   1         12.22          9.57         3.42 o
 -13  11   1          0.92          0.43         4.44 o
 -12  11   1          0.54         -0.30         6.46 o
 -11  11   1          3.35          3.18         2.45 o
 -10  11   1         33.35         32.46         4.96 o
  -9  11   1          4.13          3.21         1.99 o
  -8  11   1          0.02         -1.33         1.33 o
  -7  11   1          8.15         11.91         4.01 o
  -6  11   1          0.00          0.07         1.22 o
  -5  11   1          6.27          6.21         2.12 o
  -4  11   1         16.38          9.04         5.04 o
  -3  11   1          5.39          6.37         1.95 o
  -2  11   1          0.76         -0.98         1.42 o
  -1  11   1         55.74         55.79         5.49 o
   0  11   1          1.46         -0.23         1.50 o
   1  11   1         12.51          6.11         3.98 o
   2  11   1         31.52         23.95         6.78 o
   3  11   1          4.36          6.23         2.20 o
   4  11   1          0.19         -0.70         1.40 o
   5  11   1        135.64        136.07        17.25 o
   6  11   1        148.18        153.75         7.15 o
   7  11   1          5.82          7.83         1.80 o
   8  11   1         20.14         20.52         3.38 o
   9  11   1         22.08         27.41         4.09 o
  10  11   1         30.28         33.28         4.62 o
  11  11   1         12.06          7.77         1.92 o
  12  11   1          3.48          1.98         1.36 o
  13  11   1         21.06         13.62         2.71 o
  14  11   1          0.00         -2.73         2.73 o
  15  11   1          1.36          8.26         4.87 o
  16  11   1          2.69          9.04         3.54 o
 -15  12   1         15.19         24.43         5.41 o
 -14  12   1          0.01         -2.17         2.17 o
 -13  12   1         13.66         15.15         5.34 o
 -12  12   1         14.37         20.24         4.56 o
 -11  12   1          1.46          1.48         3.08 o
 -10  12   1          1.50          4.07         2.86 o
  -9  12   1         13.38         13.59         4.82 o
  -8  12   1         88.91         71.46        10.03 o
  -7  12   1         23.35         31.90         4.55 o
  -6  12   1          6.15          5.35         2.20 o
  -5  12   1          3.59          3.88         2.02 o
  -4  12   1        121.65        117.60         8.45 o
  -3  12   1          0.35          2.60         5.18 o
  -2  12   1          0.84          4.30         1.85 o
  -1  12   1         10.46         14.30         3.10 o
   0  12   1         48.08         42.99         5.27 o
   1  12   1          9.16         10.38         2.94 o
   2  12   1          0.14          1.37         1.64 o
   3  12   1          0.01         -0.06         1.68 o
   4  12   1          0.11          0.73         2.48 o
   5  12   1         52.96         48.39         6.20 o
   6  12   1          2.56          1.39         1.75 o
   7  12   1         19.20         22.16         3.73 o
   8  12   1          7.98          6.80         3.76 o
   9  12   1          1.90          6.43         3.66 o
  10  12   1          2.54          2.11         2.29 o
  11  12   1         14.04         15.17         4.89 o
  12  12   1          4.21         -0.63         3.15 o
  13  12   1          7.12          7.47         2.60 o
  14  12   1          1.71         -4.28         4.28 o
  15  12   1         14.94         18.64         6.12 o
 -14  13   1         27.53         38.99         8.61 o
 -13  13   1          1.23          4.84         3.32 o
 -12  13   1          1.01          4.61         3.28 o
 -11  13   1         28.28         36.89         7.64 o
 -10  13   1         30.17         36.36         7.91 o
  -9  13   1         10.68         17.85         5.55 o
  -8  13   1         20.53         15.97         5.32 o
  -7  13   1         27.00         29.11         4.54 o
  -6  13   1          0.37          2.27         1.89 o
  -5  13   1          6.22          0.61         2.41 o
  -4  13   1         19.53         26.97         4.44 o
  -3  13   1         66.67         64.84         6.69 o
  -2  13   1          0.17          1.67         1.74 o
  -1  13   1         98.92         75.79         8.11 o
   0  13   1          7.74          8.40         3.72 o
   1  13   1         82.00         88.17         7.77 o
   2  13   1         21.41         18.19         3.91 o
   3  13   1        104.57        111.80         8.83 o
   4  13   1         38.60         48.10         5.75 o
   5  13   1          3.98          7.10         3.67 o
   6  13   1          0.55          1.52         2.95 o
   7  13   1        145.52        160.47        10.33 o
   8  13   1          1.79          5.84         3.82 o
   9  13   1          6.24          4.56         2.94 o
  10  13   1         16.34         23.92         6.69 o
  11  13   1         65.02         85.77        11.78 o
  12  13   1          9.79         10.19         4.59 o
  13  13   1         27.25         24.04         6.53 o
 -12  14   1          2.87          3.76         2.72 o
 -11  14   1          9.85          7.19         3.64 o
 -10  14   1          7.55          9.51         4.55 o
  -9  14   1         38.16         35.03         7.57 o
  -8  14   1          2.99         -0.82         2.77 o
  -7  14   1         12.08          6.97         4.46 o
  -6  14   1          3.90          5.23         4.40 o
  -5  14   1          0.50          0.61         4.13 o
  -4  14   1         35.35         37.35         5.41 o
  -3  14   1         35.47         43.55         5.78 o
  -2  14   1         16.90         20.02         3.81 o
  -1  14   1          0.76         -0.11         1.87 o
   0  14   1          9.01         10.87         3.41 o
   1  14   1          8.96         16.11         4.09 o
   2  14   1          4.22          7.91         4.41 o
   3  14   1         44.39         42.48         6.68 o
   4  14   1         11.33         12.45         3.18 o
   5  14   1          2.35          6.00         2.64 o
   6  14   1          0.61          2.18         5.71 o
   7  14   1         11.93          7.65         3.65 o
   8  14   1          0.77          3.85         2.71 o
   9  14   1          2.31         -1.69         3.34 o
  10  14   1          1.10         -2.66         3.43 o
  11  14   1          0.78          2.50         2.65 o
  12  14   1          2.19          0.12         2.02 o
 -10  15   1          4.78          3.81         3.26 o
  -9  15   1          3.87          9.95         4.49 o
  -8  15   1         14.41          6.22         4.16 o
  -7  15   1         21.79         19.93         6.14 o
  -6  15   1         10.96         15.98         3.80 o
  -5  15   1          2.19         -0.91         3.72 o
  -4  15   1         18.86         19.62         4.21 o
  -3  15   1          1.08          1.90         2.23 o
  -2  15   1         52.04         56.95         6.92 o
  -1  15   1         11.36         11.08         5.98 o
   0  15   1         74.25         82.65        10.85 o
   1  15   1          6.09          3.80         6.90 o
   2  15   1         12.32         13.86         3.75 o
   3  15   1          1.31         -0.57         1.90 o
   4  15   1         29.05         23.44         4.51 o
   5  15   1          0.00          0.64         3.65 o
   6  15   1          0.08          2.23         3.12 o
   7  15   1          0.16          3.96         3.31 o
   8  15   1          0.29          4.41         3.49 o
   9  15   1          1.52          1.58         2.69 o
  -6  16   1          0.40          6.47         4.17 o
  -5  16   1         25.94         34.96         5.61 o
  -4  16   1         25.29         20.68         5.65 o
  -3  16   1          8.11         13.95         3.93 o
  -2  16   1          0.02         -0.21         2.41 o
  -1  16   1         33.68         28.26         9.63 o
   0  16   1         28.69         34.00        10.62 o
   1  16   1          0.30          1.02         4.87 o
   2  16   1          1.96          1.01         3.62 o
   3  16   1          4.43          0.55         5.17 o
   4  16   1         57.35         58.16         7.23 o
   5  16   1          0.24         -2.14         2.14 o
 -20   0   2         24.15         20.42         4.38 o
 -18   0   2         35.19         37.14         5.37 o
 -16   0   2         98.36         86.48         7.24 o
 -14   0   2        108.42        131.44         6.10 o
 -12   0   2        304.73        291.85         8.21 o
 -10   0   2       1385.33       1556.21        16.85 o
  -8   0   2       3917.58       4087.37        27.78 o
  -6   0   2        108.81        154.02         4.51 o
  -4   0   2      40874.56      39542.72       268.16 o
  -2   0   2       1578.33       1344.94        14.16 o
   2   0   2        365.12        340.83         5.11 o
   4   0   2       7789.79       8187.57        35.36 o
   6   0   2         76.30         62.01         2.39 o
   8   0   2       1836.75       1929.96        26.20 o
  10   0   2          4.08          3.15         0.83 o
  12   0   2         34.35         31.50         2.51 o
  14   0   2        405.13        428.51        11.42 o
  16   0   2          7.30          6.58         1.69 o
  18   0   2         86.04         96.71         6.96 o
  20   0   2          6.11          1.86         2.92 o
 -21   1   2          1.18          2.78         2.79 o
 -20   1   2          5.39          8.14         2.16 o
 -19   1   2          0.11          1.45         1.44 o
 -18   1   2         20.97         12.53         2.39 o
 -17   1   2          2.87          2.08         1.94 o
 -16   1   2          3.36          1.06         0.92 o
 -15   1   2         90.44         88.21         4.21 o
 -14   1   2        233.11        234.35         6.54 o
 -13   1   2         19.32         23.58         1.99 o
 -12   1   2          5.91          7.46         1.00 o
 -11   1   2        128.19        161.99         5.16 o
 -10   1   2        812.72        918.20         8.10 o
  -9   1   2        229.95        196.62         3.63 o
  -8   1   2         26.08         29.42         1.61 o
  -7   1   2       2296.05       2589.03        13.61 o
  -6   1   2        757.12        935.70        10.98 o
  -5   1   2        906.61        848.48         7.49 o
  -4   1   2        330.50        331.77         4.18 o
  -3   1   2       2107.56       2080.85        10.20 o
  -2   1   2       1778.80       1802.46         9.07 o
  -1   1   2       7470.37       7426.99        50.33 o
   0   1   2       1415.18       1510.75        24.67 o
   1   1   2         68.72        117.21         2.07 o
   2   1   2        100.68        113.51         2.02 o
   3   1   2      12291.04      12811.67        82.00 o
   4   1   2       2194.02       2169.90        11.83 o
   5   1   2        123.77         97.72         1.86 o
   6   1   2        244.23        241.14         3.13 o
   7   1   2       1064.88       1207.10         7.13 o
   8   1   2       1222.04       1255.66         7.67 o
   9   1   2        122.08        126.15         2.53 o
  10   1   2        141.47        156.63         3.52 o
  11   1   2        111.01        103.39         3.25 o
  12   1   2         46.74         50.93         2.38 o
  13   1   2         18.86         17.81         1.54 o
  14   1   2         44.65         49.42         2.78 o
  15   1   2          6.23          6.30         1.21 o
  16   1   2          0.57          0.07         0.77 o
  17   1   2          0.08         -0.86         1.01 o
  18   1   2          7.45          6.33         1.92 o
  19   1   2          0.30          1.81         1.56 o
  20   1   2          2.71         -1.43         2.82 o
  21   1   2          0.66         -3.15         3.70 o
 -22   2   2         10.06          1.42         3.21 o
 -21   2   2          2.09          2.90         1.84 o
 -20   2   2          0.00          2.54         2.43 o
 -19   2   2          3.73          2.00         1.50 o
 -18   2   2         27.31         26.25         3.11 o
 -17   2   2         14.15         19.95         2.65 o
 -16   2   2         49.30         37.88         4.02 o
 -15   2   2         22.37         23.91         2.28 o
 -14   2   2         44.64         48.86         3.04 o
 -13   2   2         23.65         31.10         2.55 o
 -12   2   2        147.26        135.19         5.02 o
 -11   2   2         39.21         44.93         2.28 o
 -10   2   2          2.12          0.77         0.46 o
  -9   2   2          0.44          0.29         0.60 o
  -8   2   2          3.77          5.90         0.74 o
  -7   2   2        118.12         83.14         2.94 o
  -6   2   2        124.18        112.88         3.14 o
  -5   2   2         52.35         73.44         2.16 o
  -4   2   2       1552.81       1590.07        16.27 o
  -3   2   2         15.10         25.51         1.30 o
  -2   2   2         53.55         43.16         1.84 o
  -1   2   2        793.59        860.13         5.58 o
   0   2   2        200.71        217.88         4.03 o
   1   2   2       1982.90       2145.34        21.54 o
   2   2   2       8343.06       8518.60        64.23 o
   3   2   2        250.29        267.59         4.00 o
   4   2   2        115.18        181.65         3.59 o
   5   2   2        106.41        158.53         3.61 o
   6   2   2        717.69        727.79         6.30 o
   7   2   2        271.39        290.42         4.56 o
   8   2   2        101.52        135.13         3.26 o
   9   2   2          0.19          0.92         0.45 o
  10   2   2          1.08          0.91         0.64 o
  11   2   2        227.46        236.69         5.00 o
  12   2   2        104.26        115.31         4.02 o
  13   2   2        143.50        156.77         4.87 o
  14   2   2         12.54         16.73         1.65 o
  15   2   2          8.24          9.48         1.42 o
  16   2   2         27.91         27.71         2.62 o
  17   2   2         65.62         80.84         6.15 o
  18   2   2          0.80          1.24         1.42 o
  19   2   2          0.60          0.04         1.91 o
  20   2   2          3.70         11.28         3.90 o
  21   2   2          0.15         -3.12         3.12 o
 -21   3   2         12.77          8.97         2.88 o
 -20   3   2          2.24          3.10         1.97 o
 -19   3   2         28.11         23.33         3.79 o
 -18   3   2          6.30          5.54         3.14 o
 -17   3   2         20.74         16.46         2.98 o
 -16   3   2          2.11          4.69         2.61 o
 -15   3   2         37.68         28.77         2.80 o
 -14   3   2         36.11         35.45         3.40 o
 -13   3   2         71.35         73.88         4.00 o
 -12   3   2          2.58          4.41         1.19 o
 -11   3   2        371.37        346.32         6.61 o
 -10   3   2         49.08         48.02         2.39 o
  -9   3   2         99.52         95.39         3.21 o
  -8   3   2        153.94        155.46         3.58 o
  -7   3   2         11.25          4.64         0.65 o
  -6   3   2        846.54        811.57        14.12 o
  -5   3   2        894.77        867.17         9.12 o
  -4   3   2        137.70        158.52         4.38 o
  -3   3   2        401.02        441.92         6.99 o
  -2   3   2        801.56        880.23         8.99 o
  -1   3   2        519.17        555.90         5.96 o
   0   3   2         79.08        113.90         2.58 o
   1   3   2       1547.66       1534.13        12.29 o
   2   3   2         32.75         43.56         2.52 o
   3   3   2        660.40        692.87        14.10 o
   4   3   2        195.31        181.67         4.48 o
   5   3   2         54.40         63.87         9.94 o
   6   3   2        278.54        329.13         8.80 o
   7   3   2          7.43          6.84         0.65 o
   8   3   2         10.68         18.41         0.96 o
   9   3   2          0.28          1.55         0.62 o
  10   3   2        939.18       1071.04        12.15 o
  11   3   2        211.28        217.11         4.97 o
  12   3   2        372.51        371.25         8.12 o
  13   3   2         79.28         76.37         3.89 o
  14   3   2          2.47          4.23         1.37 o
  15   3   2         50.18         52.63         3.49 o
  16   3   2         35.88         34.02         3.40 o
  17   3   2         75.58         76.60         6.09 o
  18   3   2         36.64         28.66         3.87 o
  19   3   2          2.00          2.35         2.19 o
  20   3   2          0.34         -1.69         2.31 o
  21   3   2         10.51         11.09         3.68 o
 -21   4   2         22.07         22.40         4.01 o
 -20   4   2          0.61          3.58         2.12 o
 -19   4   2          0.76          1.69         2.24 o
 -18   4   2         26.11         21.02         3.91 o
 -17   4   2        115.12        121.23        10.87 o
 -16   4   2          2.38          2.68         2.04 o
 -15   4   2         63.82         58.32         7.93 o
 -14   4   2          0.57          0.20         1.16 o
 -13   4   2         21.69         21.47         2.64 o
 -12   4   2         68.11         66.56         3.49 o
 -11   4   2         45.66         47.18         2.86 o
 -10   4   2         14.48         17.71         1.58 o
  -9   4   2          4.89          7.02         0.99 o
  -8   4   2          6.89          2.77         0.63 o
  -7   4   2          2.42          3.45         0.96 o
  -6   4   2         58.17         84.65         3.88 o
  -5   4   2        487.64        531.91         9.85 o
  -4   4   2        320.41        269.00         9.37 o
  -3   4   2         58.48         72.88         3.14 o
  -2   4   2         73.24         69.68         2.45 o
  -1   4   2       1695.38       1834.40        14.70 o
   0   4   2        277.57        359.27         6.26 o
   1   4   2        789.52        806.13         9.73 o
   2   4   2       1509.53       1513.45        14.65 o
   3   4   2        196.69        230.24         4.84 o
   4   4   2         54.65         56.73         4.54 o
   5   4   2       2088.40       2086.37        29.63 o
   6   4   2         25.68         34.42         2.22 o
   7   4   2         55.34         56.95         2.78 o
   8   4   2          2.01          1.20         0.49 o
   9   4   2        137.10        166.84         4.70 o
  10   4   2        728.56        733.22        10.15 o
  11   4   2        110.03         98.51         3.86 o
  12   4   2         23.12         22.86         2.50 o
  13   4   2         57.63         60.81         3.58 o
  14   4   2         88.89         88.02         4.43 o
  15   4   2          1.22          1.14         1.53 o
  16   4   2          5.66          3.96         1.48 o
  17   4   2          0.13          0.61         1.49 o
  18   4   2          4.18          2.44         1.58 o
  19   4   2          5.16          2.93         6.63 o
  20   4   2          1.06         -2.27         2.34 o
 -21   5   2          0.77          3.14         3.15 o
 -20   5   2          6.90          8.52         2.57 o
 -19   5   2          3.03          5.09         1.95 o
 -18   5   2         18.80         23.68         3.86 o
 -17   5   2         16.65         16.66         6.15 o
 -16   5   2         91.36         99.99        11.37 o
 -15   5   2         12.73         30.14         6.31 o
 -14   5   2          8.89         10.72         2.43 o
 -13   5   2         63.04         48.19         4.56 o
 -12   5   2         14.47         14.95         1.96 o
 -11   5   2          1.71          3.82         1.07 o
 -10   5   2          5.66          8.41         1.51 o
  -9   5   2         25.55         29.95         2.06 o
  -8   5   2         66.87         71.49         3.23 o
  -7   5   2          1.36          2.24         0.82 o
  -6   5   2        195.37        173.41         4.97 o
  -5   5   2         19.63         21.49         1.74 o
  -4   5   2        168.17        156.86         4.53 o
  -3   5   2         55.26         79.56         2.83 o
  -2   5   2          2.19          1.12         0.62 o
  -1   5   2        659.78        723.66         8.22 o
   0   5   2       1332.96       1412.35        11.36 o
   1   5   2          0.18          1.50         1.07 o
   2   5   2         38.35         25.68         2.43 o
   3   5   2       4924.02       5437.69        46.45 o
   4   5   2        635.92        726.39         8.28 o
   5   5   2       1345.73       1391.59        31.29 o
   6   5   2         82.58        118.82         4.54 o
   7   5   2        289.11        299.60         7.14 o
   8   5   2         89.64         70.67         3.11 o
   9   5   2        127.32        119.76         6.93 o
  10   5   2          3.41          7.13         1.18 o
  11   5   2         16.38         15.13         1.63 o
  12   5   2         11.23         10.72         2.10 o
  13   5   2          2.77          2.81         2.06 o
  14   5   2          7.63          8.30         1.54 o
  15   5   2         17.24         12.97         1.94 o
  16   5   2          1.13         -0.66         1.24 o
  17   5   2          3.11          1.05         1.73 o
  18   5   2          9.39          5.08         2.26 o
  19   5   2         22.73         22.47         5.04 o
  20   5   2         10.69         12.03         3.88 o
 -20   6   2          8.60          5.89         2.06 o
 -19   6   2          0.18         -0.17         2.98 o
 -18   6   2          0.60          2.16         1.73 o
 -17   6   2          4.83          1.44         2.15 o
 -16   6   2         18.66         18.08         4.22 o
 -15   6   2          9.42          9.56         4.47 o
 -14   6   2          0.31         -1.14         2.62 o
 -13   6   2         63.89         65.10         5.44 o
 -12   6   2          0.06         -0.88         0.88 o
 -11   6   2         43.60         41.95         2.88 o
 -10   6   2          0.39          1.77         1.18 o
  -9   6   2         38.63         39.00         2.60 o
  -8   6   2         10.85         13.42         1.61 o
  -7   6   2        577.35        564.04         9.84 o
  -6   6   2         87.80         84.79         3.77 o
  -5   6   2          2.59          3.81         0.77 o
  -4   6   2          7.13         10.20         1.18 o
  -3   6   2        282.89        247.67         3.74 o
  -2   6   2        776.49        804.06         8.11 o
  -1   6   2        667.39        660.42         8.97 o
   0   6   2          0.01          0.67         0.56 o
   1   6   2        550.66        580.85        10.91 o
   2   6   2          4.13          4.96         1.04 o
   3   6   2          3.02          2.08         0.48 o
   4   6   2        317.67        300.08         6.26 o
   5   6   2         48.60         60.92         3.58 o
   6   6   2         12.19          7.78         1.42 o
   7   6   2        200.18        198.06         6.47 o
   8   6   2          2.34          5.40         1.14 o
   9   6   2          0.02         -0.97         1.29 o
  10   6   2          0.97          0.17         0.97 o
  11   6   2         60.73         62.63         3.43 o
  12   6   2         56.12         61.29         3.47 o
  13   6   2         43.04         40.96         3.46 o
  14   6   2         17.31         21.95         2.63 o
  15   6   2          8.88         12.03         1.88 o
  16   6   2          0.32          1.63         1.25 o
  17   6   2         98.34         97.62         7.19 o
  18   6   2         42.59         38.93         6.28 o
  19   6   2         18.01         17.41         4.39 o
  20   6   2          6.42          4.51         3.51 o
 -20   7   2          2.19         -0.65         2.20 o
 -19   7   2          0.53          1.27         2.42 o
 -18   7   2          1.79          2.39         3.49 o
 -17   7   2          8.05          6.22         3.00 o
 -16   7   2         22.28         29.64         6.23 o
 -15   7   2         12.28         21.04         4.50 o
 -14   7   2         27.83         26.14         4.55 o
 -13   7   2          6.91          6.62         1.79 o
 -12   7   2         69.05         69.79         4.19 o
 -11   7   2         32.21         34.11         4.34 o
 -10   7   2         12.99         13.25         2.00 o
  -9   7   2        118.31        112.41         4.43 o
  -8   7   2        645.52        628.38        15.44 o
  -7   7   2        381.80        363.97         7.73 o
  -6   7   2        584.48        583.88         9.58 o
  -5   7   2          8.45          7.02         0.99 o
  -4   7   2          3.00          5.50         0.86 o
  -3   7   2        247.31        248.19         8.75 o
  -2   7   2         47.74         42.23         2.52 o
  -1   7   2         35.15         42.92         2.92 o
   0   7   2         47.09         30.68         2.02 o
   1   7   2         26.45         26.48         2.20 o
   2   7   2          1.44          0.73         0.75 o
   3   7   2         31.65         33.66         2.56 o
   4   7   2         49.72         50.71         2.89 o
   5   7   2          0.00         -0.18         0.82 o
   6   7   2         55.24         52.44         3.61 o
   7   7   2          2.12          2.19         0.99 o
   8   7   2        156.24        136.39         5.10 o
   9   7   2          6.49          6.73         1.77 o
  10   7   2         80.57         77.99         5.22 o
  11   7   2          8.35          7.96         1.52 o
  12   7   2         14.38         16.41         1.99 o
  13   7   2          1.50          0.94         1.34 o
  14   7   2          7.97         10.34         2.10 o
  15   7   2          3.59          3.80         1.24 o
  16   7   2          1.63          0.39         1.24 o
  17   7   2          0.99          0.87         1.90 o
  18   7   2          7.66          7.65         3.00 o
  19   7   2          3.13          2.85         1.92 o
 -19   8   2          1.24         -1.39         2.57 o
 -18   8   2          0.27         -3.30         3.30 o
 -17   8   2          8.31          6.02         3.25 o
 -16   8   2          5.23          4.25         2.26 o
 -15   8   2          8.40          9.39         2.81 o
 -14   8   2          7.21          5.72         2.93 o
 -13   8   2         78.08         84.26         6.13 o
 -12   8   2          8.91         10.33         2.26 o
 -11   8   2         83.87         81.00         5.44 o
 -10   8   2         20.08         22.06         3.05 o
  -9   8   2        667.43        676.37        11.51 o
  -8   8   2        193.75        182.23         5.91 o
  -7   8   2         80.09         69.04         3.15 o
  -6   8   2          7.19         10.22         1.26 o
  -5   8   2        729.01        673.42         9.28 o
  -4   8   2       1543.05       1447.90        14.85 o
  -3   8   2        354.22        326.78         6.08 o
  -2   8   2        878.52        800.40         9.66 o
  -1   8   2        344.95        288.26         7.93 o
   0   8   2        591.24        600.65        15.13 o
   1   8   2       1022.56       1029.82        14.26 o
   2   8   2        241.01        214.84         6.65 o
   3   8   2        123.51         96.47         4.56 o
   4   8   2        136.77        143.09         5.71 o
   5   8   2          0.20          1.04         1.20 o
   6   8   2         61.75         67.97         4.42 o
   7   8   2         33.92         39.45         3.43 o
   8   8   2          4.91          5.80         1.26 o
   9   8   2        344.17        349.00        14.47 o
  10   8   2         63.70         75.19         5.33 o
  11   8   2         73.22         73.38         5.40 o
  12   8   2          6.00          8.67         1.74 o
  13   8   2        193.24        201.81         8.05 o
  14   8   2          0.07         -0.95         1.31 o
  15   8   2          1.42          2.54         2.28 o
  16   8   2          5.90          5.86         1.93 o
  17   8   2         34.43         39.88         7.56 o
  18   8   2          1.62          5.47         2.82 o
  19   8   2          4.62          3.71         3.26 o
 -18   9   2          1.21          3.21         3.02 o
 -17   9   2          8.50          8.02         3.26 o
 -16   9   2          2.30          2.02         2.09 o
 -15   9   2          0.04         -1.52         2.84 o
 -14   9   2         85.89         80.91         8.39 o
 -13   9   2         30.70         25.09         3.56 o
 -12   9   2         81.33         86.83         7.81 o
 -11   9   2          5.91          8.60         2.09 o
 -10   9   2        188.40        202.67         8.44 o
  -9   9   2        130.74        130.43         6.62 o
  -8   9   2        328.47        325.29         8.34 o
  -7   9   2        129.22        133.60         5.26 o
  -6   9   2        119.34        110.57         4.68 o
  -5   9   2        185.56        177.42         5.78 o
  -4   9   2         11.18         11.49         1.45 o
  -3   9   2        668.00        645.19         8.98 o
  -2   9   2        427.69        383.90         7.31 o
  -1   9   2         35.95         41.01         4.36 o
   0   9   2        275.23        272.43        10.78 o
   1   9   2        144.80        116.33         6.29 o
   2   9   2        244.47        216.09         6.94 o
   3   9   2        173.15        160.09         8.73 o
   4   9   2         87.45         91.71         4.80 o
   5   9   2         12.74         10.81         1.83 o
   6   9   2         44.90         35.87         3.19 o
   7   9   2         47.03         53.85         4.21 o
   8   9   2          9.93          9.77         1.78 o
   9   9   2          0.72          3.94         2.12 o
  10   9   2          2.97          0.36         2.97 o
  11   9   2         72.41         82.85         5.95 o
  12   9   2         10.34          8.04         2.13 o
  13   9   2          0.19         -1.41         1.41 o
  14   9   2          3.92          7.15         1.84 o
  15   9   2         19.93         16.89         3.18 o
  16   9   2          7.14          2.50         3.93 o
  17   9   2          0.04          0.20         4.89 o
 -17  10   2          9.84         10.82         4.01 o
 -16  10   2          4.07          2.08         4.18 o
 -15  10   2          5.58          8.98         3.28 o
 -14  10   2          0.26          2.67         2.57 o
 -13  10   2         40.87         39.08         6.90 o
 -12  10   2          0.10         -0.78         2.17 o
 -11  10   2         59.47         55.04         4.81 o
 -10  10   2        134.29        116.99         6.70 o
  -9  10   2        115.60        110.94         6.26 o
  -8  10   2          6.26          7.99         1.53 o
  -7  10   2        183.13        167.44         7.66 o
  -6  10   2        291.25        275.68         9.69 o
  -5  10   2         16.46         14.14         2.43 o
  -4  10   2          4.13          5.54         1.62 o
  -3  10   2        139.45        139.52         8.17 o
  -2  10   2          3.50          3.54         1.64 o
  -1  10   2         21.36         18.09         3.06 o
   0  10   2        168.77        154.72         8.69 o
   1  10   2        481.30        468.31        14.94 o
   2  10   2         35.67         36.12         4.25 o
   3  10   2          2.07          0.64         1.56 o
   4  10   2        102.93        102.17         7.11 o
   5  10   2         76.95         76.39         6.21 o
   6  10   2          2.82          4.58         1.85 o
   7  10   2          1.43          4.35         1.87 o
   8  10   2         11.85          9.95         2.42 o
   9  10   2          0.14          3.25         1.83 o
  10  10   2         19.79         16.00         3.07 o
  11  10   2          8.10         12.98         2.65 o
  12  10   2         18.27         23.85         3.51 o
  13  10   2          3.66          2.81         1.65 o
  14  10   2          0.62          0.07         1.77 o
  15  10   2         11.87         11.06         2.63 o
  16  10   2          3.77          6.44         4.62 o
 -16  11   2          0.49          9.69         3.95 o
 -15  11   2          0.45          1.50         2.14 o
 -14  11   2         25.09         32.85         5.93 o
 -13  11   2         12.30          7.77         5.96 o
 -12  11   2         17.07         15.37         6.22 o
 -11  11   2          6.49          6.70         4.38 o
 -10  11   2          0.48         -0.52         4.03 o
  -9  11   2          1.94          1.89         1.88 o
  -8  11   2          5.79          4.19         1.38 o
  -7  11   2          0.28          1.46         1.22 o
  -6  11   2         13.96         12.05         2.35 o
  -5  11   2         13.63         13.61         2.70 o
  -4  11   2         11.56         11.67         2.78 o
  -3  11   2         47.17         39.36         4.75 o
  -2  11   2         49.51         60.32         5.85 o
  -1  11   2         44.26         41.28         6.66 o
   0  11   2          0.01         -1.62         1.62 o
   1  11   2          9.53          8.86         2.41 o
   2  11   2        148.26        137.65        10.03 o
   3  11   2         11.51         11.41         2.64 o
   4  11   2         14.45         14.09         3.99 o
   5  11   2         40.39         38.52         4.61 o
   6  11   2         62.11         64.85         6.02 o
   7  11   2          2.27          2.20         1.25 o
   8  11   2        132.08        120.77         8.47 o
   9  11   2         33.70         34.26         4.71 o
  10  11   2        101.07        101.62         7.98 o
  11  11   2         33.62         33.81         4.69 o
  12  11   2          0.11         -1.75         1.75 o
  13  11   2          0.62          0.80         1.84 o
  14  11   2          5.06          8.05         2.81 o
  15  11   2         20.82         22.49         6.33 o
 -15  12   2         15.35         15.40         4.32 o
 -14  12   2          7.77          9.64         3.45 o
 -13  12   2          2.96          5.11         3.28 o
 -12  12   2          0.97          1.60         3.79 o
 -11  12   2          3.09          1.48         2.71 o
 -10  12   2         11.69         10.89         3.21 o
  -9  12   2          3.36          2.24         1.83 o
  -8  12   2         15.74         16.02         3.06 o
  -7  12   2         20.78         20.13         3.49 o
  -6  12   2         35.49         28.62         4.05 o
  -5  12   2          7.37          9.69         4.21 o
  -4  12   2         55.49         58.08         5.96 o
  -3  12   2          2.41         -2.14         2.14 o
  -2  12   2          0.31         -2.13         2.13 o
  -1  12   2          0.80         -0.18         1.63 o
   0  12   2         59.36         75.86         6.91 o
   1  12   2          0.95          2.86         1.62 o
   2  12   2         34.88         34.51         4.72 o
   3  12   2          2.13         -1.91         2.13 o
   4  12   2         38.63         48.31         5.61 o
   5  12   2          0.66          0.45         1.45 o
   6  12   2         20.52         23.20         3.93 o
   7  12   2         62.19         64.19         7.78 o
   8  12   2          5.84          8.48         4.15 o
   9  12   2         19.31         18.06         5.36 o
  10  12   2          5.60          8.93         3.93 o
  11  12   2         14.82         15.52         5.11 o
  12  12   2          0.01          0.75         2.62 o
  13  12   2          0.00         -0.37         2.15 o
  14  12   2          4.57          5.53         3.75 o
 -14  13   2          0.32          3.03         4.59 o
 -13  13   2         19.94         15.08         5.21 o
 -12  13   2          1.23          3.54         3.44 o
 -11  13   2         11.41         11.27         4.69 o
 -10  13   2          1.49          4.95         3.56 o
  -9  13   2          2.83          3.01         2.21 o
  -8  13   2         86.44         88.70        11.38 o
  -7  13   2          2.88          5.53         2.35 o
  -6  13   2          5.48          5.61         2.08 o
  -5  13   2         21.92         20.97         3.94 o
  -4  13   2         40.24         47.38         9.43 o
  -3  13   2         27.06         26.28         4.28 o
  -2  13   2          2.68          1.97         2.06 o
  -1  13   2         13.51          5.84         3.88 o
   0  13   2          2.89          3.23         1.79 o
   1  13   2          0.37          1.82         2.02 o
   2  13   2         10.71          4.19         2.94 o
   3  13   2          7.96          5.97         2.82 o
   4  13   2          2.16          1.14         1.58 o
   5  13   2         18.02         13.18         3.29 o
   6  13   2         41.93         43.62         5.49 o
   7  13   2         10.61         10.33         5.08 o
   8  13   2          0.66         -3.71         3.71 o
   9  13   2          0.68          2.01         3.35 o
  10  13   2         10.31         11.86         4.92 o
  11  13   2          0.94         -3.48         3.48 o
  12  13   2          6.20          8.03         4.01 o
  13  13   2          1.11         -2.40         2.40 o
 -12  14   2         25.38         20.44         6.04 o
 -11  14   2          8.79         10.90         4.88 o
 -10  14   2         49.87         58.52         9.87 o
  -9  14   2          1.42          5.97         4.00 o
  -8  14   2          4.82         -2.63         2.70 o
  -7  14   2         24.36         27.55         4.58 o
  -6  14   2         69.71         73.87         7.44 o
  -5  14   2          0.03         -1.95         1.95 o
  -4  14   2         15.15         22.01         4.34 o
  -3  14   2          0.33         -1.29         3.79 o
  -2  14   2          2.43         -2.15         2.15 o
  -1  14   2          0.59          3.54         2.36 o
   0  14   2         15.30         17.24         3.84 o
   1  14   2         38.75         37.12         5.46 o
   2  14   2          0.64         -2.01         2.01 o
   3  14   2         26.66         26.08         4.61 o
   4  14   2          2.99          1.98         5.17 o
   5  14   2          5.89          8.38         2.89 o
   6  14   2          2.87          0.83         3.26 o
   7  14   2          0.19         -2.64         2.64 o
   8  14   2          6.76         14.00         4.85 o
   9  14   2          0.31         -1.26         2.84 o
  10  14   2          0.04          5.29         4.48 o
  11  14   2          1.11          3.87         3.05 o
  12  14   2          1.38          4.43         3.71 o
 -10  15   2          3.97          1.74         2.45 o
  -9  15   2          4.11         15.09         5.62 o
  -8  15   2         35.50         42.30         8.76 o
  -7  15   2         25.43         26.97         7.15 o
  -6  15   2          2.88         -0.49         1.82 o
  -5  15   2          4.66          7.26         2.89 o
  -4  15   2          0.44         -1.98         1.98 o
  -3  15   2         11.95         11.14         4.23 o
  -2  15   2          2.45          3.09         2.20 o
  -1  15   2         58.18         61.63         9.03 o
   0  15   2         20.49         29.61         6.68 o
   1  15   2          4.41          5.84         2.55 o
   2  15   2          0.01         -2.96         2.96 o
   3  15   2         47.41         44.87         6.16 o
   4  15   2          0.16         11.21        14.40 o
   5  15   2          7.86         17.75         4.09 o
   6  15   2         15.27         18.82         5.73 o
   7  15   2          9.03          6.90         4.42 o
   8  15   2          0.33          2.25         2.63 o
   9  15   2          0.41         -1.02         2.15 o
  -6  16   2          6.23         10.19         4.84 o
  -5  16   2         19.73         21.87         4.49 o
  -4  16   2         24.35         26.90         5.08 o
  -3  16   2         34.00         39.79        10.94 o
  -2  16   2          8.85          8.65         2.97 o
  -1  16   2         29.75         39.73         6.07 o
   0  16   2          1.47          2.25         2.38 o
   1  16   2         15.73         15.77         3.86 o
   2  16   2          0.84         -2.53         2.53 o
   3  16   2         41.80         51.98         6.90 o
   4  16   2          0.15          0.51         2.01 o
   5  16   2          0.00         -0.01         4.23 o
 -21   0   3          2.99          8.98         3.18 o
 -19   0   3          0.65         -0.64         5.11 o
 -17   0   3          3.04          1.12         4.76 o
 -15   0   3          4.10          4.36         1.63 o
 -13   0   3          6.40          6.82         1.39 o
 -11   0   3        612.69        694.18        11.75 o
  -9   0   3       1034.42       1097.93        15.04 o
  -7   0   3         83.52        100.32         3.87 o
  -5   0   3        975.18       1102.51        19.27 o
  -3   0   3        135.02        131.68         5.60 o
  -1   0   3       1612.19       1440.59        10.30 o
   1   0   3        278.66        295.71         5.50 o
   3   0   3       7143.27       7458.15        59.20 o
   5   0   3        173.22        157.80         3.44 o
   7   0   3       1147.19       1348.53        12.06 o
  11   0   3        196.51        231.60         6.37 o
  13   0   3          5.66          6.94         1.38 o
  15   0   3         27.04         45.86         4.51 o
  17   0   3         10.24          4.64         3.13 o
  19   0   3          6.98          2.31         2.67 o
 -22   1   3          0.29          2.65         3.16 o
 -21   1   3         27.51         23.96         3.99 o
 -20   1   3          0.75         -2.10         2.10 o
 -19   1   3          0.54         -0.57         1.52 o
 -18   1   3          6.34          5.47         1.61 o
 -17   1   3          1.38          0.02         2.19 o
 -16   1   3         22.68         20.85         2.60 o
 -15   1   3        330.93        344.37         8.21 o
 -14   1   3         23.96         24.74         2.18 o
 -13   1   3        238.42        232.38         6.14 o
 -12   1   3         33.86         42.34         2.80 o
 -11   1   3       1256.48       1313.37        11.24 o
 -10   1   3         20.04         24.60         1.88 o
  -9   1   3          0.01          0.78         0.65 o
  -8   1   3        168.14        254.21         5.19 o
  -7   1   3       3379.20       3525.62        21.58 o
  -6   1   3          3.07          2.14         0.59 o
  -5   1   3       3443.83       3624.25        15.80 o
  -4   1   3        355.99        342.53         3.98 o
  -3   1   3        940.95       1009.57        15.45 o
  -2   1   3         66.26         53.34         2.26 o
  -1   1   3       8490.58       8582.57        33.18 o
   0   1   3       1209.58       1263.34         6.17 o
   1   1   3       1039.67       1146.00         8.64 o
   2   1   3         57.12         66.43         1.68 o
   3   1   3       1614.43       1685.47         8.12 o
   4   1   3         55.23         51.92         1.39 o
   5   1   3          5.62         15.36         0.80 o
   6   1   3        689.54        847.15         6.37 o
   7   1   3       3778.75       4055.82        17.58 o
   8   1   3         19.92         20.79         1.02 o
   9   1   3          3.34          3.33         0.55 o
  10   1   3        232.15        250.39         4.27 o
  11   1   3       1406.91       1503.74        11.03 o
  12   1   3         78.35         74.63         2.78 o
  13   1   3        155.08        157.83         4.20 o
  14   1   3         48.47         42.51         2.32 o
  15   1   3         15.27         20.95         2.10 o
  16   1   3          9.16         11.14         1.86 o
  17   1   3          1.11          0.72         1.05 o
  18   1   3         17.95         14.31         2.44 o
  19   1   3          0.24          1.03         1.99 o
  20   1   3         13.06         17.48         7.02 o
  21   1   3          0.86          4.39         3.62 o
 -22   2   3         20.16         16.39         5.38 o
 -21   2   3          0.27          2.39         2.34 o
 -20   2   3         43.17         47.15         5.43 o
 -19   2   3         20.27         14.19         3.08 o
 -18   2   3          0.46          0.73         1.72 o
 -17   2   3          5.82          4.96         1.70 o
 -16   2   3         55.10         47.45         3.89 o
 -15   2   3          0.27         -0.12         2.11 o
 -14   2   3        133.42        124.09         5.19 o
 -13   2   3         63.57         76.74         3.91 o
 -12   2   3         18.93         16.60         1.83 o
 -11   2   3        179.41        162.27         4.27 o
 -10   2   3         29.87         33.66         1.89 o
  -9   2   3        336.81        413.12         7.77 o
  -8   2   3        132.28        132.31         3.87 o
  -7   2   3          1.68          3.17         0.58 o
  -6   2   3        330.43        331.34         5.17 o
  -5   2   3        113.53        129.96         3.53 o
  -4   2   3        116.82        102.61         2.99 o
  -3   2   3       1205.17       1219.21         9.13 o
  -2   2   3         31.35         43.70         1.70 o
  -1   2   3          7.00         11.38         1.12 o
   0   2   3         39.40         24.45         1.87 o
   1   2   3       2601.81       2409.19        11.18 o
   2   2   3        141.95        158.54         3.89 o
   3   2   3        905.75        933.28        13.62 o
   4   2   3         52.58         68.58         3.44 o
   5   2   3        873.40        998.97         8.57 o
   6   2   3        345.12        418.37         5.21 o
   7   2   3        132.48        121.99         2.78 o
   8   2   3          0.31          0.20         0.35 o
   9   2   3        237.47        219.72         3.73 o
  10   2   3        603.87        613.40         6.90 o
  11   2   3        467.19        471.97         7.34 o
  12   2   3        243.40        244.14         5.54 o
  13   2   3          9.52          9.24         1.42 o
  14   2   3          9.02          9.33         1.48 o
  15   2   3         93.45         95.40         4.79 o
  16   2   3          5.55          1.76         1.31 o
  17   2   3          0.56          1.79         2.04 o
  18   2   3         10.55         15.13         2.97 o
  19   2   3          5.83          5.84         2.00 o
  20   2   3          0.94         -1.19         2.01 o
 -22   3   3          8.03          4.58         3.63 o
 -21   3   3         18.06         33.53         5.61 o
 -20   3   3          0.49          4.15         2.21 o
 -19   3   3          9.57         16.58         3.53 o
 -18   3   3         32.47         32.75         4.21 o
 -17   3   3         23.78         20.95         3.53 o
 -16   3   3          0.06          1.46         1.47 o
 -15   3   3         64.72         75.26         5.66 o
 -14   3   3         21.77         21.82         2.26 o
 -13   3   3         11.01         13.05         1.79 o
 -12   3   3        103.01        137.76         5.19 o
 -11   3   3         29.45         35.77         2.16 o
 -10   3   3         25.53         21.76         1.59 o
  -9   3   3         66.78        126.20         4.32 o
  -8   3   3        719.40        765.03        10.43 o
  -7   3   3        440.91        513.68         9.74 o
  -6   3   3        322.17        334.36         7.22 o
  -5   3   3        261.05        296.61         6.66 o
  -4   3   3        500.98        576.16         9.10 o
  -3   3   3        365.77        484.19         7.65 o
  -2   3   3       4483.37       4596.63        21.19 o
  -1   3   3        326.38        341.34         9.14 o
   0   3   3        506.70        596.47         5.39 o
   1   3   3       1871.63       1776.05         9.15 o
   2   3   3       4002.86       3947.28        44.09 o
   3   3   3       2172.42       2507.31        35.82 o
   4   3   3        594.19        633.06        11.68 o
   5   3   3         38.90         27.98         2.09 o
   6   3   3        234.48        334.89         7.76 o
   7   3   3          0.00          0.65         0.63 o
   8   3   3        282.74        287.75         5.92 o
  10   3   3         74.10         88.33         2.90 o
  11   3   3        500.41        519.41         8.39 o
  12   3   3          0.03          2.44         0.87 o
  13   3   3         43.86         44.85         2.99 o
  14   3   3         77.03         82.89         4.23 o
  15   3   3        174.17        174.22         6.32 o
  16   3   3        128.80        126.76         6.53 o
  17   3   3          3.63          7.86         2.25 o
  18   3   3          7.70         11.06         2.62 o
  19   3   3         20.63          9.50         2.63 o
  20   3   3         50.95         51.65         7.40 o
 -21   4   3          6.10          7.34         2.50 o
 -20   4   3          0.54          3.83         5.28 o
 -19   4   3         19.79         21.82         4.58 o
 -18   4   3         71.84         67.90         7.27 o
 -17   4   3          5.73          3.21         1.76 o
 -16   4   3          1.00         -0.70         2.04 o
 -15   4   3          5.64          3.25         1.82 o
 -14   4   3          9.18         12.24         3.07 o
 -13   4   3        138.65        138.66         6.28 o
 -12   4   3          0.02          0.10         0.91 o
 -11   4   3         31.66         32.93         2.60 o
 -10   4   3        104.65        115.81         4.22 o
  -9   4   3        241.87        244.56         5.84 o
  -8   4   3        102.37        118.12         4.75 o
  -7   4   3         79.41         62.39         3.45 o
  -6   4   3        121.39        118.75         6.01 o
  -5   4   3        124.61        160.12         5.62 o
  -4   4   3        425.85        506.99        12.91 o
  -3   4   3       3873.23       3986.46        37.15 o
  -2   4   3          2.22          0.51         1.60 o
  -1   4   3        162.73        148.69         4.25 o
   0   4   3        521.28        647.73         7.25 o
   1   4   3       1321.54       1438.48        13.96 o
   2   4   3        259.54        298.95         8.21 o
   3   4   3        180.04        228.65        13.42 o
   4   4   3        199.10        142.28         6.10 o
   5   4   3        746.71        751.35        14.49 o
   6   4   3        112.87        136.90         6.38 o
   7   4   3          1.35         -0.80         1.00 o
   8   4   3         76.44         83.25         3.09 o
   9   4   3        118.55        117.01         3.98 o
  10   4   3         87.25         79.61         3.42 o
  11   4   3         10.73          9.49         1.19 o
  12   4   3          7.83          6.56         1.44 o
  13   4   3          5.49          6.27         1.31 o
  14   4   3         82.08         85.28         4.39 o
  15   4   3         72.94         67.16         4.73 o
  16   4   3         13.34         13.82         2.35 o
  17   4   3          3.12          2.52         2.20 o
  18   4   3         38.70         39.68         4.77 o
  19   4   3         24.47         19.81         3.74 o
  20   4   3          0.02         -3.05         3.05 o
 -21   5   3         10.26          9.46         3.38 o
 -20   5   3          0.59         -0.15         1.88 o
 -19   5   3          0.90          5.08         3.06 o
 -18   5   3         39.97         44.42         6.06 o
 -17   5   3         32.46         30.64         6.61 o
 -16   5   3          0.49          3.08         2.50 o
 -15   5   3          0.21          2.44         2.01 o
 -14   5   3         69.72         86.06        10.24 o
 -13   5   3         33.24         35.29         3.78 o
 -12   5   3         10.03         11.17         1.77 o
 -11   5   3          3.15          2.58         1.11 o
 -10   5   3         26.11         23.54         2.30 o
  -9   5   3         13.53         11.65         1.60 o
  -8   5   3          0.09         -0.11         0.48 o
  -7   5   3         10.73         14.55         1.51 o
  -6   5   3        133.34        110.62         9.83 o
  -5   5   3          0.58          2.29         0.77 o
  -4   5   3         18.94         18.92         3.25 o
  -3   5   3        997.99       1059.55        10.77 o
  -2   5   3          7.50         18.33         1.30 o
  -1   5   3         57.55         60.67         2.50 o
   0   5   3        776.57        824.52        18.58 o
   1   5   3       1244.16       1346.57        18.54 o
   2   5   3         28.12         42.70         5.16 o
   3   5   3        460.37        497.05        16.07 o
   4   5   3          6.36         12.58         2.12 o
   5   5   3          4.47          4.60         1.43 o
   6   5   3        328.37        388.53        11.57 o
   7   5   3        765.79        790.27        12.06 o
   8   5   3          1.54          3.19         0.89 o
   9   5   3         33.26         32.74         2.62 o
  10   5   3         15.13         12.06         1.48 o
  11   5   3         19.25         20.66         2.33 o
  12   5   3         39.51         41.88         3.50 o
  13   5   3         36.66         42.59         3.13 o
  14   5   3         56.98         56.94         3.67 o
  15   5   3          2.74          2.00         1.36 o
  16   5   3         50.38         54.47         4.49 o
  17   5   3         29.14         26.47         3.78 o
  18   5   3         36.20         35.93         6.08 o
  19   5   3          1.02          0.08         3.26 o
  20   5   3         21.19         23.13         7.02 o
 -20   6   3         13.90         15.89         3.41 o
 -19   6   3          6.29         13.80         3.31 o
 -18   6   3          0.13          3.18         4.06 o
 -17   6   3          0.00          5.56         3.76 o
 -16   6   3          2.12          2.72         3.05 o
 -15   6   3         12.95          6.66         3.90 o
 -14   6   3         39.35         47.55         7.82 o
 -13   6   3          8.56          7.72         1.99 o
 -12   6   3          0.70         21.74         3.05 o
 -11   6   3          2.04          0.34         0.93 o
 -10   6   3        127.91        127.85         9.69 o
  -9   6   3         59.38         84.92         4.73 o
  -8   6   3          0.55          1.49         0.72 o
  -7   6   3          8.28          9.36         1.36 o
  -6   6   3         90.43         97.02         4.01 o
  -5   6   3          0.28          0.73         0.61 o
  -4   6   3        289.89        277.68         6.22 o
  -3   6   3         12.94         18.24         1.39 o
  -2   6   3         56.65         57.29         2.23 o
  -1   6   3          0.48          1.03         0.49 o
   1   6   3         75.36         78.70         4.18 o
   2   6   3          9.22         11.02         1.86 o
   3   6   3         72.61        125.90         6.15 o
   4   6   3        143.02        135.64         9.22 o
   5   6   3         12.62         17.37         2.00 o
   6   6   3         34.20         52.66         3.46 o
   7   6   3         11.75         12.23         1.76 o
   8   6   3        129.66        116.19         6.02 o
   9   6   3         26.10         36.31         3.42 o
  10   6   3         18.06         17.70         2.18 o
  11   6   3         43.04         39.55         2.77 o
  12   6   3          4.21          4.56         1.33 o
  13   6   3         13.97         12.00         2.04 o
  14   6   3         14.01         14.35         1.93 o
  15   6   3          1.89          3.26         1.26 o
  16   6   3         20.46         14.90         2.78 o
  17   6   3          7.38          4.09         2.10 o
  18   6   3          0.02          1.46         1.60 o
  19   6   3          3.59          4.02         4.55 o
 -20   7   3          3.38          2.86         2.23 o
 -19   7   3          3.40          4.95         2.19 o
 -18   7   3          2.68          7.41         3.32 o
 -17   7   3          6.56          6.13         2.95 o
 -16   7   3          4.13          0.41         6.65 o
 -15   7   3          0.95          2.78         4.29 o
 -14   7   3         72.28         77.28        10.23 o
 -13   7   3          0.00         -1.95         1.95 o
 -12   7   3         63.49         57.60         4.13 o
 -11   7   3          0.00         -1.42         1.58 o
 -10   7   3        225.75        231.73        13.99 o
  -9   7   3         11.26          8.58         1.69 o
  -8   7   3         94.32         88.07         4.21 o
  -7   7   3          0.56          0.44         0.62 o
  -6   7   3        240.32        239.76         5.42 o
  -5   7   3        339.06        329.14         6.16 o
  -4   7   3         25.54         22.66         1.57 o
  -3   7   3          7.47         10.37         1.05 o
  -2   7   3          2.38          4.40         0.66 o
  -1   7   3         29.06         34.22         2.22 o
   0   7   3          7.90          1.40         0.59 o
   1   7   3        182.72        163.59         4.94 o
   2   7   3        312.18        303.72         7.84 o
   3   7   3         27.45         42.26         2.99 o
   4   7   3          1.32         -0.40         0.95 o
   5   7   3         89.23        110.42         6.10 o
   6   7   3        173.28        173.32         6.67 o
   7   7   3          3.30          2.31         2.02 o
   8   7   3         67.96         58.50         3.90 o
   9   7   3        221.62        222.40         8.65 o
  10   7   3          3.69          3.03         1.88 o
  11   7   3         15.50         11.42         1.83 o
  12   7   3        192.69        206.61         6.72 o
  13   7   3         27.32         25.52         2.91 o
  14   7   3         31.56         33.28         2.97 o
  15   7   3         12.42         16.19         2.60 o
  16   7   3         10.11         10.84         2.60 o
  17   7   3          5.23          6.72         2.01 o
  18   7   3         10.53         16.33         5.06 o
  19   7   3          8.15         14.42         4.25 o
 -19   8   3          5.66          3.56         6.00 o
 -18   8   3          1.04         -1.95         6.11 o
 -17   8   3         18.07         16.79         4.53 o
 -16   8   3          7.06          3.30         4.50 o
 -15   8   3          6.30          9.87         4.17 o
 -14   8   3          5.45          5.93         2.99 o
 -13   8   3         24.71         30.01         3.66 o
 -12   8   3         48.95         42.72         5.19 o
 -11   8   3        100.05        103.25        11.90 o
 -10   8   3         22.90         22.32         3.63 o
  -9   8   3         12.55          7.59         1.32 o
  -8   8   3          9.63          4.51         1.07 o
  -7   8   3        120.46        118.10         4.12 o
  -6   8   3        112.45        105.36         3.79 o
  -5   8   3        256.72        226.65         5.36 o
  -4   8   3          2.02          2.13         0.65 o
  -3   8   3        179.10        166.44         4.22 o
  -2   8   3         13.77         13.98         1.22 o
  -1   8   3          5.27          1.52         0.47 o
   0   8   3         17.10         18.26         1.73 o
   1   8   3        634.70        594.01        15.36 o
   2   8   3        108.27        106.08         4.90 o
   3   8   3         62.17         62.74         3.91 o
   4   8   3         12.80          6.66         1.43 o
   5   8   3         67.26         74.77         4.43 o
   6   8   3          7.08          5.38         1.78 o
   7   8   3         80.22         78.59         4.85 o
   8   8   3         44.79         38.80         3.42 o
   9   8   3         60.32         60.26         4.75 o
  10   8   3         72.61         84.31         7.85 o
  11   8   3          2.56          0.69         1.21 o
  12   8   3          0.38          1.45         1.11 o
  13   8   3          1.13          1.51         1.18 o
  14   8   3         10.82         13.39         2.18 o
  15   8   3          1.08          1.83         1.76 o
  16   8   3          0.13          0.07         1.66 o
  17   8   3          1.35         -0.36         1.48 o
  18   8   3          0.00         -2.52         3.07 o
 -18   9   3         10.86         10.71         3.80 o
 -17   9   3         24.35         30.78         5.86 o
 -16   9   3         41.28         41.69         6.55 o
 -15   9   3         49.55         42.19         6.46 o
 -14   9   3         15.32         19.20         4.43 o
 -13   9   3         36.80         48.70         4.84 o
 -12   9   3         31.61         32.12         4.83 o
 -11   9   3        107.47         96.26         7.95 o
 -10   9   3        506.31        470.30        17.10 o
  -9   9   3          1.41          0.95         0.97 o
  -8   9   3        156.16        151.35         5.64 o
  -7   9   3         50.91         49.67         3.18 o
  -6   9   3       1441.85       1380.45        16.10 o
  -5   9   3         32.55         36.00         2.31 o
  -4   9   3        872.92        823.78        10.26 o
  -3   9   3          4.77         10.60         1.61 o
  -2   9   3        117.48        106.62         5.34 o
  -1   9   3         57.71         61.76         4.59 o
   0   9   3        180.32        177.56         8.85 o
   1   9   3        384.71        374.81        11.27 o
   2   9   3         61.91         45.67         3.41 o
   3   9   3          3.62          9.44         1.69 o
   4   9   3         17.91         22.91         2.49 o
   5   9   3        160.66        171.14         6.92 o
   6   9   3          9.94         13.94         2.69 o
   7   9   3          5.82          0.63         1.18 o
   8   9   3         22.26         18.91         2.89 o
   9   9   3         14.75         30.47         3.65 o
  10   9   3         66.77         58.28         5.02 o
  11   9   3         15.67          7.27         1.98 o
  12   9   3         26.83         22.08         2.80 o
  13   9   3          1.13          0.76         1.10 o
  14   9   3         46.66         44.19         7.36 o
  15   9   3          0.00          4.97         2.81 o
  16   9   3          2.35          6.62         2.77 o
  17   9   3          0.53         -4.36         5.17 o
 -17  10   3          5.62          1.14         4.52 o
 -16  10   3          1.16         -2.57         2.57 o
 -15  10   3         16.99          7.76         2.86 o
 -14  10   3         28.39         37.97         6.12 o
 -13  10   3          0.18         -1.63         1.76 o
 -12  10   3          7.25          6.53         2.64 o
 -11  10   3          0.40          1.12         2.00 o
 -10  10   3         71.93         76.28         8.87 o
  -9  10   3         55.66         51.08         5.87 o
  -8  10   3          2.84          3.11         1.32 o
  -7  10   3         51.69         51.76         4.25 o
  -6  10   3         13.28         15.82         2.53 o
  -5  10   3          3.67          2.55         2.19 o
  -4  10   3         23.94         28.64         3.22 o
  -3  10   3        528.25        517.91        15.94 o
  -2  10   3         78.19         79.32         4.83 o
  -1  10   3          9.68          9.90         2.61 o
   0  10   3        107.62         86.92         6.60 o
   1  10   3        205.96        213.99        10.33 o
   2  10   3          2.74          3.69         2.14 o
   3  10   3        114.04        110.14         7.37 o
   4  10   3         95.01         80.72         6.53 o
   5  10   3         29.93         35.97         4.31 o
   6  10   3         54.41         53.68         5.22 o
   7  10   3         21.33         17.62         3.03 o
   8  10   3          3.44          0.18         2.69 o
   9  10   3          1.85          1.09         1.44 o
  10  10   3         11.67         11.92         2.86 o
  11  10   3          1.39          3.44         1.83 o
  12  10   3          2.12          2.65         1.45 o
  13  10   3          0.00          3.24         2.00 o
  14  10   3          2.75          3.16         2.05 o
  15  10   3          2.26          4.10         2.54 o
 -16  11   3          0.02         -2.38         2.38 o
 -15  11   3          5.77         11.34         6.59 o
 -14  11   3         33.09         27.86         5.40 o
 -13  11   3         14.82         11.24         3.30 o
 -12  11   3          0.24         -0.46         3.35 o
 -11  11   3         10.08         12.91         3.63 o
 -10  11   3          6.68          5.40         2.34 o
  -9  11   3         19.38          7.74         3.74 o
  -8  11   3          0.36         -1.18         1.19 o
  -7  11   3          8.89         12.77         2.47 o
  -6  11   3          2.97          2.30         1.36 o
  -5  11   3          7.73          4.16         1.81 o
  -4  11   3          8.44          6.36         3.89 o
  -3  11   3         24.93         22.75         3.70 o
  -2  11   3          4.32         -0.79         2.78 o
  -1  11   3         41.92         44.37         5.11 o
   0  11   3          1.61          4.59         2.06 o
   1  11   3          0.67          3.27         2.06 o
   2  11   3         46.45         48.92         5.40 o
   3  11   3        220.79        232.49        11.46 o
   4  11   3          7.69          7.61         4.20 o
   5  11   3        124.71        126.29         8.47 o
   6  11   3          0.41         -0.26         1.54 o
   7  11   3         53.97         47.23         5.12 o
   8  11   3          0.02         -1.50         1.73 o
   9  11   3         50.41         45.93         5.47 o
  10  11   3         45.61         47.63         5.68 o
  11  11   3         11.75         11.16         3.50 o
  12  11   3          1.42          0.24         1.91 o
  13  11   3         16.81         15.46         4.94 o
  14  11   3         36.15         51.03         8.65 o
  15  11   3          1.77         -3.18         3.18 o
 -15  12   3          0.97         -1.00         2.47 o
 -14  12   3          0.33          3.09         2.63 o
 -13  12   3         12.30         12.27         3.51 o
 -12  12   3          6.41         12.78         3.67 o
 -11  12   3         13.56         14.08         5.22 o
 -10  12   3          4.59          8.03         3.08 o
  -9  12   3         11.91          6.27         4.01 o
  -8  12   3          7.30          6.86         1.78 o
  -7  12   3         28.66         26.69         4.13 o
  -6  12   3         13.68         18.12         3.59 o
  -5  12   3         68.17         68.96         6.52 o
  -4  12   3          0.06          1.44         1.95 o
  -3  12   3          6.69         12.53         2.97 o
  -2  12   3          0.82          0.42         2.28 o
  -1  12   3         93.05        106.23         8.11 o
   0  12   3          0.87          1.40         2.09 o
   1  12   3         11.05         12.68         3.85 o
   2  12   3         10.90          8.21         3.81 o
   3  12   3         15.35         19.05         3.70 o
   4  12   3         41.56         38.42         5.02 o
   5  12   3         25.58         20.93         3.91 o
   6  12   3          1.51          0.23         1.53 o
   7  12   3          0.39          2.42         1.80 o
   8  12   3          2.61          2.20         2.67 o
   9  12   3          5.90         11.62         4.45 o
  10  12   3          2.14         -2.25         3.39 o
  11  12   3          0.35         -1.01         3.03 o
  12  12   3          7.33          8.01         4.05 o
  13  12   3          2.80          4.39         3.10 o
  14  12   3          0.92          2.09         2.57 o
 -14  13   3          8.97         14.57         6.28 o
 -13  13   3          8.16          6.82         3.31 o
 -12  13   3         10.10         15.20         4.02 o
 -11  13   3          5.38          5.24         2.66 o
 -10  13   3          6.40          4.00         2.16 o
  -9  13   3          0.37         -1.56         2.99 o
  -8  13   3         15.12          9.90         3.95 o
  -7  13   3          9.42          5.95         4.91 o
  -6  13   3         17.92         15.64         5.06 o
  -5  13   3         82.11         74.92         7.22 o
  -4  13   3        102.17         96.19         8.12 o
  -3  13   3         33.24         43.26         5.56 o
  -2  13   3          0.72         -0.47         5.77 o
  -1  13   3        161.18        167.27        15.35 o
   0  13   3         75.64         79.32         9.15 o
   1  13   3         28.84         28.56         4.50 o
   2  13   3          0.10         -0.56         1.91 o
   3  13   3         52.32         56.68         7.78 o
   4  13   3          0.09         -0.96         1.73 o
   5  13   3          8.07          8.51         2.70 o
   6  13   3         23.90         24.83         4.41 o
   7  13   3          2.62          5.23         2.95 o
   8  13   3          1.65          0.60         2.54 o
   9  13   3          7.95         11.36         4.40 o
  10  13   3          4.59         11.66         4.91 o
  11  13   3         17.44         21.19         6.25 o
  12  13   3          0.11          1.37         2.24 o
  13  13   3          0.25         -0.80         2.69 o
 -12  14   3          0.16         -1.37         2.91 o
 -11  14   3          0.01         -0.81         2.31 o
 -10  14   3          2.25         -3.09         3.32 o
  -9  14   3         12.33          7.20         3.66 o
  -8  14   3         35.36         47.87         8.92 o
  -7  14   3         38.00         36.97         5.83 o
  -6  14   3         32.23         40.18         5.48 o
  -5  14   3         16.90         16.64         3.83 o
  -4  14   3         18.47         24.48         4.43 o
  -3  14   3          0.11          0.41         1.81 o
  -2  14   3         67.13         86.52         8.14 o
  -1  14   3          1.32          0.61         2.14 o
   0  14   3          0.69          0.25         2.33 o
   1  14   3         11.67          4.46         5.31 o
   2  14   3          0.17         -1.56         2.17 o
   3  14   3          0.00         -1.68         2.03 o
   4  14   3          2.11          2.88         3.73 o
   5  14   3          2.29          0.09         2.07 o
   6  14   3          7.50         12.00         3.35 o
   7  14   3         12.83          7.65         3.94 o
   8  14   3         11.06         12.20         5.32 o
   9  14   3          3.64          1.19         2.29 o
  10  14   3          0.37         -1.28         2.99 o
  11  14   3          0.26         -1.11         2.72 o
  -9  15   3          2.36          7.50         3.84 o
  -8  15   3         25.51         24.83         6.81 o
  -7  15   3          0.56          2.35         3.85 o
  -6  15   3          3.47          6.23         2.85 o
  -5  15   3          4.22          2.12         4.24 o
  -4  15   3         26.27         30.40         4.95 o
  -3  15   3          3.57          6.85         3.86 o
  -2  15   3          3.15          4.60         2.40 o
  -1  15   3          5.52          4.38         2.56 o
   0  15   3          0.13          0.63         1.98 o
   1  15   3          1.90          4.97         2.59 o
   2  15   3         21.33         17.15         4.11 o
   3  15   3          1.84          3.32         3.07 o
   4  15   3         17.99         19.03         4.04 o
   5  15   3          0.08          0.45         2.11 o
   6  15   3         13.79         24.28         6.74 o
   7  15   3          0.00         -3.97         3.97 o
   8  15   3          5.32          0.12         2.63 o
  -6  16   3          0.02          0.95         1.90 o
  -5  16   3          1.50          2.64         2.30 o
  -4  16   3         67.44         67.28         7.80 o
  -3  16   3          5.70          1.22         3.21 o
  -2  16   3          6.78          7.36         2.82 o
  -1  16   3          0.01          1.27         1.96 o
   0  16   3         20.49         24.13         4.68 o
   1  16   3          0.03         -1.96         1.96 o
   2  16   3         27.29         30.11         5.24 o
   3  16   3          1.34          1.73         2.54 o
   4  16   3          3.66          5.45         2.70 o
 -22   0   4         34.45         44.43         8.91 o
 -20   0   4         18.11         23.68         4.68 o
 -18   0   4          4.55          1.35         2.13 o
 -16   0   4         20.17         20.45         5.74 o
 -14   0   4         11.64         16.28         3.03 o
 -12   0   4       1345.86       1393.14        24.49 o
 -10   0   4        519.85        549.89        19.21 o
  -8   0   4       4618.90       4836.80        50.83 o
  -6   0   4       1530.16       1556.75        25.59 o
  -4   0   4        379.63        374.21        10.72 o
  -2   0   4         45.43         46.80         2.30 o
   0   0   4       1049.46       1066.99         9.57 o
   2   0   4        206.42        189.30         5.37 o
   4   0   4       1504.65       1581.10        25.08 o
   6   0   4        310.66        345.18         5.57 o
   8   0   4         21.93         13.86         1.27 o
  10   0   4          3.23          1.20         0.71 o
  12   0   4          7.27         32.57         2.64 o
  14   0   4         73.79         74.80         4.57 o
  16   0   4          4.73          4.61         1.88 o
  18   0   4          9.06          3.33         4.02 o
  20   0   4          0.00          3.68         2.78 o
 -22   1   4          7.83         14.45         5.69 o
 -21   1   4          3.23          0.42         1.56 o
 -20   1   4          0.97          0.75         1.53 o
 -19   1   4         21.16         25.55         3.32 o
 -18   1   4         93.34         96.15         6.01 o
 -17   1   4          6.00          8.88         1.90 o
 -16   1   4         35.58         41.06         3.72 o
 -15   1   4         81.49         85.75         5.06 o
 -14   1   4        233.17        235.74         7.88 o
 -13   1   4         18.28         16.47         1.85 o
 -12   1   4        218.76        205.25         5.88 o
 -11   1   4          9.43         15.53         1.56 o
 -10   1   4          6.09          2.41         0.68 o
  -9   1   4         96.82         98.93         3.38 o
  -8   1   4          1.09          1.16         0.63 o
  -7   1   4          0.02         -0.18         0.63 o
  -6   1   4        264.40        361.49         5.09 o
  -5   1   4          0.02          3.31         0.47 o
  -4   1   4       1133.83       1242.02        13.96 o
  -3   1   4        141.95        142.37         4.34 o
  -2   1   4       1296.53       1332.73        10.22 o
  -1   1   4       1367.77       1324.36         6.65 o
   0   1   4        983.95        993.84        11.65 o
   1   1   4        109.64         74.91         2.74 o
   2   1   4        446.23        441.49         6.44 o
   3   1   4        367.93        326.49         4.44 o
   4   1   4        133.35        148.10         2.38 o
   5   1   4        508.74        606.76         5.30 o
   6   1   4        553.30        629.88         5.29 o
   7   1   4        804.68        839.79         6.45 o
   8   1   4         74.89         72.80         1.96 o
   9   1   4         76.20         92.55         2.35 o
  10   1   4        102.60        121.47         2.97 o
  11   1   4        230.81        247.20         4.28 o
  12   1   4         26.29         27.13         1.55 o
  13   1   4         10.46         12.07         1.29 o
  14   1   4        141.40        129.84         4.57 o
  15   1   4          0.00         -1.12         1.12 o
  16   1   4         16.97         14.01         2.35 o
  17   1   4          0.43          3.13         1.38 o
  18   1   4          1.65          2.30         1.96 o
  19   1   4          0.03          2.42         2.11 o
  20   1   4          1.58          0.97         2.09 o
 -22   2   4          4.22          5.43         3.82 o
 -21   2   4          0.92         -1.54         2.16 o
 -20   2   4         24.68         14.57         3.94 o
 -19   2   4          1.33         -1.86         1.86 o
 -18   2   4          3.43          2.54         1.27 o
 -17   2   4          0.43          0.59         1.29 o
 -16   2   4         43.26         43.62         3.83 o
 -15   2   4         36.79         36.21         3.35 o
 -14   2   4         98.59         94.01         5.77 o
 -13   2   4          5.31          2.98         0.96 o
 -12   2   4          0.05          1.29         0.68 o
 -11   2   4        409.83        405.59         7.84 o
 -10   2   4        131.26        147.66         4.48 o
  -9   2   4          7.11          5.69         0.89 o
  -8   2   4        532.82        503.38         7.17 o
  -7   2   4        464.41        458.03         6.29 o
  -6   2   4        399.00        437.47         5.55 o
  -5   2   4       1195.90       1370.11        18.26 o
  -4   2   4        842.65        941.49         9.42 o
  -3   2   4       1563.47       1631.30        21.21 o
  -2   2   4        994.41       1054.57        10.50 o
  -1   2   4          2.62          1.10         0.40 o
   0   2   4       2934.36       3246.21        13.01 o
   1   2   4          2.16          2.47         0.31 o
   2   2   4        568.35        560.84         5.20 o
   3   2   4        489.26        523.78         6.31 o
   4   2   4         25.33         38.04         1.74 o
   5   2   4        211.09        205.65         3.25 o
   6   2   4        188.87        239.25         3.42 o
   7   2   4        112.33        112.26         2.52 o
   8   2   4         63.87         67.07         1.97 o
   9   2   4         45.19         59.50         1.95 o
  10   2   4        113.24        128.28         2.99 o
  11   2   4          0.98          1.78         0.64 o
  12   2   4         26.93         24.27         1.76 o
  13   2   4        354.62        354.22         6.86 o
  14   2   4          1.42          2.45         1.13 o
  15   2   4         76.03         75.02         4.34 o
  16   2   4         20.90         15.68         2.18 o
  17   2   4          0.33          0.11         1.69 o
  18   2   4          2.11         -0.69         1.49 o
  19   2   4          0.81          2.95         2.01 o
  20   2   4          1.56          3.46         2.35 o
 -22   3   4          4.88         -1.93         3.14 o
 -21   3   4          8.96          8.24         2.76 o
 -20   3   4          0.32         -1.80         1.80 o
 -19   3   4          0.23         -2.67         2.67 o
 -18   3   4         17.12         19.85         3.28 o
 -17   3   4          0.37         -0.64         1.59 o
 -16   3   4          0.11          6.88         2.65 o
 -15   3   4          0.01         -1.39         1.67 o
 -14   3   4         14.11         13.60         2.40 o
 -13   3   4         12.78         13.63         2.19 o
 -12   3   4         57.26         56.34         3.22 o
 -11   3   4          9.09          7.22         1.06 o
 -10   3   4         40.76         45.17         2.59 o
  -9   3   4         30.44         42.03         2.39 o
  -8   3   4        452.75        443.04         7.15 o
  -7   3   4          0.67          0.64         0.60 o
  -6   3   4        163.84        136.94         6.95 o
  -5   3   4        129.77        150.99         4.97 o
  -4   3   4        382.09        400.29         7.78 o
  -3   3   4         86.51         83.93         3.33 o
  -2   3   4         36.62         13.91         1.01 o
  -1   3   4        313.76        453.84         5.22 o
   0   3   4          0.10          0.32         0.32 o
   1   3   4        140.75        185.44         3.60 o
   2   3   4        127.69        179.84         3.74 o
   3   3   4         11.36         33.64         1.65 o
   4   3   4       1527.89       1605.06        12.10 o
   5   3   4         74.97         80.18         2.15 o
   6   3   4        396.67        455.42         7.56 o
   7   3   4          0.27          0.98         0.39 o
   8   3   4         57.87         54.98         2.03 o
   9   3   4         48.01         55.34         2.05 o
  10   3   4          2.66          3.37         0.77 o
  11   3   4          3.04          3.30         0.82 o
  12   3   4          0.26         -0.55         0.86 o
  13   3   4        139.49        141.04         4.82 o
  14   3   4        149.35        158.98         6.91 o
  15   3   4         98.11         95.97         5.63 o
  16   3   4         30.17         27.72         3.13 o
  17   3   4         45.27         43.69         4.81 o
  18   3   4         13.75          8.60         2.75 o
  19   3   4         65.53         65.09         6.07 o
  20   3   4         11.45         12.10         3.50 o
 -21   4   4          3.94         -3.20         3.20 o
 -20   4   4          7.57          9.51         4.56 o
 -19   4   4         24.83         23.69         5.42 o
 -18   4   4          6.53          5.29         2.14 o
 -17   4   4          2.92          2.77         2.49 o
 -16   4   4          7.32         19.01         3.96 o
 -15   4   4         15.98         14.84         3.34 o
 -14   4   4         49.40         55.15         5.81 o
 -13   4   4         31.66         26.99         4.03 o
 -12   4   4          0.22         13.82         1.73 o
 -11   4   4        113.68        141.67         4.77 o
 -10   4   4         34.93         38.50         2.81 o
  -9   4   4        131.08        138.43         6.11 o
  -8   4   4         33.97         29.22         2.56 o
  -7   4   4        663.58        741.60        12.33 o
  -6   4   4        433.18        478.07        12.69 o
  -5   4   4       2667.53       2634.48        30.52 o
  -4   4   4        669.73        732.83        16.42 o
  -3   4   4         72.15         75.56         5.34 o
  -2   4   4         77.27         60.85         4.94 o
  -1   4   4       1621.77       1667.18        15.37 o
   0   4   4       6470.16       6603.57        20.42 o
   1   4   4       1595.55       1632.38        29.81 o
   2   4   4        107.73         93.80         4.83 o
   3   4   4       3219.40       3486.57        30.09 o
   4   4   4       1386.91       1457.66        26.18 o
   5   4   4          0.00          0.79         2.24 o
   6   4   4        101.67         84.66         6.65 o
   7   4   4        220.42        188.09        10.78 o
   8   4   4         21.36         26.82         3.80 o
   9   4   4         72.69         79.92         3.37 o
  10   4   4         14.84         16.64         1.52 o
  11   4   4          9.37          9.46         1.18 o
  12   4   4         20.95         39.11         2.91 o
  13   4   4         60.79         67.55         3.82 o
  14   4   4        278.69        290.85         9.50 o
  15   4   4         36.51         41.20         3.94 o
  16   4   4         20.28         20.74         2.82 o
  17   4   4         43.28         48.37         6.37 o
  18   4   4        106.94        108.35         7.75 o
  19   4   4         50.47         54.21         5.64 o
  20   4   4          8.17          6.86         3.23 o
 -21   5   4          8.54          8.32         3.22 o
 -20   5   4         12.26         16.33         4.12 o
 -19   5   4         43.05         35.22         6.80 o
 -18   5   4         18.41         17.99         5.90 o
 -17   5   4          9.44          5.00         3.53 o
 -16   5   4         20.51         17.06         5.09 o
 -15   5   4        317.64        324.25        20.41 o
 -14   5   4        138.71        158.28        13.82 o
 -13   5   4         86.34         98.21        10.50 o
 -12   5   4         46.46         54.16         4.75 o
 -11   5   4         26.04         37.62         2.93 o
 -10   5   4          6.09          8.60         1.46 o
  -9   5   4         14.44         11.28         2.10 o
  -8   5   4         96.05        109.01         6.39 o
  -7   5   4         40.12         23.72         3.12 o
  -6   5   4        472.27        531.13        14.76 o
  -5   5   4        669.99        651.22        16.59 o
  -4   5   4         36.97         51.28         4.81 o
  -3   5   4         78.11         72.95         4.21 o
  -2   5   4        155.19        119.84         4.36 o
  -1   5   4       1055.47       1032.61        12.86 o
   0   5   4         43.81         36.22         1.96 o
   1   5   4         28.51         43.70         2.81 o
   2   5   4        543.97        511.31         9.75 o
   3   5   4         32.24         33.47         4.37 o
   4   5   4         28.13         40.44         4.83 o
   5   5   4        137.43        133.04         6.73 o
   6   5   4        229.40        219.80         8.89 o
   7   5   4          0.24          0.59         1.18 o
   8   5   4         77.79         72.13         3.79 o
   9   5   4         18.60         16.25         2.25 o
  10   5   4         51.17         57.76         3.18 o
  11   5   4          7.90          8.96         1.23 o
  12   5   4         22.04         15.59         1.77 o
  13   5   4          7.19          7.78         1.77 o
  14   5   4          1.56          1.36         1.43 o
  15   5   4          9.23          4.45         2.55 o
  16   5   4         43.49         42.04         4.66 o
  17   5   4          0.77         -0.54         1.96 o
  18   5   4          9.46          4.83         2.19 o
  19   5   4          3.21          0.33         1.27 o
  20   5   4         44.33         35.26         6.32 o
 -20   6   4          3.56          5.66         2.51 o
 -19   6   4          0.07          0.64         2.02 o
 -18   6   4          3.01          3.41         4.31 o
 -17   6   4          0.05         -2.66         2.66 o
 -16   6   4         30.37         39.48         7.93 o
 -15   6   4         75.91         74.03        10.23 o
 -14   6   4        124.11        133.24        12.96 o
 -13   6   4         28.70         31.94         4.07 o
 -12   6   4         18.10         18.84         3.24 o
 -11   6   4         44.06         39.95         3.11 o
 -10   6   4        111.88        108.97         9.04 o
  -9   6   4          5.33          3.00         1.64 o
  -8   6   4        203.12        209.68         7.60 o
  -7   6   4         15.84         17.87         2.93 o
  -6   6   4        216.67        215.43        10.31 o
  -5   6   4         43.96         43.12         3.53 o
  -4   6   4        653.34        668.12        13.63 o
  -3   6   4         56.31         80.14         4.74 o
  -2   6   4         12.66         12.07         1.49 o
  -1   6   4        117.90        102.63         3.61 o
   0   6   4         17.44         17.97         1.54 o
   1   6   4        230.10        275.01         7.32 o
   2   6   4        130.80        159.99         5.77 o
   3   6   4         67.80         69.36         4.69 o
   4   6   4        123.79        132.32         9.38 o
   5   6   4        112.66         97.17         8.03 o
   6   6   4         29.42         26.37         4.41 o
   7   6   4         13.39         13.55         1.86 o
   8   6   4          3.42          2.92         0.96 o
   9   6   4         87.12         80.41         6.18 o
  10   6   4         92.04         95.17         4.79 o
  11   6   4          1.60          4.03         1.12 o
  12   6   4         29.45         26.34         2.48 o
  13   6   4         95.56         97.51         4.80 o
  14   6   4         20.10         26.89         4.40 o
  15   6   4          6.29          5.11         1.81 o
  16   6   4          0.06          1.14         1.53 o
  17   6   4         13.93         12.09         2.73 o
  18   6   4          0.51          2.27         1.81 o
  19   6   4          0.52         -0.22         2.39 o
 -20   7   4          5.54          9.04         4.55 o
 -19   7   4          9.87          5.60         2.87 o
 -18   7   4          0.00          2.52         2.28 o
 -17   7   4          6.56          6.57         3.07 o
 -16   7   4          0.00          1.51         3.06 o
 -15   7   4         56.08         56.10         8.96 o
 -14   7   4         27.23         28.05         5.92 o
 -13   7   4         63.99         65.68         5.99 o
 -12   7   4          1.63          1.10         5.13 o
 -11   7   4        345.24        340.02        17.33 o
 -10   7   4         78.93         67.68         7.63 o
  -9   7   4         52.94         54.61         4.15 o
  -8   7   4         95.79         85.22         5.27 o
  -7   7   4        507.03        472.05        12.34 o
  -6   7   4        292.52        263.05         7.87 o
  -5   7   4          7.16          8.63         1.55 o
  -4   7   4        188.79        180.68         6.59 o
  -3   7   4          0.76          0.63         0.74 o
  -2   7   4        174.58        150.17         5.55 o
  -1   7   4         99.16        123.35         4.20 o
   0   7   4         59.17         41.82         2.94 o
   1   7   4          5.86          3.72         1.32 o
   2   7   4          5.10          1.24         1.05 o
   3   7   4        388.25        473.99        17.50 o
   4   7   4        666.61        628.47        27.14 o
   5   7   4        186.35        223.83         8.87 o
   6   7   4        122.61        137.12         6.93 o
   7   7   4         48.46         39.85         9.17 o
   8   7   4         40.08         46.53         3.54 o
   9   7   4          1.61          4.54         1.98 o
  10   7   4         50.37         47.60         4.21 o
  11   7   4         69.78         63.70         4.26 o
  12   7   4         97.36         98.45         4.70 o
  13   7   4         16.31         21.06         2.41 o
  14   7   4         59.96         61.83         4.63 o
  15   7   4          2.66          1.87         1.31 o
  16   7   4         13.90         15.67         2.99 o
  17   7   4          3.63         -0.50         1.68 o
  18   7   4          6.35          8.12         2.94 o
 -19   8   4          8.89         10.65         3.71 o
 -18   8   4          7.46          9.11         3.19 o
 -17   8   4         55.43         68.20         8.37 o
 -16   8   4         55.55         70.93         8.19 o
 -15   8   4         13.95         16.45         4.42 o
 -14   8   4         95.91        110.89         9.66 o
 -13   8   4        211.78        224.47        10.06 o
 -12   8   4         44.82         59.10         5.84 o
 -11   8   4         34.02         38.15         6.25 o
 -10   8   4         64.35         59.42         5.84 o
  -9   8   4        196.68        185.44         7.25 o
  -8   8   4         43.93         49.39         3.29 o
  -7   8   4        507.25        498.37        10.08 o
  -6   8   4         78.34         79.13         3.99 o
  -5   8   4          1.69         -0.37         0.91 o
  -4   8   4          0.44          2.81         1.02 o
  -3   8   4        675.31        688.49        11.24 o
  -2   8   4         38.15         36.60         2.63 o
  -1   8   4          7.23          9.31         1.87 o
   0   8   4         65.83         54.44         3.20 o
   1   8   4         79.31         67.86         3.56 o
   2   8   4         72.54         76.54         4.35 o
   3   8   4        160.29        152.50         6.21 o
   4   8   4         65.87         59.87         4.85 o
   5   8   4        636.53        649.85        13.22 o
   6   8   4        134.17        132.88         7.37 o
   7   8   4        260.15        259.97        10.25 o
   8   8   4          0.04          3.04         1.51 o
   9   8   4         83.45         85.07         9.27 o
  10   8   4         20.54         21.93         3.14 o
  11   8   4         20.16         20.49         2.49 o
  12   8   4         12.55         15.30         1.96 o
  13   8   4          4.52          3.27         1.24 o
  14   8   4          8.80         10.58         2.34 o
  15   8   4         21.78         26.01         4.19 o
  16   8   4          3.41          5.73         2.73 o
  17   8   4          0.01         -0.54         2.87 o
 -18   9   4          0.54         -2.90         2.90 o
 -17   9   4          9.49          7.18         7.82 o
 -16   9   4          3.58         -0.69         2.23 o
 -15   9   4        126.39        123.85        10.57 o
 -14   9   4         48.09         65.97         7.67 o
 -13   9   4          0.21          1.80         1.93 o
 -12   9   4         71.22         65.53         6.71 o
 -11   9   4        125.17        119.99         8.83 o
 -10   9   4         51.21         48.87         6.03 o
  -9   9   4          0.16         -0.17         1.23 o
  -8   9   4          0.33          1.60         1.99 o
  -7   9   4         36.95         31.53         2.73 o
  -6   9   4        132.49        120.10         5.16 o
  -5   9   4         65.58         63.86         3.73 o
  -4   9   4          7.73          8.32         1.93 o
  -3   9   4          1.00          1.64         1.04 o
  -2   9   4          5.07          2.30         1.46 o
  -1   9   4        531.37        495.49        11.83 o
   0   9   4         21.43         17.37         1.87 o
   1   9   4        137.48        133.05         5.93 o
   2   9   4         83.31         82.11         4.73 o
   3   9   4        277.95        258.85         8.48 o
   4   9   4        275.48        261.59         9.60 o
   5   9   4         38.58         36.41         3.42 o
   6   9   4        306.88        294.70         9.47 o
   7   9   4         33.39         25.51         2.88 o
   8   9   4         36.17         36.69         6.64 o
   9   9   4         10.56         12.88         4.11 o
  10   9   4         23.79         27.85         4.09 o
  11   9   4         44.51         49.10         5.44 o
  12   9   4         42.83         51.99         4.61 o
  13   9   4          3.90          3.29         1.48 o
  14   9   4         10.99          9.28         4.15 o
  15   9   4          6.08          2.35         2.65 o
  16   9   4          9.94         15.91         5.31 o
  17   9   4         13.31          7.47         3.83 o
 -17  10   4          0.02          3.29         3.45 o
 -16  10   4          0.62          2.27         2.44 o
 -15  10   4         13.54         10.04         4.43 o
 -14  10   4         80.23         80.81         8.73 o
 -13  10   4         31.13         25.47         3.73 o
 -12  10   4          0.19          3.19         2.48 o
 -11  10   4         34.46         33.78         5.19 o
 -10  10   4         64.75         62.77         6.55 o
  -9  10   4          0.32         -0.74         1.16 o
  -8  10   4          0.64          0.74         1.63 o
  -7  10   4          0.00          0.53         1.02 o
  -6  10   4         32.92         31.95         3.27 o
  -5  10   4         62.71         54.37         4.43 o
  -4  10   4        110.73        111.27         6.12 o
  -3  10   4         55.78         43.33         3.72 o
  -2  10   4          3.04          1.68         1.50 o
  -1  10   4          0.12         -0.04         1.09 o
   0  10   4         12.02         10.09         2.59 o
   1  10   4         12.70         11.43         2.03 o
   2  10   4         48.21         34.93         3.25 o
   3  10   4         64.20         69.96         4.65 o
   4  10   4        188.67        170.27        11.89 o
   5  10   4        230.51        201.49         8.06 o
   6  10   4          0.52          0.76         1.40 o
   7  10   4          3.17          4.35         2.98 o
   8  10   4         23.58         34.50         6.67 o
   9  10   4          9.87          5.83         3.92 o
  10  10   4          4.70          2.59         1.94 o
  11  10   4         23.08         23.92         4.09 o
  12  10   4          0.20         -1.00         1.46 o
  13  10   4          0.03         -0.01         2.11 o
  14  10   4          0.65         -2.25         2.25 o
  15  10   4         11.49          3.20         2.92 o
  16  10   4          0.00         -2.14         3.25 o
 -16  11   4          1.01          1.15         2.89 o
 -15  11   4          0.85          2.13         4.27 o
 -14  11   4          0.08         -1.57         1.58 o
 -13  11   4          0.11          0.90         4.29 o
 -12  11   4          4.16          2.43         1.81 o
 -11  11   4          1.32          0.70         1.52 o
 -10  11   4          1.51          1.77         1.47 o
  -9  11   4         19.53         26.25         4.55 o
  -8  11   4          9.90         11.45         2.39 o
  -7  11   4         14.42         10.62         2.13 o
  -6  11   4         74.44         61.83         4.94 o
  -5  11   4          0.12          0.47         1.31 o
  -4  11   4         88.15         90.68         7.70 o
  -3  11   4          0.54         -1.64         1.64 o
  -2  11   4         18.98         21.12         3.51 o
  -1  11   4          4.07          1.57         1.52 o
   0  11   4         53.55         49.54         5.41 o
   1  11   4         10.80         11.27         2.76 o
   2  11   4        130.45        120.96         8.40 o
   3  11   4         52.32         45.10         5.17 o
   4  11   4          3.90          1.12         1.66 o
   5  11   4          3.83          3.33         3.15 o
   6  11   4         39.63         35.84         7.05 o
   7  11   4         19.68         14.22         3.79 o
   8  11   4         70.77         80.94        10.38 o
   9  11   4         31.68         25.92         4.86 o
  10  11   4          0.10         -0.87         1.55 o
  11  11   4          0.07         -0.89         3.21 o
  12  11   4         50.77         58.81         6.59 o
  13  11   4         25.70         19.85         5.50 o
  14  11   4          1.41          2.46         2.98 o
  15  11   4          4.15         -0.23         2.59 o
 -15  12   4          6.80          8.15        10.76 o
 -14  12   4          2.62         -1.78         2.68 o
 -13  12   4          0.98          0.71         3.66 o
 -12  12   4          0.01          1.47         4.18 o
 -11  12   4          0.10         -1.79         2.30 o
 -10  12   4          2.19         -1.89         1.89 o
  -9  12   4          1.62          0.80         1.70 o
  -8  12   4         72.84         79.25         5.90 o
  -7  12   4         17.37         21.47         3.18 o
  -6  12   4          0.97         -2.21         2.21 o
  -5  12   4         68.88         62.96         6.35 o
  -4  12   4        230.53        228.97        11.97 o
  -3  12   4         18.16         22.62         4.07 o
  -2  12   4         64.36         75.62         6.95 o
  -1  12   4          0.77          1.21         1.77 o
   0  12   4         28.11         33.63         4.76 o
   1  12   4          0.38          0.10         1.56 o
   2  12   4         54.13         62.18         6.49 o
   3  12   4          1.97          1.14         1.68 o
   4  12   4          0.04          0.86         5.09 o
   5  12   4          0.35         -2.15         2.15 o
   6  12   4          5.32          3.08         1.56 o
   7  12   4          1.52         -2.84         2.87 o
   8  12   4          9.61         14.19         4.46 o
   9  12   4          5.80          4.61         2.91 o
  10  12   4         20.12         18.30         3.77 o
  11  12   4          2.17          2.57         2.69 o
  12  12   4          1.66          1.16         2.10 o
  13  12   4         10.55         17.13         5.97 o
  14  12   4         49.68         47.63         8.88 o
 -14  13   4          0.00          4.67         4.41 o
 -13  13   4          0.56          2.85         2.05 o
 -12  13   4         11.15         16.04         3.96 o
 -11  13   4          0.13         -1.50         5.49 o
 -10  13   4          3.42          2.12         2.37 o
  -9  13   4         22.28         35.72         7.61 o
  -8  13   4          1.28         -2.73         3.16 o
  -7  13   4          0.56         -1.85         1.85 o
  -6  13   4          1.94          0.95         1.69 o
  -5  13   4         24.42         16.42         3.29 o
  -4  13   4          0.14         -1.90         2.40 o
  -3  13   4          4.69          1.91         2.06 o
  -2  13   4          2.29          3.30         1.76 o
  -1  13   4         50.80         50.25         6.07 o
   0  13   4         46.47         37.26         5.30 o
   1  13   4         39.37         45.23         5.77 o
   2  13   4         54.98         63.15         6.79 o
   3  13   4         58.47         62.60         8.44 o
   4  13   4         19.19         16.76         4.88 o
   5  13   4         22.31         25.44         4.40 o
   6  13   4          4.87          2.39         1.60 o
   7  13   4          9.10         14.36         4.98 o
   8  13   4          0.95          0.76         2.78 o
   9  13   4          5.25         11.86         5.15 o
  10  13   4         27.23         22.10         6.13 o
  11  13   4          4.30          2.44         2.23 o
  12  13   4          0.79         -0.01         2.83 o
  13  13   4          6.00          6.42         3.63 o
 -12  14   4          9.51         20.53         6.17 o
 -11  14   4          3.50          4.31         3.31 o
 -10  14   4          7.46          7.26         3.87 o
  -9  14   4          2.09         -0.28         3.04 o
  -8  14   4          7.73          5.63         3.29 o
  -7  14   4          9.10          8.32         2.53 o
  -6  14   4          2.66          1.78         1.85 o
  -5  14   4          2.27         -2.16         2.16 o
  -4  14   4          3.47          3.89         4.26 o
  -3  14   4         10.20         16.25         3.90 o
  -2  14   4         15.34         10.42         3.92 o
  -1  14   4          1.86          1.11         2.40 o
   0  14   4         22.45         23.77         4.55 o
   1  14   4         18.10         28.11         4.73 o
   2  14   4          3.11          0.67         1.62 o
   3  14   4          3.96          6.09         2.72 o
   4  14   4          3.42          2.69         1.94 o
   5  14   4          0.10          0.83         2.05 o
   6  14   4          0.61         -2.80         3.42 o
   7  14   4          1.35          7.21         4.86 o
   8  14   4          6.12          4.51         3.31 o
   9  14   4          0.40         -0.81         2.38 o
  10  14   4          1.08          0.82         1.95 o
  11  14   4          1.38         -2.47         2.97 o
  -9  15   4          1.09          6.63         4.61 o
  -8  15   4          0.50         -1.01         3.52 o
  -7  15   4         36.46         45.06         9.00 o
  -6  15   4          0.25          6.61         2.83 o
  -5  15   4         10.70         15.19         3.96 o
  -4  15   4         36.44         36.15         5.63 o
  -3  15   4          1.73          6.09         2.94 o
  -2  15   4          0.75         -1.79         2.38 o
  -1  15   4          0.61          0.27         2.02 o
   0  15   4          4.10          2.29         1.85 o
   1  15   4          1.29          4.59         6.52 o
   2  15   4          0.36         -2.28         2.28 o
   3  15   4         19.57         23.49         4.76 o
   4  15   4         14.17         15.04         3.60 o
   5  15   4         11.11         15.58         3.78 o
   6  15   4          0.39          3.08         3.39 o
   7  15   4          3.07          4.86         3.65 o
   8  15   4          3.08          2.70         3.65 o
  -6  16   4          0.63          3.74         3.03 o
  -5  16   4         26.58         26.02         4.92 o
  -4  16   4          1.87          2.20         2.48 o
  -3  16   4          4.66          5.56         5.43 o
  -2  16   4          4.57          5.01         2.36 o
  -1  16   4         23.53         27.40         5.19 o
   0  16   4          6.32          4.75         4.90 o
   1  16   4         33.34         39.91         6.52 o
   2  16   4         22.72         25.35         5.98 o
   3  16   4         11.86          5.23         7.97 o
   4  16   4          1.73         -4.63         4.63 o
 -21   0   5        139.39        135.35        11.26 o
 -19   0   5          5.79          5.30         2.55 o
 -17   0   5        220.44        182.08        11.16 o
 -15   0   5         20.76         29.53         4.23 o
 -13   0   5        281.71        306.71        12.12 o
 -11   0   5         89.83         81.81         8.06 o
  -9   0   5        567.37        681.69        20.84 o
  -7   0   5        598.44        695.97        18.85 o
  -5   0   5        107.62        147.89         7.54 o
  -3   0   5       1860.00       1977.51        23.41 o
  -1   0   5         13.66         27.18         1.34 o
   1   0   5         21.54         33.59         2.30 o
   3   0   5        948.56        870.20        26.62 o
   5   0   5        709.04        895.31         8.78 o
   7   0   5         20.33         38.14         2.00 o
   9   0   5         81.47        100.39         3.49 o
  11   0   5        205.52        205.55         5.50 o
  13   0   5        133.11        130.34         5.83 o
  15   0   5         14.54          9.52         2.45 o
  17   0   5          1.53          0.29         2.45 o
  19   0   5          0.13         -1.05         1.90 o
 -22   1   5          7.62         12.16         5.12 o
 -21   1   5          0.01          1.27         1.55 o
 -20   1   5         49.29         59.61         5.95 o
 -19   1   5         82.92         96.78         6.30 o
 -18   1   5          0.14         -0.87         1.78 o
 -17   1   5         29.09         32.87         3.55 o
 -16   1   5         63.19         66.64         4.60 o
 -15   1   5        247.84        249.89         8.55 o
 -14   1   5          9.72          5.59         1.40 o
 -13   1   5          0.20          0.03         1.39 o
 -12   1   5          4.34          9.89         2.92 o
 -11   1   5        144.20        134.71         5.96 o
 -10   1   5         11.81          8.86         1.63 o
  -9   1   5        445.93        467.97        12.41 o
  -8   1   5        147.64        157.13         6.78 o
  -7   1   5         93.14        126.18         5.70 o
  -6   1   5          3.23          4.77         1.24 o
  -5   1   5        658.56        665.69        11.48 o
  -4   1   5        958.47       1027.06        13.25 o
  -3   1   5         49.16         53.26         2.75 o
  -2   1   5         62.02         64.50         1.86 o
  -1   1   5       7955.18       8276.00        28.16 o
   0   1   5        431.35        506.09         4.60 o
   1   1   5       1624.78       1708.79        11.69 o
   2   1   5         58.10         92.00         2.54 o
   3   1   5       2559.65       2788.70        14.67 o
   4   1   5        290.62        299.50         3.81 o
   5   1   5          0.00          0.87         0.36 o
   6   1   5         33.48         20.98         1.10 o
   7   1   5         88.42        119.78         2.85 o
   8   1   5         22.95         30.26         1.47 o
   9   1   5         10.02          8.54         0.89 o
  10   1   5          3.79          5.57         0.71 o
  11   1   5         12.15         12.47         1.16 o
  12   1   5         59.50         57.70         3.61 o
  13   1   5         43.42         43.94         2.55 o
  14   1   5        116.44        114.89         5.13 o
  15   1   5          6.81          4.27         1.37 o
  16   1   5         21.26         20.62         2.76 o
  17   1   5          4.30          4.37         1.75 o
  18   1   5          3.40          3.48         1.71 o
  19   1   5          1.47          6.16         2.37 o
  20   1   5          0.52          1.74         2.29 o
 -22   2   5          0.18          0.03         2.68 o
 -21   2   5          0.15         -1.42         1.64 o
 -20   2   5         10.98         13.90         3.03 o
 -19   2   5          0.13         -0.99         1.77 o
 -18   2   5         41.71         42.46         4.17 o
 -17   2   5          0.03         -0.95         1.79 o
 -16   2   5          8.29         12.82         2.22 o
 -15   2   5          4.78          2.66         1.40 o
 -14   2   5         21.07         20.24         2.96 o
 -13   2   5         14.25         15.24         2.38 o
 -12   2   5        132.17        124.08         6.10 o
 -11   2   5        172.81        173.16         5.25 o
 -10   2   5         29.09         24.36         1.75 o
  -9   2   5        122.74        112.32         4.24 o
  -8   2   5        172.06        166.56         3.75 o
  -7   2   5        496.99        532.47         8.56 o
  -6   2   5         34.03         42.29         1.44 o
  -5   2   5        606.31        616.47         8.87 o
  -4   2   5         89.55         86.55         3.04 o
  -3   2   5        114.79        154.26         3.62 o
  -2   2   5        729.93        760.02         7.12 o
  -1   2   5        313.85        309.30        11.80 o
   0   2   5        379.58        342.48         4.20 o
   1   2   5       1429.78       1581.21        10.45 o
   2   2   5          0.01          1.14         0.50 o
   3   2   5         80.28         90.18         3.28 o
   4   2   5       1604.39       1669.60        14.27 o
   5   2   5          1.22          5.20         0.70 o
   6   2   5         29.74         22.71         1.09 o
   7   2   5          5.46          5.43         0.61 o
   8   2   5        132.73        132.63         2.93 o
   9   2   5        191.32        191.07         3.55 o
  10   2   5         85.13        104.68         3.03 o
  11   2   5         19.56         21.29         1.66 o
  12   2   5         19.56         15.39         1.88 o
  13   2   5         24.44         22.48         2.31 o
  14   2   5         45.85         48.75         3.44 o
  15   2   5         22.25         24.28         2.55 o
  16   2   5         10.86          9.80         1.67 o
  17   2   5          2.71          2.47         2.30 o
  18   2   5          1.09          0.25         2.00 o
  19   2   5          0.13         -1.80         3.87 o
  20   2   5          6.82          1.65         1.78 o
 -21   3   5          7.43          3.90         2.05 o
 -20   3   5          0.95          0.42         1.95 o
 -19   3   5         76.26         76.65         6.67 o
 -18   3   5          5.08          3.64         1.64 o
 -17   3   5          0.82         -0.93         2.37 o
 -16   3   5          4.15          7.90         2.67 o
 -15   3   5         22.62         13.43         2.60 o
 -14   3   5          0.09         -1.96         1.96 o
 -13   3   5         88.97         91.35         5.66 o
 -12   3   5         52.15         59.64         4.41 o
 -11   3   5        320.74        303.93         9.35 o
 -10   3   5         55.71         59.37         2.82 o
  -9   3   5         20.75         42.01         2.23 o
  -8   3   5         22.78         20.83         1.65 o
  -7   3   5        244.25        218.04         5.68 o
  -6   3   5         11.97          9.49         1.20 o
  -5   3   5         83.61         82.47         3.80 o
  -4   3   5         57.16         62.27         3.14 o
  -3   3   5        520.96        491.67        13.24 o
  -2   3   5        294.09        295.75         6.50 o
  -1   3   5        364.16        472.25        10.19 o
   0   3   5        186.10        234.63         3.89 o
   1   3   5        177.52        189.85         4.77 o
   2   3   5          0.00          0.98         0.31 o
   3   3   5         58.37         92.12         2.93 o
   4   3   5        106.46        128.05         3.28 o
   5   3   5         54.97         56.30         2.38 o
   6   3   5         68.92         69.22         2.42 o
   7   3   5        186.22        173.14         3.15 o
   8   3   5         68.71         94.56         2.48 o
   9   3   5         94.90        107.70         2.83 o
  10   3   5         41.11         41.95         2.10 o
  11   3   5        142.92        148.26         4.58 o
  12   3   5        165.23        188.23         6.25 o
  13   3   5         67.41         76.81         4.18 o
  14   3   5         26.53         29.53         2.76 o
  15   3   5          3.65          3.24         1.56 o
  16   3   5         92.49         93.65         5.82 o
  17   3   5          2.97          4.64         1.95 o
  18   3   5         21.45         16.97         3.48 o
  19   3   5          5.51          3.08         2.15 o
  20   3   5          1.91          5.65         2.51 o
 -21   4   5          2.01          5.40         3.00 o
 -20   4   5         16.78         12.05         6.53 o
 -19   4   5          2.89          4.63         3.50 o
 -18   4   5         31.36         31.54         4.18 o
 -17   4   5          0.56         -0.67         2.34 o
 -16   4   5          0.01          2.77         2.26 o
 -15   4   5         53.75         55.56         6.11 o
 -14   4   5        229.63        216.38        11.27 o
 -13   4   5          0.28          0.03         1.71 o
 -12   4   5        402.60        363.28        10.01 o
 -11   4   5        140.31        131.47         7.77 o
 -10   4   5          1.66          3.34         0.96 o
  -9   4   5          1.66         -0.42         0.88 o
  -8   4   5        378.18        423.13        11.69 o
  -7   4   5         74.89         77.47         4.18 o
  -6   4   5         73.76         52.09         3.40 o
  -5   4   5         38.93         41.08         3.99 o
  -4   4   5        896.49       1168.98        21.78 o
  -3   4   5         52.45         38.40         2.10 o
  -2   4   5          3.45          7.81         0.79 o
  -1   4   5         42.55         62.68         1.88 o
   0   4   5         68.40         45.88         1.64 o
   1   4   5        912.92        811.95        10.18 o
   2   4   5         12.92         19.67         1.40 o
   3   4   5        369.05        419.35         6.37 o
   4   4   5        267.55        256.52         6.16 o
   5   4   5        413.29        422.54        14.79 o
   6   4   5        330.28        301.74         9.99 o
   7   4   5         17.32         21.44         1.93 o
   8   4   5        501.48        505.63         9.32 o
   9   4   5         44.05         43.25         2.47 o
  10   4   5        245.10        229.50         5.44 o
  11   4   5          0.01         -0.11         0.74 o
  12   4   5        121.45        114.32         5.61 o
  13   4   5         84.36         82.82         5.01 o
  14   4   5        257.15        246.17         9.47 o
  15   4   5          5.50          7.28         1.86 o
  16   4   5         58.64         59.03         9.42 o
  17   4   5        137.18        118.44         7.95 o
  18   4   5         60.85         60.28         5.82 o
  19   4   5          2.75          4.39         1.92 o
  20   4   5          7.61          6.34         4.18 o
 -21   5   5         11.09          6.52         3.29 o
 -20   5   5          1.17          1.40         1.95 o
 -19   5   5         16.11         15.72         5.32 o
 -18   5   5          6.04          2.45         2.49 o
 -17   5   5          2.31         -1.08         2.35 o
 -16   5   5         57.30         60.08         9.34 o
 -15   5   5         31.83         17.56         4.94 o
 -14   5   5          9.19         11.26         4.33 o
 -13   5   5          2.14         -0.43         3.32 o
 -12   5   5        276.14        281.92        10.96 o
 -11   5   5         24.06         27.17         3.45 o
 -10   5   5        180.86        163.69         6.55 o
  -9   5   5          0.14          0.30         1.38 o
  -8   5   5         16.73         15.27         2.63 o
  -7   5   5         91.03        111.52         6.99 o
  -6   5   5        158.61        169.31         8.73 o
  -5   5   5        237.60        222.25        10.23 o
  -4   5   5          9.19          7.28         1.57 o
  -3   5   5       2481.72       2647.14        26.87 o
  -2   5   5        202.29        236.33         6.50 o
  -1   5   5         24.34          8.96         1.40 o
   0   5   5        365.40        345.85         7.26 o
   1   5   5        540.62        536.48         9.53 o
   2   5   5         77.83         77.58         4.04 o
   3   5   5          8.51          3.83         1.30 o
   4   5   5        848.49        894.99        22.94 o
   5   5   5         44.50         67.23         6.53 o
   6   5   5          9.92          7.97         2.56 o
   7   5   5          3.56          2.52         1.43 o
   8   5   5          3.13          4.32         1.71 o
   9   5   5          0.02          0.34         1.03 o
  10   5   5         70.35         69.93         3.15 o
  11   5   5         23.56         25.09         1.98 o
  12   5   5        212.85        218.48         7.92 o
  13   5   5         21.77         25.69         2.91 o
  14   5   5         97.63         97.92         5.72 o
  15   5   5         16.98         15.00         2.50 o
  16   5   5         17.81         20.47         3.45 o
  17   5   5         13.76          7.10         2.54 o
  18   5   5          0.01         -0.26         2.67 o
  19   5   5          1.06          0.30         2.61 o
 -20   6   5          0.05         -2.39         2.39 o
 -19   6   5          0.00          0.44         2.70 o
 -18   6   5          0.01         -0.17         2.73 o
 -17   6   5         18.16         15.33         5.48 o
 -16   6   5          5.93          3.67         2.80 o
 -15   6   5          2.97          8.91         4.68 o
 -14   6   5         12.39         19.55         5.67 o
 -13   6   5        238.70        233.17        17.71 o
 -12   6   5        197.72        187.17         9.45 o
 -11   6   5        182.68        183.10         9.05 o
 -10   6   5        340.34        313.13         9.58 o
  -9   6   5         27.83         32.11         3.93 o
  -8   6   5        266.74        241.95        10.86 o
  -7   6   5         29.37         23.69         3.54 o
  -6   6   5        472.04        421.53        14.97 o
  -5   6   5        152.32        146.16         7.61 o
  -4   6   5        301.11        265.47         9.02 o
  -3   6   5         96.35         87.85         5.26 o
  -2   6   5         40.99         57.65         3.42 o
  -1   6   5        265.85        291.15         6.24 o
   0   6   5       1141.66       1056.51        11.55 o
   1   6   5        317.71        291.42         9.67 o
   2   6   5         57.37         68.35         4.75 o
   3   6   5          8.16         10.78         2.19 o
   4   6   5        979.29        964.93        25.49 o
   5   6   5        358.90        382.32        16.29 o
   6   6   5        354.54        334.10        15.47 o
   7   6   5        237.67        269.61        14.08 o
   8   6   5         47.10         51.97         3.64 o
   9   6   5          5.95          4.22         3.59 o
  10   6   5          0.23          0.28         1.30 o
  11   6   5         73.28         70.14         3.40 o
  12   6   5          4.66          1.75         1.23 o
  13   6   5         17.10         16.63         2.77 o
  14   6   5          1.46          1.97         1.35 o
  15   6   5          2.90          4.13         2.05 o
  16   6   5          0.05          2.55         1.77 o
  17   6   5          2.62          0.55         1.64 o
  18   6   5          2.45         -1.27         2.03 o
  19   6   5          0.61          0.12         1.64 o
 -20   7   5          0.07         -3.65         3.65 o
 -19   7   5          7.99          6.66         3.17 o
 -18   7   5          4.88          1.62         2.91 o
 -17   7   5         36.26         51.87         9.45 o
 -16   7   5          0.29          0.23         2.75 o
 -15   7   5          0.07          2.75         2.87 o
 -14   7   5        149.52        160.20        14.88 o
 -13   7   5          2.28          4.93         2.16 o
 -12   7   5         76.50         69.84         6.13 o
 -11   7   5        170.48        159.71         8.88 o
 -10   7   5         58.48         55.02         7.00 o
  -9   7   5          5.10          2.06         1.40 o
  -8   7   5         47.90         35.41         4.51 o
  -7   7   5        362.58        336.10        14.22 o
  -6   7   5        116.91        125.85         6.61 o
  -5   7   5          2.30          4.98         1.37 o
  -4   7   5        112.75        120.04         6.41 o
  -3   7   5        226.33        234.62         8.60 o
  -2   7   5         55.73         62.91         3.68 o
  -1   7   5          0.26          0.56         0.61 o
   0   7   5         18.32         25.75         2.49 o
   1   7   5         82.89         57.92         3.79 o
   2   7   5          5.93         12.58         3.09 o
   3   7   5        106.35         81.16         5.61 o
   4   7   5        194.82        178.77         8.45 o
   5   7   5        179.45        180.63        12.00 o
   6   7   5          0.59          6.67         2.98 o
   7   7   5        539.99        487.07        13.38 o
   8   7   5        212.04        236.09         9.16 o
   9   7   5        141.25        154.21        11.67 o
  10   7   5         12.22         11.51         1.73 o
  11   7   5         13.35         12.10         2.04 o
  12   7   5         32.64         32.87         3.24 o
  13   7   5         38.87         38.73         3.67 o
  14   7   5         18.95         17.21         2.58 o
  15   7   5          0.64          1.75         3.51 o
  16   7   5          0.40          2.27         3.05 o
  17   7   5         40.55         37.18         7.65 o
  18   7   5          0.84         -0.83         2.61 o
 -19   8   5          0.16          1.40         5.67 o
 -18   8   5         22.72         17.42         4.59 o
 -17   8   5          8.58          5.17        10.74 o
 -16   8   5         18.89         15.00         4.16 o
 -15   8   5         16.14         13.32         3.88 o
 -14   8   5         37.03         36.23         7.44 o
 -13   8   5         27.45         23.49         4.96 o
 -12   8   5         76.42         65.74         6.20 o
 -11   8   5         26.73         35.96         6.18 o
 -10   8   5        102.73         84.78         9.22 o
  -9   8   5         40.73         32.52         3.54 o
  -8   8   5        228.00        232.93         7.92 o
  -7   8   5         57.21         53.28         3.41 o
  -6   8   5        355.88        344.32         8.46 o
  -5   8   5         13.10         18.94         2.32 o
  -4   8   5        206.61        233.04         7.74 o
  -3   8   5        225.25        218.14         7.40 o
  -2   8   5        368.60        323.63         8.83 o
  -1   8   5        677.64        693.03        10.82 o
   0   8   5          7.97         17.23         2.17 o
   1   8   5          0.00         -0.66         1.13 o
   2   8   5         41.55         28.29         3.47 o
   3   8   5        200.12        198.20         8.99 o
   4   8   5         76.90         72.36         5.65 o
   5   8   5         33.36         35.92         3.26 o
   6   8   5         76.06         98.67         5.44 o
   7   8   5          1.33          0.08         1.16 o
   8   8   5          7.24          7.33         3.26 o
   9   8   5          5.34          1.40         2.20 o
  10   8   5         41.53         42.65         4.89 o
  11   8   5          7.48          5.48         1.60 o
  12   8   5          5.81          6.27         1.76 o
  13   8   5          0.35          0.76         2.44 o
  14   8   5          0.08          2.61         3.34 o
  15   8   5          1.82         -1.13         2.28 o
  16   8   5          1.25         -2.17         3.78 o
  17   8   5          0.00          3.82         3.35 o
  18   8   5          2.30          0.16         2.17 o
 -18   9   5          4.10          5.58         9.88 o
 -17   9   5          3.24          5.75         2.96 o
 -16   9   5        101.49        104.77        10.26 o
 -15   9   5          1.19          1.39         3.33 o
 -14   9   5         42.95         41.34         4.65 o
 -13   9   5         11.34         12.17         2.68 o
 -12   9   5        135.63        131.84        12.35 o
 -11   9   5          8.70          1.30         1.82 o
 -10   9   5        150.64        134.49         9.17 o
  -9   9   5          1.31         -1.29         1.29 o
  -8   9   5         29.84         27.83         2.66 o
  -7   9   5          3.10          0.15         1.01 o
  -6   9   5         33.67         33.93         2.81 o
  -5   9   5         49.62         51.07         3.44 o
  -4   9   5         32.07         31.61         2.67 o
  -3   9   5        204.55        227.68         7.00 o
  -2   9   5        224.47        189.08         6.31 o
  -1   9   5          0.02         -0.85         1.21 o
   0   9   5        376.83        370.00         8.88 o
   1   9   5         68.15         79.52         4.78 o
   2   9   5        151.06        126.23         8.65 o
   3   9   5          8.65          7.57         1.82 o
   4   9   5         35.42         44.01         4.89 o
   5   9   5          1.85          1.95         1.23 o
   6   9   5         10.39          7.38         1.59 o
   7   9   5         90.00         81.11         5.24 o
   8   9   5        112.66        120.64        11.67 o
   9   9   5         43.47         37.15         6.92 o
  10   9   5         18.99         13.13         2.90 o
  11   9   5          5.59          4.14         2.50 o
  12   9   5         31.15         30.09         3.62 o
  13   9   5          1.50         -2.78         2.78 o
  14   9   5          0.18         -3.11         3.11 o
  15   9   5          6.57         -2.91         3.06 o
  16   9   5          1.37         -3.19         3.35 o
  17   9   5          0.48         -2.00         2.98 o
 -17  10   5          4.37          1.41         7.37 o
 -16  10   5          3.46          1.47         2.18 o
 -15  10   5         50.07         57.18         7.50 o
 -14  10   5          1.81         -1.35         2.46 o
 -13  10   5         78.96         73.88         6.30 o
 -12  10   5          3.76          1.29         4.20 o
 -11  10   5         70.02         59.48         6.53 o
 -10  10   5          3.60          1.40         1.53 o
  -9  10   5         34.96         26.35         3.21 o
  -8  10   5          0.62          0.00         1.63 o
  -7  10   5          9.33          6.10         1.58 o
  -6  10   5          5.57          7.77         2.07 o
  -5  10   5         73.94         81.87         4.47 o
  -4  10   5          4.05          6.47         1.60 o
  -3  10   5          4.59          4.01         1.15 o
  -2  10   5         36.08         39.98         3.73 o
  -1  10   5         63.14         62.70         4.63 o
   0  10   5         13.60         18.86         3.41 o
   1  10   5         48.76         44.76         3.76 o
   2  10   5          1.57          0.34         1.06 o
   3  10   5         10.30          9.01         2.00 o
   4  10   5         51.66         54.43         4.34 o
   5  10   5         48.64         56.26         4.48 o
   6  10   5         27.24         26.40         3.13 o
   7  10   5         16.67         16.06         2.45 o
   8  10   5        138.54        131.00         8.93 o
   9  10   5          4.58          5.70         2.35 o
  10  10   5          1.89          1.76         1.49 o
  11  10   5          0.65         -1.89         1.89 o
  12  10   5          3.02          1.96         2.43 o
  13  10   5          0.01          7.22         3.71 o
  14  10   5          0.50          2.37         2.68 o
  15  10   5          0.00         -4.03         4.03 o
  16  10   5          0.80          5.68         3.21 o
 -16  11   5          0.14          2.88         2.63 o
 -15  11   5          3.51         -1.72         2.41 o
 -14  11   5          0.16          2.69         1.91 o
 -13  11   5          0.55         -1.64         1.90 o
 -12  11   5          1.54          3.12         2.69 o
 -11  11   5         47.76         51.74         6.39 o
 -10  11   5          0.03         -0.95         1.71 o
  -9  11   5         10.74         14.00         4.79 o
  -8  11   5          1.14          1.06         1.88 o
  -7  11   5         49.94         56.63         4.77 o
  -6  11   5          0.09          1.62         1.49 o
  -5  11   5         35.26         37.98         3.89 o
  -4  11   5          1.52          2.14         1.78 o
  -3  11   5        121.73         96.01         7.54 o
  -2  11   5          0.90          1.54         2.04 o
  -1  11   5        134.40        130.19         8.85 o
   0  11   5         27.45         32.08         4.33 o
   1  11   5          0.03         -0.13         1.54 o
   2  11   5          0.85         -0.34         1.54 o
   3  11   5         15.53         11.12         2.66 o
   4  11   5         24.63         31.11         4.41 o
   5  11   5         35.37         38.45         5.94 o
   6  11   5         42.31         41.72         5.04 o
   7  11   5        118.61        112.25        13.87 o
   8  11   5         25.22         19.52         5.54 o
   9  11   5          7.94         11.55         2.93 o
  10  11   5         15.37         21.18         4.15 o
  11  11   5         71.93         66.29         9.81 o
  12  11   5          8.72          5.88         6.57 o
  13  11   5          5.93         14.82         5.26 o
  14  11   5          0.67         -0.65         2.61 o
  15  11   5         12.67         13.14         5.24 o
 -15  12   5          1.04         -3.20         3.20 o
 -14  12   5          0.17         -0.26         1.73 o
 -13  12   5          0.18          1.06         1.61 o
 -12  12   5          8.29          9.91         3.20 o
 -11  12   5         25.18         29.15         5.10 o
 -10  12   5          6.23          7.92         3.06 o
  -9  12   5          0.01          4.98         2.72 o
  -8  12   5         15.86         13.46         2.60 o
  -7  12   5        200.36        201.33        10.08 o
  -6  12   5         17.01         10.89         2.52 o
  -5  12   5        138.58        130.73        13.03 o
  -4  12   5         22.12         21.48         3.87 o
  -3  12   5         79.76         75.79         7.53 o
  -2  12   5         62.78         69.45         6.77 o
  -1  12   5        104.84        106.72         8.32 o
   0  12   5          0.01         -1.72         2.08 o
   1  12   5          4.63          5.44         4.21 o
   2  12   5          2.38          4.99         2.21 o
   3  12   5          7.70         10.67         2.97 o
   4  12   5          6.36          9.71         2.78 o
   5  12   5         17.28         24.11         4.31 o
   6  12   5         29.25         27.77         4.35 o
   7  12   5          0.12          3.55         3.53 o
   8  12   5         34.47         39.73         7.64 o
   9  12   5         81.14         98.70         8.57 o
  10  12   5         16.76         22.95         6.16 o
  11  12   5         23.22         30.62         7.22 o
  12  12   5         15.88         19.17         6.19 o
  13  12   5        113.47        133.45        14.89 o
  14  12   5          1.31          2.49         2.52 o
 -14  13   5         15.69          9.22         3.04 o
 -13  13   5          0.29         -1.53         2.44 o
 -12  13   5          0.95         -0.27         4.47 o
 -11  13   5         42.59         41.81         9.40 o
 -10  13   5          0.02          1.14         2.34 o
  -9  13   5          1.91          1.72         1.51 o
  -8  13   5          1.43          1.19         1.85 o
  -7  13   5         14.44         18.28         6.69 o
  -6  13   5         35.17         37.39         7.15 o
  -5  13   5         14.09         19.16         3.66 o
  -4  13   5         18.03         22.21         4.19 o
  -3  13   5          0.44         -2.44         3.03 o
  -2  13   5         11.56         20.86         4.08 o
  -1  13   5          7.50          8.51         5.74 o
   0  13   5          1.64          1.90         2.24 o
   1  13   5          0.49          2.59         2.02 o
   2  13   5          0.43         -2.14         2.14 o
   3  13   5          0.30          2.14         1.53 o
   4  13   5         34.28         38.44         6.47 o
   5  13   5          0.41          1.29         1.52 o
   6  13   5          0.03         -0.51         4.80 o
   7  13   5          5.47         10.36         4.63 o
   8  13   5          0.33         10.76         5.17 o
   9  13   5          0.20         -3.41         3.41 o
  10  13   5          0.00          2.90         3.00 o
  11  13   5          9.08         12.46         4.63 o
  12  13   5          6.77          8.19         3.03 o
 -12  14   5          0.02         -3.54         3.54 o
 -11  14   5          5.20         13.06         4.93 o
 -10  14   5          1.60         -3.93         3.93 o
  -9  14   5          0.45         -1.37         3.21 o
  -8  14   5          1.36         -0.16         2.36 o
  -7  14   5          0.01         -1.96         1.96 o
  -6  14   5          0.29         -0.37         1.83 o
  -5  14   5         15.56         20.02         4.02 o
  -4  14   5          2.40         -1.06         2.01 o
  -3  14   5         25.99         28.13         4.79 o
  -2  14   5          3.59          1.75         3.42 o
  -1  14   5        106.89        111.40         9.39 o
   0  14   5          0.11          0.54         2.21 o
   1  14   5         10.92         16.42         5.08 o
   2  14   5          3.85          7.51         3.03 o
   3  14   5         59.12         70.23         7.62 o
   4  14   5          6.13          8.63         3.14 o
   5  14   5          0.61         -1.97         2.05 o
   6  14   5          0.88         -3.37         4.17 o
   7  14   5          4.83          5.22         4.14 o
   8  14   5          0.74         -3.92         3.98 o
   9  14   5          6.19          3.10         2.91 o
  10  14   5          1.15          4.23         3.54 o
  -9  15   5          1.03         -3.09         3.43 o
  -8  15   5         10.10         11.19         4.96 o
  -7  15   5          4.43          9.47         4.56 o
  -6  15   5          2.32          2.75         2.93 o
  -5  15   5         11.51         17.97         4.00 o
  -4  15   5          0.25          3.19         2.32 o
  -3  15   5          1.52         -1.11         3.41 o
  -2  15   5          0.12          2.02         2.09 o
  -1  15   5         33.45         35.09         5.56 o
   0  15   5          0.07         -0.07         3.25 o
   1  15   5         25.29         17.22         4.13 o
   2  15   5          0.00         -2.52         2.52 o
   3  15   5          1.69          1.14         4.34 o
   4  15   5          6.24          4.60         2.31 o
   5  15   5          8.94          8.75         3.26 o
   6  15   5          1.86         -0.80         2.15 o
   7  15   5         14.73         11.17         4.56 o
  -6  16   5          1.99         -0.69         2.32 o
  -5  16   5          7.49          8.82         4.27 o
  -4  16   5          0.76         -0.08         1.85 o
  -3  16   5          0.28         -0.85         3.23 o
  -2  16   5         35.42         36.66         6.04 o
  -1  16   5          3.67          4.81         2.58 o
   0  16   5         73.09         93.00         9.40 o
   1  16   5          1.52          0.61         4.94 o
   2  16   5          1.59          3.79         2.51 o
   3  16   5          0.20         -0.83         2.87 o
   4  16   5         58.85         97.45        13.33 o
 -22   0   6         89.48         88.03        12.78 o
 -20   0   6          0.13          4.01         2.46 o
 -18   0   6        252.21        252.95        13.83 o
 -16   0   6        176.50        158.18        10.17 o
 -14   0   6        723.31        755.20        25.08 o
 -12   0   6        557.08        730.02        25.55 o
 -10   0   6        741.32        716.86        22.80 o
  -8   0   6        580.35        582.90        18.71 o
  -6   0   6       1193.11       1114.73        22.94 o
  -4   0   6       6207.93       6372.56        47.60 o
  -2   0   6       4035.38       3986.96        17.59 o
   0   0   6       4089.08       4337.91        39.91 o
   2   0   6        899.66       1021.60        14.56 o
   4   0   6       2667.34       2853.33        36.96 o
   6   0   6       1111.06       1114.18        26.00 o
   8   0   6        580.61        609.68        11.79 o
  10   0   6         73.03         73.98         3.93 o
  12   0   6         37.99         79.38         4.51 o
  14   0   6          0.51         -1.66         3.44 o
  16   0   6         19.72          6.28         3.45 o
  18   0   6          4.84          5.81         3.67 o
  20   0   6          9.50         12.41         4.92 o
 -22   1   6          2.70          3.37         2.55 o
 -21   1   6         42.81         37.42         4.25 o
 -20   1   6          0.34          2.15         2.52 o
 -19   1   6          4.07          2.25         2.29 o
 -18   1   6         32.53         39.92         4.03 o
 -17   1   6         43.63         41.77         3.93 o
 -16   1   6         14.16         12.05         2.17 o
 -15   1   6          4.92          9.02         2.02 o
 -14   1   6         29.09         31.13         4.75 o
 -13   1   6         83.97         94.60         5.58 o
 -12   1   6          2.91          2.08         1.18 o
 -11   1   6        124.02        141.50         6.20 o
 -10   1   6        177.88        185.00         6.66 o
  -9   1   6        402.97        418.61        11.95 o
  -8   1   6         56.94         73.60         4.81 o
  -7   1   6          0.13          2.75         1.06 o
  -6   1   6        345.90        344.39         9.13 o
  -5   1   6        457.94        550.31        10.80 o
  -4   1   6        374.18        382.62         9.79 o
  -3   1   6         60.65        100.29         2.17 o
  -2   1   6        233.61        251.33         3.52 o
  -1   1   6        720.94        797.26         6.02 o
   0   1   6        186.70        174.16         3.42 o
   1   1   6          2.19          0.21         0.23 o
   2   1   6       1046.59       1101.62        10.69 o
   3   1   6        191.51        244.63         5.34 o
   4   1   6        958.89       1022.95        15.66 o
   5   1   6          4.60          2.89         0.50 o
   6   1   6        130.49        149.40         3.49 o
   7   1   6         36.50         27.62         1.48 o
   8   1   6         45.42         40.32         1.79 o
   9   1   6         46.11         51.13         2.02 o
  10   1   6         78.63         90.15         3.25 o
  11   1   6         18.51         18.84         1.63 o
  12   1   6         88.27         86.30         3.45 o
  13   1   6          3.28          3.20         1.15 o
  14   1   6          0.00          0.50         0.90 o
  15   1   6         10.52         13.45         1.95 o
  16   1   6         12.18          9.54         1.94 o
  17   1   6          0.30         -2.12         2.12 o
  18   1   6          0.67          0.65         4.52 o
  19   1   6          2.07          1.14         2.21 o
  20   1   6          8.13          0.63         2.47 o
 -21   2   6         36.75         32.47         4.62 o
 -20   2   6         19.03         17.01         2.91 o
 -19   2   6          2.83          0.48         1.35 o
 -18   2   6         44.75         47.92         4.38 o
 -17   2   6          3.46          2.12         1.68 o
 -16   2   6         24.72         22.81         2.86 o
 -15   2   6         19.73         27.04         3.68 o
 -14   2   6         55.96         49.97         4.99 o
 -13   2   6         63.15         58.36         4.56 o
 -12   2   6          4.97          5.48         1.55 o
 -11   2   6          9.08          9.13         1.87 o
 -10   2   6         23.44         25.69         2.54 o
  -9   2   6         13.13         18.67         2.15 o
  -8   2   6        238.07        251.85         7.10 o
  -7   2   6        349.81        325.40         7.56 o
  -6   2   6        661.64        735.98        17.41 o
  -5   2   6       1173.07       1173.94        12.38 o
  -4   2   6       1011.11       1117.17        10.99 o
  -3   2   6       1436.35       1504.14        10.45 o
  -2   2   6        408.00        411.93         4.49 o
  -1   2   6        589.30        603.92         6.39 o
   0   2   6        161.85        156.59         3.11 o
   1   2   6        329.25        331.51         5.22 o
   2   2   6       1031.66       1145.68        11.42 o
   3   2   6        254.53        288.89         6.75 o
   4   2   6        405.45        326.73         5.43 o
   5   2   6        120.37        101.87         2.67 o
   6   2   6        410.44        470.13         5.68 o
   7   2   6        313.32        324.03         4.77 o
   8   2   6          2.53          6.54         0.88 o
   9   2   6        247.16        246.59         4.88 o
  10   2   6         33.05         28.19         1.82 o
  11   2   6        175.09        176.96         5.24 o
  12   2   6         19.54         20.75         1.95 o
  13   2   6         47.95         44.83         3.20 o
  14   2   6         81.53         84.98         4.60 o
  15   2   6         21.72         19.87         2.34 o
  16   2   6          0.07          0.53         1.33 o
  17   2   6         10.39          9.92         2.22 o
  18   2   6          1.84          2.21         6.02 o
  19   2   6         19.34         18.14         5.67 o
  20   2   6          1.30          4.81         2.95 o
 -21   3   6          1.47          2.18         2.76 o
 -20   3   6          1.38          0.33         1.81 o
 -19   3   6         22.98         24.88         4.00 o
 -18   3   6          9.78         10.35         2.71 o
 -17   3   6          6.47          7.83         3.06 o
 -16   3   6         61.94         73.37         5.82 o
 -15   3   6          5.18          7.88         2.29 o
 -14   3   6         63.45         58.45         4.78 o
 -13   3   6          3.46          3.49         3.08 o
 -12   3   6        459.01        438.90        11.90 o
 -11   3   6         44.74         56.27         4.67 o
 -10   3   6         70.28         53.42         3.83 o
  -9   3   6         54.23         63.31         3.99 o
  -8   3   6        257.04        274.71        10.77 o
  -7   3   6         57.70         70.70         4.54 o
  -6   3   6          2.99         14.09         2.05 o
  -5   3   6         45.48         44.93         2.89 o
  -4   3   6       1501.89       1651.38        16.17 o
  -3   3   6        205.49        261.11         7.86 o
  -2   3   6        487.31        579.93         9.74 o
  -1   3   6        223.73        280.65         5.39 o
   0   3   6          5.30         11.43         1.40 o
   1   3   6        162.40        162.42         4.26 o
   2   3   6        513.14        590.74         5.77 o
   3   3   6         20.08         25.03         1.87 o
   4   3   6        566.66        567.28         7.87 o
   5   3   6         38.75         33.01         1.88 o
   6   3   6         53.32         66.66         2.59 o
   7   3   6        266.83        251.71         4.59 o
   8   3   6        226.92        243.77         4.52 o
   9   3   6         33.98         86.93         5.12 o
  10   3   6         20.68         20.44         1.62 o
  11   3   6        194.91        198.12         6.32 o
  12   3   6         33.73         50.95         3.41 o
  13   3   6         48.34         53.29         3.60 o
  14   3   6         57.42         58.78         3.86 o
  15   3   6         19.48         19.00         2.37 o
  16   3   6         27.73         20.65         3.39 o
  17   3   6          7.34          7.31         2.20 o
  18   3   6         14.33          7.31         2.68 o
  19   3   6          1.20         -1.74         1.74 o
 -21   4   6          1.41          0.46         1.95 o
 -20   4   6          0.01          0.13         3.17 o
 -19   4   6          0.01         -2.08         2.08 o
 -18   4   6          0.83          3.70         2.15 o
 -17   4   6          2.75          0.21         1.70 o
 -16   4   6          8.82         14.17         3.30 o
 -15   4   6         13.37         23.15         4.18 o
 -14   4   6         12.62         12.22         3.18 o
 -13   4   6          5.77          8.59         2.31 o
 -12   4   6        308.85        317.92        14.77 o
 -11   4   6        349.98        383.13        15.71 o
 -10   4   6         66.26         72.58         8.18 o
  -9   4   6       1432.09       1362.46        22.28 o
  -8   4   6        480.10        465.59        20.13 o
  -7   4   6          0.06          1.26         0.73 o
  -6   4   6        121.07        131.61         5.42 o
  -5   4   6       1210.47       1172.20        22.89 o
  -4   4   6         70.39         58.02         5.19 o
  -3   4   6        188.51        148.27         3.84 o
  -2   4   6        115.33        110.49         3.06 o
  -1   4   6        871.63       1031.50        13.27 o
   0   4   6         83.94         70.50         2.55 o
   1   4   6          4.92          3.41         0.67 o
   2   4   6         29.12         36.14         1.55 o
   3   4   6         11.67         14.72         1.08 o
   4   4   6        468.69        430.62         6.67 o
   5   4   6        141.19        135.92         4.11 o
   6   4   6        151.53        132.63         4.38 o
   7   4   6         42.95         52.82         2.48 o
   8   4   6        217.34        225.63         5.28 o
   9   4   6        283.62        274.15         5.72 o
  10   4   6        112.08        116.22         4.50 o
  11   4   6         12.48         10.01         1.92 o
  12   4   6          6.02          4.52         1.26 o
  13   4   6         51.59         50.64         4.01 o
  14   4   6         29.78         35.99         3.90 o
  15   4   6         75.14         79.23         5.30 o
  16   4   6          0.77         -1.63         1.63 o
  17   4   6        100.73         95.23         7.24 o
  18   4   6          0.33         -1.92         1.92 o
  19   4   6          0.11         -2.08         2.82 o
 -21   5   6          5.25         12.51         5.03 o
 -20   5   6          0.32         -1.16         1.89 o
 -19   5   6         41.15         38.31         5.87 o
 -18   5   6          3.79         -0.24         3.59 o
 -17   5   6         17.87         11.54         4.62 o
 -16   5   6          1.79          3.12         3.71 o
 -15   5   6          2.58          5.18         4.05 o
 -14   5   6         15.54         14.06         3.29 o
 -13   5   6         77.33         69.77         4.80 o
 -12   5   6        114.12         95.74         7.43 o
 -11   5   6         98.72        102.09         7.00 o
 -10   5   6        161.34        152.87        11.97 o
  -9   5   6         35.62         35.49         5.64 o
  -8   5   6        157.83        124.42         7.69 o
  -7   5   6         56.49         56.97         5.39 o
  -6   5   6          8.55          4.98         1.68 o
  -5   5   6         67.56         72.04         6.07 o
  -4   5   6        160.29        146.23         6.68 o
  -3   5   6       1063.47       1042.57        17.74 o
  -2   5   6        490.66        437.07         9.39 o
  -1   5   6         17.52          4.87         1.18 o
   0   5   6          0.49          1.20         0.55 o
   1   5   6        258.13        262.45         3.36 o
   2   5   6        292.11        321.37         8.52 o
   3   5   6          1.65          7.14         1.52 o
   4   5   6         63.35         70.09         6.81 o
   5   5   6         15.44         22.65         3.92 o
   6   5   6         75.55         82.68         7.51 o
   7   5   6          0.22          0.79         1.26 o
   8   5   6         29.73         24.43         2.49 o
   9   5   6         62.41         59.73         3.96 o
  10   5   6         36.61         37.12         2.51 o
  11   5   6        213.96        213.42         6.51 o
  12   5   6          5.89          4.33         1.32 o
  13   5   6          2.34          4.26         1.51 o
  14   5   6          1.80          2.02         1.35 o
  15   5   6         44.67         43.30         4.72 o
  16   5   6         13.63         10.43         2.47 o
  17   5   6          0.40          2.65         3.04 o
  18   5   6          4.89          3.93         2.87 o
  19   5   6          0.05         -1.78         3.01 o
 -20   6   6          0.25         -2.01         2.01 o
 -19   6   6          0.71         -2.89         3.89 o
 -18   6   6         33.93         49.27         9.42 o
 -17   6   6         15.57         28.79         6.79 o
 -16   6   6         42.85         40.10         7.98 o
 -15   6   6          0.20          4.63         3.90 o
 -14   6   6         32.22         38.65         6.81 o
 -13   6   6         17.61         15.80         3.03 o
 -12   6   6        140.83        139.87         8.28 o
 -11   6   6         19.23         27.12         5.37 o
 -10   6   6         15.41         16.90         4.59 o
  -9   6   6          0.44          2.54         1.51 o
  -8   6   6         20.68         21.88         3.63 o
  -7   6   6        243.13        195.84        10.38 o
  -6   6   6          8.17         12.03         2.81 o
  -5   6   6        117.32         97.99         5.80 o
  -4   6   6         54.64         58.95         4.49 o
  -3   6   6         89.40        106.38         6.03 o
  -2   6   6         85.46         78.85         6.46 o
  -1   6   6         40.66         39.91         3.01 o
   0   6   6         84.15         77.97         3.21 o
   1   6   6          1.63          0.82         0.58 o
   2   6   6         41.24         44.17         3.74 o
   3   6   6          6.09         17.12         2.39 o
   4   6   6         34.35         16.92         2.55 o
   5   6   6        157.33        135.90        10.01 o
   6   6   6         49.91        101.54         9.04 o
   7   6   6         85.19         88.37         8.27 o
   8   6   6         95.62         84.85         8.35 o
   9   6   6        155.97        153.46         6.49 o
  10   6   6        143.32        146.18         5.52 o
  11   6   6         18.68         24.53         2.53 o
  12   6   6         15.25         17.15         2.69 o
  13   6   6          9.59          4.93         2.05 o
  14   6   6         26.36         20.50         3.56 o
  15   6   6         25.73         24.85         5.93 o
  16   6   6          8.24          8.64         4.32 o
  17   6   6          4.39          0.90         2.32 o
  18   6   6          3.71          3.11         3.28 o
 -19   7   6         26.54         14.67         5.35 o
 -18   7   6         14.99         19.39         6.04 o
 -17   7   6          0.72          8.69         4.79 o
 -16   7   6         31.12         28.00         6.97 o
 -15   7   6         21.71         40.27         8.06 o
 -14   7   6         39.26         48.65         8.41 o
 -13   7   6         15.34         10.94         2.56 o
 -12   7   6         50.85         46.44         5.09 o
 -11   7   6         23.08         29.68         4.01 o
 -10   7   6          0.22          0.59         1.35 o
  -9   7   6          3.48          5.59         2.12 o
  -8   7   6        524.22        487.60        17.23 o
  -7   7   6          9.34          6.19         1.60 o
  -6   7   6         49.47         48.07         4.30 o
  -5   7   6          1.47          0.88         1.38 o
  -4   7   6        546.86        489.71        13.51 o
  -3   7   6         34.25         25.73         3.20 o
  -2   7   6         23.17         32.78         3.05 o
  -1   7   6        207.27        249.56         6.30 o
   0   7   6        489.61        447.04         8.03 o
   1   7   6        345.14        352.91        13.60 o
   2   7   6         22.75         20.07         3.42 o
   3   7   6          0.02          3.79         2.15 o
   4   7   6         29.82         26.48         3.54 o
   5   7   6        364.61        309.90        15.64 o
   6   7   6         72.99         71.20         7.95 o
   7   7   6        165.64        167.67        12.10 o
   8   7   6        137.42        154.77        11.87 o
   9   7   6          4.44          8.74         3.18 o
  10   7   6         20.62         22.75         2.75 o
  11   7   6          0.01         -0.95         1.18 o
  12   7   6         30.12         29.77         4.52 o
  13   7   6          0.54          2.77         1.95 o
  14   7   6         14.72         31.47         7.02 o
  15   7   6          0.44         -2.77         2.85 o
  16   7   6          9.22          6.29         3.40 o
  17   7   6          2.89         -3.94         3.94 o
  18   7   6          0.01         -0.98         2.67 o
 -19   8   6         32.51         40.80         6.87 o
 -18   8   6          0.40          2.46         2.35 o
 -17   8   6         65.86         65.38         8.28 o
 -16   8   6         15.85         15.29         6.15 o
 -15   8   6          7.60          8.81         4.39 o
 -14   8   6         21.65         23.63         3.94 o
 -13   8   6         50.70         44.15         5.25 o
 -12   8   6          8.25          5.73         2.07 o
 -11   8   6          8.89         11.23         3.36 o
 -10   8   6         24.83         26.07         5.22 o
  -9   8   6         10.87          5.71         2.03 o
  -8   8   6         17.64         12.97         2.48 o
  -7   8   6         44.72         41.85         4.26 o
  -6   8   6          7.82          8.31         1.95 o
  -5   8   6         34.74         34.17         3.13 o
  -4   8   6         52.56         60.08         4.05 o
  -3   8   6        968.55        892.60        15.21 o
  -2   8   6         38.41         42.22         3.30 o
  -1   8   6        489.75        387.26         8.26 o
   0   8   6         11.20          3.19         1.36 o
   1   8   6       1071.80        963.91        16.57 o
   2   8   6         19.73         19.74         2.60 o
   3   8   6        529.96        442.02        13.91 o
   4   8   6         84.24         66.76         5.65 o
   5   8   6        222.45        187.30         9.63 o
   6   8   6        122.37        105.83         7.41 o
   7   8   6         89.67         92.36         6.38 o
   8   8   6         25.62         26.48         5.42 o
   9   8   6          2.14          2.51         2.46 o
  10   8   6         10.97         12.80         2.89 o
  11   8   6          9.13         11.76         2.44 o
  12   8   6          0.58         -2.07         2.07 o
  13   8   6          1.94         -1.07         3.00 o
  14   8   6          0.74          1.29         2.22 o
  15   8   6         21.09         31.72         7.24 o
  16   8   6          1.02          0.40         2.02 o
  17   8   6          4.39          1.86         3.12 o
 -18   9   6         27.89         37.39         6.56 o
 -17   9   6          0.00          0.71         2.72 o
 -16   9   6          0.24          1.05         3.84 o
 -15   9   6          6.42          9.35         5.81 o
 -14   9   6         50.86         41.49         4.69 o
 -13   9   6         32.09         34.76         4.33 o
 -12   9   6         32.51         39.52         4.24 o
 -11   9   6         17.52         17.36         3.60 o
 -10   9   6         79.59         63.81         5.15 o
  -9   9   6         40.12         37.53         3.27 o
  -8   9   6        149.50        151.48         6.18 o
  -7   9   6         35.16         40.52         3.27 o
  -6   9   6          0.95          6.35         1.50 o
  -5   9   6         17.89         21.17         2.82 o
  -4   9   6        290.29        284.19         9.18 o
  -3   9   6         86.33         86.49         5.05 o
  -2   9   6          4.13          7.59         1.66 o
  -1   9   6          5.02          6.97         2.19 o
   0   9   6          0.08          1.64         1.14 o
   1   9   6         10.07         11.43         2.00 o
   2   9   6         37.19         37.69         7.36 o
   3   9   6         13.64         25.76         3.80 o
   4   9   6          6.34          4.52         1.56 o
   5   9   6         41.29         39.02         3.64 o
   6   9   6          0.62          0.45         1.11 o
   7   9   6         32.05         31.96         3.40 o
   8   9   6         36.67         36.24         5.45 o
   9   9   6          0.18          3.66         3.11 o
  10   9   6         12.06          9.50         3.78 o
  11   9   6         20.65         19.45         3.00 o
  12   9   6          2.16          4.33         2.19 o
  13   9   6          1.02         -0.75         2.47 o
  14   9   6          9.84          0.53         2.62 o
  15   9   6         13.95          9.44         4.55 o
  16   9   6          0.02          9.63         4.38 o
 -17  10   6          4.62          1.95         2.71 o
 -16  10   6         13.38         12.17         3.70 o
 -15  10   6          0.36         -0.68         5.55 o
 -14  10   6          0.30          2.66         2.02 o
 -13  10   6         13.45         15.49         3.00 o
 -12  10   6         28.28         29.95         5.18 o
 -11  10   6          0.27          1.98         4.20 o
 -10  10   6         77.20         73.48         7.05 o
  -9  10   6          8.17         10.44         3.55 o
  -8  10   6          3.52          3.86         1.46 o
  -7  10   6         19.17         24.33         2.61 o
  -6  10   6        119.61        112.36         5.48 o
  -5  10   6         15.72         13.88         1.98 o
  -4  10   6        108.92        113.72         5.36 o
  -3  10   6          2.32          2.01         1.25 o
  -2  10   6         13.54         14.22         2.52 o
  -1  10   6          0.03          1.07         1.17 o
   0  10   6         11.48         11.26         1.86 o
   1  10   6         15.82         12.43         3.01 o
   2  10   6          0.27         -0.92         1.18 o
   3  10   6          1.81          0.06         1.59 o
   4  10   6         61.91         60.90         4.68 o
   5  10   6          0.26          2.47         1.50 o
   6  10   6          5.06          4.09         1.60 o
   7  10   6          2.77          3.39         1.82 o
   8  10   6        102.56        109.74         8.39 o
   9  10   6          0.73          1.58         1.85 o
  10  10   6         24.18         28.50         3.80 o
  11  10   6          3.67          2.74         1.30 o
  12  10   6          5.86          1.80         3.72 o
  13  10   6          0.12          1.69         2.95 o
  14  10   6         12.85         17.89         5.43 o
  15  10   6          0.23         -0.34         3.01 o
 -16  11   6          3.61         -0.06         2.35 o
 -15  11   6          0.99         -2.73         2.73 o
 -14  11   6          9.99         11.15         3.24 o
 -13  11   6          1.49         -0.06         2.12 o
 -12  11   6         19.34         23.74         4.58 o
 -11  11   6          1.74         -1.72         1.72 o
 -10  11   6          1.11         -0.06         2.96 o
  -9  11   6          1.87          1.83         1.56 o
  -8  11   6         53.33         55.86         4.84 o
  -7  11   6          0.83          0.87         1.35 o
  -6  11   6          0.85          0.45         1.29 o
  -5  11   6          0.04          1.95         1.36 o
  -4  11   6          0.75          0.32         2.24 o
  -3  11   6          0.00         -0.63         2.07 o
  -2  11   6         32.27         22.40         2.96 o
  -1  11   6          0.53         -0.33         1.25 o
   0  11   6          9.48         11.18         2.99 o
   1  11   6          6.29          5.86         1.65 o
   2  11   6          4.84         -0.74         1.98 o
   3  11   6          2.00         -0.14         1.54 o
   4  11   6          0.36          0.46         3.52 o
   5  11   6          6.99         11.28         3.03 o
   6  11   6        126.06        139.99         9.27 o
   7  11   6          3.50          5.58         3.32 o
   8  11   6         15.75          5.30         2.61 o
   9  11   6          3.82         -3.73         3.73 o
  10  11   6         56.29         79.64        10.75 o
  11  11   6          3.78         -0.02         2.78 o
  12  11   6          6.52          8.46         3.58 o
  13  11   6          0.17         -1.88         3.08 o
  14  11   6          5.26          5.17         3.31 o
 -15  12   6          0.22          3.81         4.47 o
 -14  12   6          2.13          0.83         2.20 o
 -13  12   6          0.06          3.46         1.90 o
 -12  12   6          8.01          6.25         2.81 o
 -11  12   6         20.56         26.79         4.82 o
 -10  12   6          7.48          7.73         4.23 o
  -9  12   6          2.14          3.93         2.33 o
  -8  12   6        155.00        170.20         8.66 o
  -7  12   6          4.56          1.53         1.72 o
  -6  12   6          1.39          2.60         1.91 o
  -5  12   6          4.19          5.46         2.23 o
  -4  12   6        212.86        224.29        12.04 o
  -3  12   6          0.12          8.33         3.07 o
  -2  12   6         41.28         46.41         5.69 o
  -1  12   6          0.16         -1.14         2.02 o
   0  12   6          3.94          8.01         2.98 o
   1  12   6          2.67          2.99         2.24 o
   2  12   6          7.73          8.00         2.87 o
   3  12   6         11.89          7.82         2.36 o
   4  12   6          3.43          4.47         2.12 o
   5  12   6          8.52          7.53         3.65 o
   6  12   6         15.53         22.71         5.18 o
   7  12   6         56.05         62.35         9.66 o
   8  12   6          9.34          2.19         3.00 o
   9  12   6          4.78         -2.55         3.15 o
  10  12   6        106.78        102.63        12.70 o
  11  12   6         11.16          9.26         4.20 o
  12  12   6         62.41         65.61         7.37 o
  13  12   6          2.45         -0.64         2.49 o
 -14  13   6          4.80          0.82         1.55 o
 -13  13   6          4.25          3.29         2.31 o
 -12  13   6          2.63          0.23         2.61 o
 -11  13   6         11.05         16.56         5.51 o
 -10  13   6         25.46         25.09         4.74 o
  -9  13   6         10.68         12.27         4.99 o
  -8  13   6         51.53         66.56         6.83 o
  -7  13   6          4.61          1.54         1.75 o
  -6  13   6          5.57          5.87         2.39 o
  -5  13   6          6.35          3.27         3.54 o
  -4  13   6          8.58         13.28         3.53 o
  -3  13   6          6.82          2.59         2.01 o
  -2  13   6          0.74         -0.27         1.88 o
  -1  13   6         15.33         24.28         4.24 o
   0  13   6          0.48          4.42         2.16 o
   1  13   6          2.09          2.37         1.80 o
   2  13   6          3.64         -3.01         3.01 o
   3  13   6          0.04          2.72         2.37 o
   4  13   6         18.96         15.05         3.58 o
   5  13   6          0.32          0.30         3.93 o
   6  13   6         60.52         81.51        11.40 o
   7  13   6          9.50          4.86         3.37 o
   8  13   6         22.07         15.57         5.30 o
   9  13   6         12.20         16.08         5.40 o
  10  13   6         23.43         34.14         7.90 o
  11  13   6          0.01         -2.95         3.73 o
 -12  14   6          0.06          2.00         2.32 o
 -11  14   6          1.78         -3.01         3.66 o
 -10  14   6          0.01          5.10         3.47 o
  -9  14   6         18.49         16.25         5.20 o
  -8  14   6          1.13         -2.32         3.39 o
  -7  14   6          4.84         -0.87         1.82 o
  -6  14   6         11.32         11.55         4.20 o
  -5  14   6          9.01         10.32         3.26 o
  -4  14   6         12.66         10.32         3.16 o
  -3  14   6          3.96          4.45         2.19 o
  -2  14   6         18.38         21.10         4.16 o
  -1  14   6          4.36          4.91         5.44 o
   0  14   6          0.99          2.37         2.23 o
   1  14   6          1.58          0.22         2.10 o
   2  14   6         15.35         19.13         5.53 o
   3  14   6          0.01         -1.74         2.21 o
   4  14   6          3.68          1.76         2.20 o
   5  14   6          8.78         11.14         3.26 o
   6  14   6         81.10         84.25        11.89 o
   7  14   6          0.60         -2.11         3.02 o
   8  14   6         30.51         48.36         9.09 o
   9  14   6          1.55          5.58         4.29 o
  -8  15   6          0.08          1.85         3.47 o
  -7  15   6          0.08          4.21         2.17 o
  -6  15   6          2.70          3.08         2.11 o
  -5  15   6          4.30          1.89         3.96 o
  -4  15   6          0.00         -2.57         2.57 o
  -3  15   6          2.90          0.55         1.56 o
  -2  15   6          0.84         -2.52         2.52 o
  -1  15   6          8.57          4.85         5.15 o
   0  15   6          2.17          4.04         3.89 o
   1  15   6         12.80         13.32         3.52 o
   2  15   6         27.27         28.51         5.03 o
   3  15   6          1.09          4.06         2.44 o
   4  15   6         32.65         30.89         5.33 o
   5  15   6         24.86         35.27         8.04 o
   6  15   6          0.07          0.95         2.46 o
  -6  16   6          0.69          0.76         2.32 o
  -5  16   6          6.16         10.91         4.73 o
  -4  16   6         16.50         18.46         5.92 o
  -3  16   6         23.56         25.44         7.22 o
  -2  16   6          0.00          6.01         7.83 o
  -1  16   6         28.74         45.48         6.68 o
   0  16   6         45.52         41.26         6.22 o
   1  16   6         22.59         30.36         8.22 o
   2  16   6          0.07          1.73         2.70 o
   3  16   6        101.30        126.31        15.41 o
   4  16   6         23.83         22.03         6.78 o
 -21   0   7         46.59         51.25        12.00 o
 -19   0   7         73.23         70.75         7.72 o
 -17   0   7          4.53          3.12         1.72 o
 -15   0   7        170.92        173.53        10.13 o
 -13   0   7         51.01         48.61         7.32 o
 -11   0   7        505.70        573.09        21.81 o
  -9   0   7         46.05         34.80         4.95 o
  -7   0   7       1481.88       1549.91        29.67 o
  -5   0   7         21.37         43.32         4.40 o
  -3   0   7        394.79        479.33        13.92 o
  -1   0   7       1220.84       1565.33        11.05 o
   1   0   7        110.18        100.49         3.95 o
   3   0   7        378.67        401.12        10.28 o
   5   0   7        412.79        456.43        16.29 o
   7   0   7        827.09        875.18        24.92 o
   9   0   7          0.36          2.33         1.40 o
  11   0   7         42.64         37.79         3.40 o
  13   0   7          0.02          1.59         2.65 o
  15   0   7         22.68         27.77         4.39 o
  17   0   7         56.62         57.48         9.12 o
  19   0   7          3.02         11.43         4.86 o
 -21   1   7         13.43         14.28         2.74 o
 -20   1   7         42.45         44.30         4.54 o
 -19   1   7         13.77          9.72         2.36 o
 -18   1   7        161.36        175.15         8.25 o
 -17   1   7          0.97          3.79         2.23 o
 -16   1   7          1.43          0.95         1.34 o
 -15   1   7         20.55         15.65         2.33 o
 -14   1   7        121.18        118.01         6.66 o
 -13   1   7         47.68         49.74         4.17 o
 -12   1   7         42.87         36.99         3.41 o
 -11   1   7         54.65         51.20         3.94 o
 -10   1   7         85.87         81.01         6.62 o
  -9   1   7        568.55        574.95        14.23 o
  -8   1   7         23.66         35.38         3.43 o
  -7   1   7          2.40          0.54         0.96 o
  -6   1   7         36.41         34.91         3.07 o
  -5   1   7        484.19        494.26        10.49 o
  -4   1   7        488.89        437.80        13.36 o
  -3   1   7        753.70        746.42         6.30 o
  -2   1   7       1279.09       1402.54         9.10 o
  -1   1   7       1342.54       1565.78        11.35 o
   0   1   7       3666.88       3833.95        13.71 o
   1   1   7        520.17        536.35         7.43 o
   2   1   7        358.87        355.75         6.53 o
   3   1   7        185.14        245.94         5.69 o
   4   1   7        294.18        298.24         7.60 o
   5   1   7         18.11         26.18         4.53 o
   6   1   7        289.00        325.57        10.23 o
   7   1   7          2.72          3.45         6.16 o
   8   1   7          8.53         11.39         1.90 o
   9   1   7        150.43        146.43         4.87 o
  10   1   7          1.04          1.26         0.84 o
  11   1   7        132.45        138.88         4.69 o
  12   1   7         10.23         11.07         1.46 o
  13   1   7         30.12         24.12         2.39 o
  14   1   7         77.81         81.86         4.39 o
  15   1   7         54.69         49.63         4.69 o
  16   1   7         31.82         31.42         3.81 o
  17   1   7          9.00          4.54         4.24 o
  18   1   7          5.02          3.67         7.00 o
  19   1   7          6.33          5.53         5.49 o
 -21   2   7         18.87         13.24         4.34 o
 -20   2   7          8.49          7.51         1.98 o
 -19   2   7         19.48         24.42         3.28 o
 -18   2   7          1.20         -0.70         1.82 o
 -17   2   7        128.34        138.33         7.13 o
 -16   2   7         29.46         27.74         3.70 o
 -15   2   7          0.00          1.79         1.82 o
 -14   2   7         72.95         67.65         5.17 o
 -13   2   7        169.18        149.97         8.81 o
 -12   2   7         73.27         74.43         4.89 o
 -11   2   7        211.23        217.02         7.84 o
 -10   2   7         33.21         27.98         2.80 o
  -9   2   7         55.60         45.52         3.24 o
  -8   2   7        359.87        375.45         9.72 o
  -7   2   7        109.73         99.35         4.29 o
  -6   2   7        294.03        250.75         6.27 o
  -5   2   7         14.20          5.79         1.70 o
  -4   2   7       1363.83       1442.59        17.53 o
  -3   2   7       1335.21       1309.21        16.88 o
  -2   2   7         14.00         14.58         1.20 o
  -1   2   7        124.17        115.19         3.02 o
   0   2   7       1230.14       1317.97         9.74 o
   1   2   7         37.57         31.22         1.75 o
   2   2   7         13.86         14.82         1.36 o
   3   2   7         25.54         36.26         1.96 o
   4   2   7          4.25          4.19         0.89 o
   5   2   7        246.18        250.46         4.38 o
   6   2   7         69.28         61.60         2.35 o
   7   2   7         15.48         12.89         1.49 o
   8   2   7          1.06          1.37         1.12 o
   9   2   7          1.40          1.60         1.00 o
  10   2   7         25.36         26.11         2.18 o
  11   2   7          1.70          2.36         1.41 o
  12   2   7          5.00          3.41         1.03 o
  13   2   7          1.59          0.66         1.02 o
  14   2   7         27.12         29.08         2.80 o
  15   2   7         18.48         10.96         1.88 o
  16   2   7          5.22          0.41         1.83 o
  17   2   7         16.97         17.49         3.69 o
  18   2   7          2.18         -3.63         3.63 o
  19   2   7          0.06         -2.39         2.71 o
 -21   3   7         19.43         20.95         4.23 o
 -20   3   7         31.31         33.12         4.58 o
 -19   3   7          4.59          5.22         3.76 o
 -18   3   7          7.09          5.83         2.03 o
 -17   3   7          5.51          3.81         1.80 o
 -16   3   7         56.05         60.06         5.22 o
 -15   3   7          4.37          1.02         1.82 o
 -14   3   7          4.01          1.32         1.44 o
 -13   3   7         52.36         54.93         4.43 o
 -12   3   7         91.89         90.17         5.46 o
 -11   3   7          0.00          0.35         1.67 o
 -10   3   7        227.93        227.58         7.86 o
  -9   3   7          0.46          0.54         1.20 o
  -8   3   7        164.53        144.27        10.99 o
  -7   3   7          1.59          9.71         1.79 o
  -6   3   7        531.95        518.16        11.49 o
  -5   3   7        510.12        549.99        10.34 o
  -4   3   7        199.33        216.30         5.83 o
  -3   3   7         44.60         32.95         2.55 o
  -2   3   7          0.70          1.77         0.69 o
  -1   3   7         44.01         55.30         2.29 o
   0   3   7          3.46          5.44         0.77 o
   1   3   7        556.81        490.94         6.20 o
   2   3   7         77.30         41.62         2.09 o
   3   3   7        711.85        699.59        13.20 o
   4   3   7        179.58        167.74         4.42 o
   5   3   7        193.16        165.09         4.04 o
   6   3   7        349.19        342.76         6.10 o
   7   3   7       1163.10       1183.55        10.01 o
   8   3   7        151.54        146.07         4.41 o
   9   3   7         14.52         18.75         1.72 o
  10   3   7        121.82        124.39         5.31 o
  11   3   7        202.44        195.45         6.19 o
  12   3   7         38.92         34.88         3.20 o
  13   3   7          4.47          4.39         1.87 o
  14   3   7         14.92         13.43         2.05 o
  15   3   7         10.74         10.60         2.02 o
  16   3   7          5.00          4.64         2.30 o
  17   3   7          0.00         -1.08         5.35 o
  18   3   7          4.93         -0.11         2.64 o
  19   3   7          1.99         15.45         8.36 o
 -21   4   7          8.50         10.34         4.70 o
 -20   4   7          0.01         -2.07         2.07 o
 -19   4   7         23.21         26.35         4.09 o
 -18   4   7         54.02         59.83         7.08 o
 -17   4   7          7.17          8.73         3.77 o
 -16   4   7        180.60        195.52        11.73 o
 -15   4   7          2.88          1.87         1.90 o
 -14   4   7          0.26         -1.06         1.92 o
 -13   4   7          1.43          0.34         1.92 o
 -12   4   7         73.15         71.32        10.31 o
 -11   4   7        293.80        284.74        11.35 o
 -10   4   7         20.18         14.80         2.87 o
  -9   4   7        227.95        262.36         9.76 o
  -8   4   7          2.98          8.43         2.02 o
  -7   4   7         75.75         87.23         5.02 o
  -6   4   7         44.56         32.20         2.77 o
  -5   4   7         58.76         67.62         5.95 o
  -4   4   7        119.30        117.84         6.77 o
  -3   4   7          1.67          0.53         1.03 o
  -2   4   7          5.72          2.03         0.89 o
  -1   4   7        118.83        144.52         4.16 o
   0   4   7        102.25        117.32         3.27 o
   1   4   7         16.02         13.93         1.21 o
   2   4   7        336.76        291.65         6.26 o
   3   4   7        127.66        126.86         4.82 o
   4   4   7        501.56        502.86         7.03 o
   5   4   7         18.49         19.08         1.47 o
   6   4   7          0.76          1.13         0.57 o
   7   4   7        108.80        107.71         3.60 o
   8   4   7          9.28          7.92         1.44 o
   9   4   7         48.13         56.81         3.39 o
  10   4   7         82.64         72.81         5.94 o
  11   4   7          7.02          3.98         1.15 o
  12   4   7         10.59          9.18         1.97 o
  13   4   7          2.88          5.28         1.82 o
  14   4   7         40.55         33.96         3.82 o
  15   4   7         13.02         15.99         3.73 o
  16   4   7         10.70         10.92         4.28 o
  17   4   7          0.36         -3.73         3.73 o
  18   4   7          1.98          3.15         3.27 o
  19   4   7          0.13         -0.79         2.45 o
 -20   5   7          0.10         -2.98         2.98 o
 -19   5   7          1.01         -0.81         3.71 o
 -18   5   7         33.33         32.49         7.65 o
 -17   5   7          5.45          1.38         2.93 o
 -16   5   7         24.55         28.53         6.87 o
 -15   5   7        204.89        203.93        13.75 o
 -14   5   7         38.76         39.65         5.19 o
 -13   5   7         49.82         45.61         5.55 o
 -12   5   7         14.53         18.22         3.37 o
 -11   5   7        592.93        546.14        31.98 o
 -10   5   7          4.76          8.20         4.00 o
  -9   5   7          6.98          5.42         2.80 o
  -8   5   7        139.78        117.67         6.13 o
  -7   5   7        887.72        797.74        20.78 o
  -6   5   7         63.54         85.71         6.90 o
  -5   5   7        211.34        189.06         8.00 o
  -4   5   7          1.09          0.46         1.35 o
  -3   5   7        217.71        198.61         6.22 o
  -2   5   7        283.18        274.70         5.44 o
  -1   5   7         59.31         50.29         1.60 o
   0   5   7         43.92         62.63         2.28 o
   1   5   7        270.54        227.19         6.26 o
   2   5   7        785.25        787.63        14.00 o
   3   5   7         25.11         26.62         1.71 o
   4   5   7        359.28        376.09        21.10 o
   5   5   7        100.86         91.30         6.42 o
   6   5   7        647.40        589.70        21.63 o
   7   5   7         14.56         22.02         2.61 o
   8   5   7        481.37        511.98        13.24 o
   9   5   7        172.57        163.86         6.63 o
  10   5   7        338.57        333.83         9.80 o
  11   5   7         99.09        101.56         6.01 o
  12   5   7        154.72        139.47         7.32 o
  13   5   7         39.04         42.32         4.26 o
  14   5   7        126.02        138.45         9.82 o
  15   5   7         16.73          5.33         3.37 o
  16   5   7          8.24         16.04         5.67 o
  17   5   7          2.38          4.14         3.40 o
  18   5   7          2.89          6.97         4.26 o
 -20   6   7         12.74         10.22         5.41 o
 -19   6   7          0.50          3.89         3.49 o
 -18   6   7          0.92          1.09         2.20 o
 -17   6   7         13.98         13.10         5.46 o
 -16   6   7         22.15         18.48         5.64 o
 -15   6   7         21.80         15.59         5.07 o
 -14   6   7          0.99         -2.74         2.74 o
 -13   6   7          0.73         -1.45         1.68 o
 -12   6   7         12.11          8.98         3.64 o
 -11   6   7         42.33         46.62         7.57 o
 -10   6   7          0.59          1.18         2.82 o
  -9   6   7        181.93        154.87         9.50 o
  -8   6   7         10.73         13.62         2.88 o
  -7   6   7         15.24         15.25         3.18 o
  -6   6   7         20.90         23.09         3.00 o
  -5   6   7         44.45         39.97         4.47 o
  -4   6   7         39.38         44.28         4.02 o
  -3   6   7         14.11         17.03         2.76 o
  -2   6   7        235.17        249.65         7.83 o
  -1   6   7       1198.31       1093.18        30.07 o
   0   6   7        422.67        372.84        11.31 o
   1   6   7        126.15         96.74         3.47 o
   2   6   7        205.07        216.90         7.71 o
   3   6   7        696.74        623.06        13.44 o
   4   6   7          5.39          2.86         1.60 o
   5   6   7         28.12         21.54         4.27 o
   6   6   7         62.32         54.74         3.97 o
   7   6   7          3.04          4.31         1.20 o
   8   6   7         35.30         28.03         5.09 o
   9   6   7          0.04          2.13         1.64 o
  10   6   7         17.15         14.68         3.04 o
  11   6   7         31.64         32.44         3.43 o
  12   6   7         11.10         14.51         5.02 o
  13   6   7          0.33          2.12         2.16 o
  14   6   7          0.66         -2.75         2.75 o
  15   6   7         30.23         28.32         6.65 o
  16   6   7         12.18          5.80         3.13 o
  17   6   7          6.43          2.86         3.14 o
  18   6   7         13.69         12.91         5.11 o
 -19   7   7          0.10         -4.92         4.92 o
 -18   7   7          9.48         12.91         4.89 o
 -17   7   7          3.93          4.44         4.19 o
 -16   7   7         18.03         23.50         6.27 o
 -15   7   7          1.56         -2.41         2.41 o
 -14   7   7          8.83         15.02         3.17 o
 -13   7   7          2.46          3.12         1.52 o
 -12   7   7          0.60          0.42         1.86 o
 -11   7   7         29.70         15.60         4.22 o
 -10   7   7         41.08         43.81         4.25 o
  -9   7   7         48.42         42.19         5.39 o
  -8   7   7        287.24        251.07        13.02 o
  -7   7   7        361.37        325.64        13.82 o
  -6   7   7         50.24         62.93         5.04 o
  -5   7   7        300.78        297.76        10.96 o
  -4   7   7        467.68        453.87        13.56 o
  -3   7   7       2615.16       2399.57        31.25 o
  -2   7   7         18.08         19.11         1.94 o
  -1   7   7         18.19         22.29         1.95 o
   0   7   7         57.34         54.39         3.98 o
   1   7   7        701.75        551.56        12.59 o
   2   7   7         85.07         66.18         4.51 o
   3   7   7          7.75          2.55         1.73 o
   4   7   7        161.37        148.21         8.27 o
   5   7   7          2.13          2.01         1.64 o
   6   7   7        160.71        143.13        11.41 o
   7   7   7         15.96         46.82         7.00 o
   8   7   7         38.49         38.40         6.42 o
   9   7   7         42.19         47.71         5.06 o
  10   7   7         51.73         50.79         5.47 o
  11   7   7          4.46          2.55         1.59 o
  12   7   7          3.13          5.36         2.60 o
  13   7   7         53.30         47.63         5.99 o
  14   7   7          2.87         -3.52         4.17 o
  15   7   7          1.43         -4.47         4.47 o
  16   7   7          4.89          7.29         4.05 o
  17   7   7         14.04         18.05         5.60 o
 -19   8   7          0.48         -1.21         3.30 o
 -18   8   7         11.27         18.14         6.13 o
 -17   8   7         19.33         18.34         6.19 o
 -16   8   7          0.16          3.50         4.25 o
 -15   8   7          1.46          1.94         2.49 o
 -14   8   7         13.26          7.87         2.36 o
 -13   8   7          0.00         -1.21         1.84 o
 -12   8   7          1.44         -0.44         1.44 o
 -11   8   7          5.50          6.35         2.01 o
 -10   8   7        124.23        121.95         7.15 o
  -9   8   7         54.21         58.25         5.22 o
  -8   8   7        127.35        104.05         6.88 o
  -7   8   7          6.40         11.81         2.57 o
  -6   8   7        235.06        198.57        11.05 o
  -5   8   7          7.23          4.32         2.43 o
  -4   8   7        560.72        475.79        11.59 o
  -3   8   7        118.90        114.37         5.57 o
  -2   8   7          0.02          0.89         1.48 o
  -1   8   7          6.76          6.28         1.74 o
   0   8   7        256.76        227.69         8.29 o
   1   8   7        127.14        137.90         6.53 o
   2   8   7        152.64        158.64         7.13 o
   3   8   7          2.11          1.25         1.58 o
   4   8   7          0.20          0.23         2.16 o
   5   8   7         54.56         61.76         5.68 o
   6   8   7         35.78         29.70         4.25 o
   7   8   7         79.28         71.53         6.42 o
   8   8   7          0.07          1.92         2.23 o
   9   8   7          6.52          2.34         2.24 o
  10   8   7          0.74         -0.11         1.42 o
  11   8   7          7.43          5.78         1.88 o
  12   8   7          2.38          4.13         2.64 o
  13   8   7          0.02         -0.17         2.17 o
  14   8   7         10.28          4.38         3.55 o
  15   8   7          0.07          2.88         3.30 o
  16   8   7          5.77         12.17         4.76 o
 -18   9   7         16.46         10.46         9.87 o
 -17   9   7          2.40          8.04         3.26 o
 -16   9   7         22.22         25.76         5.28 o
 -15   9   7          6.54          5.99         6.29 o
 -14   9   7          6.83          2.43         1.69 o
 -13   9   7          0.23          1.90         7.14 o
 -12   9   7         20.50         18.63         2.90 o
 -11   9   7         30.88         30.16         4.36 o
 -10   9   7          6.87          4.93         1.92 o
  -9   9   7          0.66          0.32         1.22 o
  -8   9   7        201.25        193.15         7.14 o
  -7   9   7        194.95        203.15         8.33 o
  -6   9   7         38.85         34.37         3.47 o
  -5   9   7         21.64         16.16         2.39 o
  -4   9   7         27.15         22.86         2.75 o
  -3   9   7          1.98          1.96         1.04 o
  -2   9   7         30.58         17.56         3.81 o
  -1   9   7         98.55        100.99         5.71 o
   0   9   7        205.50        213.39         8.33 o
   1   9   7         15.79          9.51         2.05 o
   2   9   7          7.54          1.83         1.48 o
   3   9   7         25.08         24.21         4.39 o
   4   9   7        298.33        285.20        12.34 o
   5   9   7         42.56         32.48         4.41 o
   6   9   7          0.33         -1.20         1.22 o
   7   9   7          8.50          8.17         2.01 o
   8   9   7         34.83         30.19         7.97 o
   9   9   7         16.34         15.52         3.56 o
  10   9   7          7.72          7.65         3.48 o
  11   9   7         21.54         21.92         3.28 o
  12   9   7          7.35         16.24         5.38 o
  13   9   7          1.04         -2.38         3.28 o
  14   9   7          2.72          4.65         3.86 o
  15   9   7          2.18         -1.35         3.29 o
  16   9   7          5.27          6.51         3.81 o
 -17  10   7          5.28         -0.98         4.09 o
 -16  10   7          7.05          5.13         4.68 o
 -15  10   7          4.61          0.96         4.99 o
 -14  10   7          0.00          1.65         1.50 o
 -13  10   7          7.84          6.81         2.13 o
 -12  10   7         12.07          6.75         2.18 o
 -11  10   7          0.11         -0.34         3.29 o
 -10  10   7          3.32          3.81         2.37 o
  -9  10   7          4.78          6.02         1.64 o
  -8  10   7          3.71          5.42         1.46 o
  -7  10   7          3.92          3.22         1.16 o
  -6  10   7         30.18         27.99         2.88 o
  -5  10   7          1.81          0.73         1.87 o
  -4  10   7        147.21        141.26         7.43 o
  -3  10   7         61.85         54.29         5.49 o
  -2  10   7         51.28         50.60         5.39 o
  -1  10   7          1.49          2.15         1.91 o
   0  10   7         10.35         12.36         2.11 o
   1  10   7         88.10         72.68         6.10 o
   2  10   7          3.64          5.35         1.68 o
   3  10   7          3.92          0.78         1.20 o
   4  10   7         53.49         61.00         4.86 o
   5  10   7         16.81         16.14         2.64 o
   6  10   7          3.59          5.79         2.14 o
   7  10   7         48.00         48.95         5.79 o
   8  10   7          1.03          1.57         2.24 o
   9  10   7         18.37         19.36         3.81 o
  10  10   7         10.94         15.46         3.61 o
  11  10   7          1.96          3.67         1.97 o
  12  10   7          3.11         10.17         3.23 o
  13  10   7          6.04         11.00         3.43 o
  14  10   7          3.59          1.65         2.75 o
  15  10   7          0.21         -3.13         3.56 o
 -16  11   7          2.72         -0.80         2.91 o
 -15  11   7         14.06         12.92         3.98 o
 -14  11   7          0.58         -0.32         1.67 o
 -13  11   7          1.03          0.19         2.37 o
 -12  11   7          0.17         -2.33         2.33 o
 -11  11   7         42.83         46.59         6.03 o
 -10  11   7          0.00         -2.44         2.44 o
  -9  11   7          0.11         -0.28         1.96 o
  -8  11   7          6.39          2.01         1.50 o
  -7  11   7          0.87          1.09         1.33 o
  -6  11   7         14.24         13.43         3.11 o
  -5  11   7          0.48         -0.83         1.79 o
  -4  11   7          7.51         13.29         2.50 o
  -3  11   7         11.33          8.69         1.93 o
  -2  11   7          3.40          1.29         1.38 o
  -1  11   7          0.39         -1.72         1.72 o
   0  11   7         16.04         22.19         4.76 o
   1  11   7         28.45         23.18         3.06 o
   2  11   7          0.42          0.55         1.68 o
   3  11   7        103.64         99.00         6.30 o
   4  11   7          0.04          2.34         1.43 o
   5  11   7          0.10         -0.08         1.59 o
   6  11   7          1.85          1.34         1.58 o
   7  11   7        151.19        164.16        15.11 o
   8  11   7         10.38         14.45         4.98 o
   9  11   7         78.33         92.09        11.60 o
  10  11   7          0.59          0.87         2.32 o
  11  11   7          0.42          4.12         2.37 o
  12  11   7          0.09          0.61         3.39 o
  13  11   7          0.10         -3.80         3.80 o
  14  11   7          6.34         10.46         4.54 o
 -15  12   7          7.63          2.13         3.56 o
 -14  12   7          3.47          2.45         1.71 o
 -13  12   7          0.16          0.43         1.65 o
 -12  12   7          1.47         -1.75         1.96 o
 -11  12   7         20.80         19.62         4.04 o
 -10  12   7          6.59          3.88         2.34 o
  -9  12   7         21.91         12.75         6.01 o
  -8  12   7          9.67         13.09         3.06 o
  -7  12   7          9.65         10.47         4.16 o
  -6  12   7         18.71         21.77         3.88 o
  -5  12   7         63.96         68.70         6.83 o
  -4  12   7         18.25         22.68         4.08 o
  -3  12   7         11.90         13.52         3.26 o
  -2  12   7          9.15          8.29         3.00 o
  -1  12   7          3.29          4.43         2.00 o
   0  12   7          2.61         -1.45         2.92 o
   1  12   7         34.68         46.28         5.74 o
   2  12   7          7.08          5.99         2.43 o
   3  12   7          1.06         -1.86         1.86 o
   4  12   7         12.76          6.81         2.43 o
   5  12   7         18.51         29.18         4.70 o
   6  12   7         12.03         21.50         4.16 o
   7  12   7         27.02         35.21         7.73 o
   8  12   7          2.34          5.69         3.56 o
   9  12   7         63.91         86.60        11.74 o
  10  12   7         28.58         25.27         6.61 o
  11  12   7          6.59          5.38         2.47 o
  12  12   7          6.29          3.26         3.92 o
 -14  13   7         10.19          4.85         3.24 o
 -13  13   7          3.59          3.84         4.07 o
 -12  13   7          6.73          4.05         2.03 o
 -11  13   7         33.56         32.09         7.44 o
 -10  13   7         18.90         25.35         6.61 o
  -9  13   7          1.40         -3.39         3.39 o
  -8  13   7          2.55          1.84         1.48 o
  -7  13   7         12.00         13.92         6.09 o
  -6  13   7         24.78         30.52         4.88 o
  -5  13   7          0.61          1.90         1.93 o
  -4  13   7          0.94          2.55         2.06 o
  -3  13   7         10.86         11.99         3.55 o
  -2  13   7          1.81          2.90         3.11 o
  -1  13   7         78.30         86.47        13.38 o
   0  13   7          0.44          1.36         3.60 o
   1  13   7          1.01          1.04         2.16 o
   2  13   7         12.89         11.88         3.32 o
   3  13   7        171.39        188.37        11.96 o
   4  13   7          5.72          7.60         2.86 o
   5  13   7         31.14         33.68         5.22 o
   6  13   7          2.02          4.32         3.52 o
   7  13   7         91.90        102.82        13.08 o
   8  13   7          3.67          4.26         3.39 o
   9  13   7          4.04         -0.70         3.43 o
  10  13   7          4.39          4.35         3.98 o
  11  13   7         43.67         51.98         9.52 o
 -11  14   7          6.55          5.54         3.95 o
 -10  14   7          3.96         10.89         5.22 o
  -9  14   7          0.11         -3.72         3.73 o
  -8  14   7          9.28          4.88         3.48 o
  -7  14   7          3.39          0.83         1.78 o
  -6  14   7          9.09         12.10         7.48 o
  -5  14   7          0.00          0.86         2.45 o
  -4  14   7         14.20         18.14         5.35 o
  -3  14   7         37.39         43.13         5.93 o
  -2  14   7         10.01          6.95         2.77 o
  -1  14   7          6.15          6.30         2.83 o
   0  14   7          5.36         10.26         3.41 o
   1  14   7         20.94         23.81         8.92 o
   2  14   7          2.27         -0.24         2.44 o
   3  14   7          0.71          0.01         3.56 o
   4  14   7          0.47         -0.56         3.81 o
   5  14   7          9.67         11.99         3.45 o
   6  14   7          2.55         -1.12         3.93 o
   7  14   7          0.01          4.68         3.34 o
   8  14   7          0.65          0.60         2.62 o
   9  14   7         23.70         31.48         7.78 o
  -7  15   7          5.92         10.25         3.71 o
  -6  15   7         13.76         19.20         4.13 o
  -5  15   7          0.00         -0.74         2.19 o
  -4  15   7         48.55         58.93         7.20 o
  -3  15   7          5.76          7.69         2.97 o
  -2  15   7          1.23          7.21         2.82 o
  -1  15   7          1.66          0.67         1.99 o
   0  15   7          7.50          9.33         3.11 o
   1  15   7          4.39          6.32         2.55 o
   2  15   7         18.61         24.33         6.38 o
   3  15   7          0.47         -0.04         2.03 o
   4  15   7          0.14          3.04         2.33 o
   5  15   7         18.19         26.12         7.43 o
 -20   0   8         11.97          9.87         3.79 o
 -18   0   8          0.27          0.49         1.94 o
 -16   0   8         68.26        102.68         8.39 o
 -14   0   8        143.75        138.53         8.80 o
 -12   0   8          0.33          2.72         2.94 o
 -10   0   8        659.28        680.27        23.17 o
  -8   0   8        888.21        872.70        23.82 o
  -6   0   8        883.29        857.80        21.35 o
  -4   0   8        556.34        537.12        20.01 o
  -2   0   8        377.42        342.87         5.64 o
   0   0   8        995.72       1057.41        18.52 o
   2   0   8         18.55          7.20         1.50 o
   4   0   8         64.47         60.06         4.49 o
   6   0   8         26.25         38.15         5.39 o
   8   0   8          1.16         16.18         4.55 o
  10   0   8          1.48          4.32         1.97 o
  12   0   8         47.06         56.37         5.58 o
  14   0   8         86.34         99.97         7.84 o
  16   0   8          2.40         14.92         5.20 o
  18   0   8         28.14         28.89         7.11 o
 -21   1   8          3.37          2.80         2.15 o
 -20   1   8          1.66          0.91         1.47 o
 -19   1   8         52.38         54.38         4.82 o
 -18   1   8          3.16          2.25         1.62 o
 -17   1   8          0.04          0.33         1.45 o
 -16   1   8          5.38          1.68         1.79 o
 -15   1   8         79.47         74.41         5.56 o
 -14   1   8         36.90         40.40         4.02 o
 -13   1   8         13.59         12.55         2.33 o
 -12   1   8        120.23        111.29         5.92 o
 -11   1   8         47.97         48.67         5.50 o
 -10   1   8        622.96        656.03        16.42 o
  -9   1   8         84.20         88.05         5.74 o
  -8   1   8          7.02          2.95         1.08 o
  -7   1   8          0.67          5.42         1.77 o
  -6   1   8          8.23         23.61         2.63 o
  -5   1   8         11.58         15.86         2.13 o
  -4   1   8          6.25         11.79         1.01 o
  -3   1   8        256.89        222.51         3.74 o
  -2   1   8         65.34         62.15         1.95 o
  -1   1   8        418.36        422.67         4.89 o
   0   1   8        103.42        106.34         2.44 o
   1   1   8         30.09         27.47         1.17 o
   2   1   8        313.57        260.28         5.92 o
   3   1   8        966.29       1019.18        12.31 o
   4   1   8          0.85          2.49         0.92 o
   5   1   8          1.28          0.96         1.24 o
   6   1   8         23.29         23.57         2.94 o
   7   1   8        142.53        150.97         7.70 o
   8   1   8          9.69         10.63         1.84 o
   9   1   8         55.23         58.75         5.02 o
  10   1   8         29.22         29.27         2.68 o
  11   1   8          2.96          2.60         1.17 o
  12   1   8          3.66          4.09         1.31 o
  13   1   8          7.74          5.11         1.45 o
  14   1   8         53.28         48.96         3.92 o
  15   1   8          7.85          7.77         1.74 o
  16   1   8          0.09          0.34         1.79 o
  17   1   8          0.85          1.28         2.44 o
  18   1   8          0.36         -1.73         3.88 o
  19   1   8         13.02         19.65         6.03 o
 -21   2   8          0.44         -1.73         2.01 o
 -20   2   8          4.51          6.23         2.57 o
 -19   2   8          3.46          1.66         2.33 o
 -18   2   8         77.00         89.91         6.04 o
 -17   2   8         43.41         49.92         4.41 o
 -16   2   8          0.55          0.77         1.46 o
 -15   2   8         28.83         27.34         3.50 o
 -14   2   8         32.97         36.51         3.88 o
 -13   2   8          3.19          2.14         1.42 o
 -12   2   8          0.16          1.01         1.12 o
 -11   2   8        230.82        205.97         7.73 o
 -10   2   8        120.30        112.87         5.44 o
  -9   2   8        973.05        907.16        14.56 o
  -8   2   8         56.27         58.57         3.55 o
  -7   2   8        314.10        305.42         7.48 o
  -6   2   8        574.46        568.17        12.61 o
  -5   2   8         75.34         60.64         3.93 o
  -4   2   8          1.41          4.11         2.88 o
  -3   2   8         23.61         19.71         1.93 o
  -2   2   8       1663.91       1765.59        12.80 o
  -1   2   8          7.16         14.38         1.04 o
   0   2   8         71.45         99.56         2.64 o
   1   2   8        485.06        516.34         5.84 o
   2   2   8        158.77        173.70         3.57 o
   3   2   8        171.08        173.62         5.07 o
   4   2   8         63.67         46.22         4.25 o
   5   2   8        110.38         99.68         6.55 o
   6   2   8         16.63         15.39         2.42 o
   7   2   8         16.77         16.82         2.11 o
   8   2   8        113.98        115.52         5.54 o
   9   2   8         17.17         17.31         2.32 o
  10   2   8         48.71         51.69         3.53 o
  11   2   8         10.08          5.77         1.30 o
  12   2   8          2.85          4.53         1.93 o
  13   2   8         15.67         17.39         2.33 o
  14   2   8         16.49         19.91         3.15 o
  15   2   8          4.28          8.47         2.87 o
  16   2   8          4.93          4.96         3.09 o
  17   2   8          9.04          7.31         4.59 o
  18   2   8          5.02          7.85         4.15 o
 -21   3   8          2.01          2.48         3.60 o
 -20   3   8          6.59         10.56         2.96 o
 -19   3   8         10.02         11.36         2.81 o
 -18   3   8         81.45         85.94         6.79 o
 -17   3   8          3.02          1.73         3.24 o
 -16   3   8         63.37         66.41         5.57 o
 -15   3   8          0.59          0.02         1.37 o
 -14   3   8          2.57          0.00         1.35 o
 -13   3   8         51.21         52.03         4.44 o
 -12   3   8         61.41         56.46         4.39 o
 -11   3   8        102.81        111.64         5.84 o
 -10   3   8        191.23        179.55         6.97 o
  -9   3   8         20.71         15.86         2.15 o
  -8   3   8         26.83         21.54         2.23 o
  -7   3   8        104.85        127.08         4.98 o
  -6   3   8         17.92         26.04         2.48 o
  -5   3   8        315.25        270.72         7.21 o
  -4   3   8        538.96        544.63         9.08 o
  -3   3   8         88.36         94.41         4.93 o
  -2   3   8        207.48        228.18         5.57 o
  -1   3   8        321.69        312.77         5.81 o
   0   3   8       1699.34       1711.44        13.70 o
   1   3   8        132.90        126.02         3.37 o
   2   3   8        350.34        356.43         6.49 o
   3   3   8        116.27        108.64         4.04 o
   4   3   8         41.10         49.55         2.90 o
   5   3   8        113.34        119.06         5.12 o
   6   3   8        150.03        145.89         4.14 o
   7   3   8        357.50        354.60         6.77 o
   8   3   8         61.92         49.67         3.01 o
   9   3   8        100.09         94.65         4.37 o
  10   3   8         70.84         76.59         4.18 o
  11   3   8          2.02          1.75         0.84 o
  12   3   8          1.17          0.81         0.94 o
  13   3   8          2.00          1.97         1.28 o
  14   3   8         31.22         28.94         3.13 o
  15   3   8          9.40         11.53         3.25 o
  16   3   8         10.46          6.61         4.34 o
  17   3   8          0.56          5.31         4.01 o
  18   3   8          0.82         -2.26         3.68 o
 -21   4   8          3.40          8.20         4.78 o
 -20   4   8          3.21          2.64         2.06 o
 -19   4   8         25.55         26.70         4.52 o
 -18   4   8          4.84          1.93         5.07 o
 -17   4   8         19.83         19.32         4.02 o
 -16   4   8         24.90         28.87         4.60 o
 -15   4   8          0.07         -0.68         1.53 o
 -14   4   8          6.44          2.58         1.64 o
 -13   4   8        328.81        331.13        13.53 o
 -12   4   8          0.05          6.02         2.24 o
 -11   4   8         11.80          8.48         2.30 o
 -10   4   8         75.50         81.67         5.80 o
  -9   4   8        436.39        383.12        11.92 o
  -8   4   8         63.79         49.15         4.10 o
  -7   4   8         52.45         54.41         3.94 o
  -6   4   8         55.17         51.28         3.60 o
  -5   4   8         22.48         21.08         3.65 o
  -4   4   8         48.24         56.98         4.61 o
  -3   4   8          6.12          5.11         1.30 o
  -2   4   8         44.18         46.63         3.33 o
  -1   4   8        676.10        631.28         8.14 o
   0   4   8         90.00        109.74         3.45 o
   1   4   8         83.38         74.70         2.92 o
   2   4   8        143.54        125.99         4.50 o
   3   4   8         84.21         79.19         4.68 o
   4   4   8         29.68         23.88         1.47 o
   5   4   8        629.35        624.02        13.39 o
   6   4   8        372.46        340.72         7.95 o
   7   4   8          2.21          2.23         0.79 o
   8   4   8        157.53        144.34         4.52 o
   9   4   8        179.69        179.35         5.24 o
  10   4   8         15.75         16.19         1.94 o
  11   4   8        119.35        130.32         5.96 o
  12   4   8          0.19         14.18         2.47 o
  13   4   8         50.97         45.02         5.59 o
  14   4   8          0.81          2.12         2.29 o
  15   4   8         25.34         19.20         6.03 o
  16   4   8         10.03         16.83         5.93 o
  17   4   8         10.44         12.52         4.51 o
  18   4   8          4.54         -1.42         2.80 o
 -20   5   8          0.43          2.23         3.24 o
 -19   5   8          3.38          5.22         3.87 o
 -18   5   8         18.40         17.34         5.32 o
 -17   5   8          1.60         -1.77         3.22 o
 -16   5   8          0.77          0.55         1.78 o
 -15   5   8         18.40         24.30         4.15 o
 -14   5   8         29.00         28.10         4.38 o
 -13   5   8         12.17          8.50         2.56 o
 -12   5   8         13.46         17.03         3.18 o
 -11   5   8        238.12        212.47        12.17 o
 -10   5   8         28.79         20.00         3.01 o
  -9   5   8          0.02          0.28         2.30 o
  -8   5   8        192.20        165.27        11.77 o
  -7   5   8        196.33        172.31        10.28 o
  -6   5   8        435.77        357.60        14.75 o
  -5   5   8         54.03         60.16         4.75 o
  -4   5   8        527.82        516.77        13.75 o
  -3   5   8         23.24         23.61         2.50 o
  -2   5   8        335.79        284.37         7.76 o
  -1   5   8        623.17        562.49         8.89 o
   0   5   8         70.65         66.53         2.86 o
   1   5   8        173.13        178.80         5.56 o
   2   5   8          0.23          0.04         0.50 o
   3   5   8        377.66        336.46         8.10 o
   4   5   8          4.01          3.92         0.88 o
   5   5   8         31.12         33.08         2.59 o
   6   5   8          4.24          6.45         2.69 o
   7   5   8        509.20        493.17        14.53 o
   8   5   8          1.63          1.84         2.97 o
   9   5   8        105.55        109.31         7.19 o
  10   5   8          1.51          0.62         1.58 o
  11   5   8         73.14         73.80         6.95 o
  12   5   8         13.10         14.48         3.67 o
  13   5   8         53.54         49.77         7.77 o
  14   5   8          4.78         14.15         5.85 o
  15   5   8          0.03         -2.54         3.37 o
  16   5   8          0.98         -2.86         3.35 o
  17   5   8         17.98         13.29         5.03 o
  18   5   8          8.91          0.04         2.88 o
 -20   6   8          3.71          6.24         3.33 o
 -19   6   8          2.11          3.48         3.57 o
 -18   6   8         47.60         43.90         9.11 o
 -17   6   8         42.08         59.78        10.47 o
 -16   6   8         24.93         18.37         5.70 o
 -15   6   8         11.16         17.83         5.81 o
 -14   6   8          2.82          2.30         3.67 o
 -13   6   8         48.89         39.53         6.95 o
 -12   6   8          9.81         15.12         4.39 o
 -11   6   8         69.25         76.09         9.28 o
 -10   6   8         73.53         68.18         8.58 o
  -9   6   8        259.46        223.95        14.76 o
  -8   6   8        134.35        138.45         9.59 o
  -7   6   8        487.48        470.58        17.69 o
  -6   6   8        469.94        448.59        18.63 o
  -5   6   8        268.33        262.75        10.24 o
  -4   6   8          8.37          4.97         1.66 o
  -3   6   8        233.17        209.81         7.51 o
  -2   6   8        194.34        173.43         6.89 o
  -1   6   8        308.93        285.14         7.69 o
   0   6   8        674.20        668.09        18.91 o
   1   6   8          0.76          1.27         1.79 o
   2   6   8         44.42         52.43         3.03 o
   3   6   8         47.33         42.43         3.78 o
   4   6   8        860.13        860.26        19.72 o
   5   6   8         65.67         67.78         5.83 o
   6   6   8        262.40        280.40        15.42 o
   7   6   8          4.08          3.84         1.91 o
   8   6   8        265.83        244.78        10.91 o
   9   6   8          3.33          2.42         2.42 o
  10   6   8          1.34          0.71         1.31 o
  11   6   8         43.25         44.74         5.03 o
  12   6   8          2.78         -1.03         2.09 o
  13   6   8          2.09          3.20         2.19 o
  14   6   8          6.06         11.49         4.55 o
  15   6   8         12.37         13.75         4.81 o
  16   6   8          9.41          1.10         2.21 o
  17   6   8          1.08         -3.45         3.45 o
 -19   7   8          6.44         10.56         5.43 o
 -18   7   8         34.08         39.64         8.56 o
 -17   7   8         18.96         16.18         5.87 o
 -16   7   8          4.42         -2.11         4.12 o
 -15   7   8         26.09         28.17         6.80 o
 -14   7   8          7.30          4.58         5.18 o
 -13   7   8         29.16         26.71         4.04 o
 -12   7   8          3.74          2.59         3.13 o
 -11   7   8         72.78         58.48         8.65 o
 -10   7   8          7.50          7.85         3.29 o
  -9   7   8          5.29          6.92         2.52 o
  -8   7   8          3.46         -0.39         1.39 o
  -7   7   8          2.20          2.22         1.55 o
  -6   7   8         31.44         26.21         3.44 o
  -5   7   8          1.43          1.28         1.35 o
  -4   7   8         68.54         63.61         5.44 o
  -3   7   8         61.89         65.88         8.54 o
  -2   7   8         47.90         44.56         4.33 o
  -1   7   8        101.53        121.54         6.05 o
   0   7   8        803.33        759.50        15.18 o
   1   7   8        211.39        193.00         9.21 o
   2   7   8        321.35        309.66        10.01 o
   3   7   8          0.91         -0.28         1.40 o
   4   7   8        180.04        141.09        11.82 o
   5   7   8          2.46         10.06         2.43 o
   6   7   8        229.41        221.07        10.97 o
   7   7   8          0.13         -0.13         1.92 o
   8   7   8          0.73          3.08         2.37 o
   9   7   8         61.18         48.09         8.63 o
  10   7   8         18.07         17.48         3.27 o
  11   7   8          4.43          2.45         2.26 o
  12   7   8         17.38         16.42         8.87 o
  13   7   8          1.78          0.77         2.58 o
  14   7   8          0.28          0.05         2.56 o
  15   7   8          1.19         -3.98         3.98 o
  16   7   8         11.86         11.31         4.64 o
 -18   8   8          2.37          0.98         2.90 o
 -17   8   8          0.85         -4.81         4.81 o
 -16   8   8          0.75          6.78         4.33 o
 -15   8   8         67.32         73.55        10.83 o
 -14   8   8         48.19         46.85         5.61 o
 -13   8   8          2.45          4.58         2.29 o
 -12   8   8          5.93          3.75         2.96 o
 -11   8   8        100.49         86.29         7.07 o
 -10   8   8          1.77          2.39         2.80 o
  -9   8   8         32.25         29.98         3.91 o
  -8   8   8         15.22         18.53         3.06 o
  -7   8   8         21.84         18.91         3.19 o
  -6   8   8         40.73         37.45         4.29 o
  -5   8   8        671.79        572.26        16.55 o
  -4   8   8        154.10        182.89         9.33 o
  -3   8   8         72.79         57.92         4.51 o
  -2   8   8        152.31        165.15         7.24 o
  -1   8   8        940.28        815.29        16.10 o
   0   8   8        331.25        305.97        10.01 o
   1   8   8          1.61          3.12         2.19 o
   2   8   8          7.34          8.87         2.08 o
   3   8   8         42.51         28.33         7.79 o
   4   8   8        134.05        135.57         8.72 o
   5   8   8          0.37          0.99         1.71 o
   6   8   8          0.20         -1.56         1.56 o
   7   8   8         51.45         61.19         6.21 o
   8   8   8          9.69         17.60         4.59 o
   9   8   8         37.21         32.23         4.48 o
  10   8   8         17.37         16.68         5.61 o
  11   8   8         20.09         20.74         3.96 o
  12   8   8          4.22         -2.80         3.79 o
  13   8   8         17.33         22.42         6.61 o
  14   8   8          6.15          8.94         4.94 o
  15   8   8          4.98         10.99         5.00 o
  16   8   8          1.09          3.64         3.13 o
 -18   9   8         11.95          3.84         4.21 o
 -17   9   8          1.85         11.92         4.35 o
 -16   9   8          0.56         -4.11         4.11 o
 -15   9   8          4.19          1.95         3.67 o
 -14   9   8         15.81         14.28         3.95 o
 -13   9   8         25.64         27.71         3.82 o
 -12   9   8          2.61          1.58         1.75 o
 -11   9   8         42.17         39.85         4.16 o
 -10   9   8         38.85         50.82         6.04 o
  -9   9   8          6.72          4.47         2.04 o
  -8   9   8          0.17          0.75         1.68 o
  -7   9   8         49.72         44.60         4.88 o
  -6   9   8        143.76        156.63         7.36 o
  -5   9   8         45.84         48.36         4.40 o
  -4   9   8         12.46         13.88         3.38 o
  -3   9   8          2.36          3.22         1.61 o
  -2   9   8         83.56         65.65         6.01 o
  -1   9   8        141.66        118.69         6.38 o
   0   9   8          2.67          0.88         1.24 o
   1   9   8        145.39        149.99         7.40 o
   2   9   8         28.87         40.92         4.03 o
   3   9   8         68.87         67.56         6.18 o
   4   9   8         38.50         34.38         4.54 o
   5   9   8        106.44        116.36         8.46 o
   6   9   8          4.00          3.38         2.20 o
   7   9   8          0.39          1.33         2.03 o
   8   9   8         13.63         13.11         3.14 o
   9   9   8          8.70          8.27         7.20 o
  10   9   8          2.81          0.90         1.53 o
  11   9   8         16.73         17.75         3.84 o
  12   9   8          0.10          2.67         2.62 o
  13   9   8          3.56          9.90         4.65 o
  14   9   8          0.08         -1.08         2.99 o
  15   9   8          9.91          3.92         2.91 o
 -17  10   8         14.84         17.23         7.05 o
 -16  10   8          0.90         -1.72         2.73 o
 -15  10   8          3.89          5.26         2.95 o
 -14  10   8          1.88         -1.92         1.92 o
 -13  10   8         29.89         29.51         4.09 o
 -12  10   8         11.89         12.62         2.64 o
 -11  10   8         10.75         14.43         3.62 o
 -10  10   8          0.76         -1.29         1.56 o
  -9  10   8          0.08         -1.19         1.19 o
  -8  10   8         12.94         10.34         1.81 o
  -7  10   8         23.51         22.12         2.62 o
  -6  10   8          1.16          0.79         1.09 o
  -5  10   8         28.97         32.78         4.86 o
  -4  10   8         10.90          9.32         2.61 o
  -3  10   8         33.42         23.90         3.78 o
  -2  10   8         24.78         22.78         3.92 o
  -1  10   8         25.93         23.41         3.83 o
   0  10   8          9.35         12.68         2.51 o
   1  10   8          4.98          3.60         1.50 o
   2  10   8         31.31         29.38         4.19 o
   3  10   8         25.64         19.82         3.58 o
   4  10   8          2.90          5.43         1.55 o
   5  10   8         50.31         51.66         4.65 o
   6  10   8          0.40          1.14         1.48 o
   7  10   8         16.82         12.59         3.20 o
   8  10   8         26.99         28.75         5.08 o
   9  10   8         54.09         52.74         6.34 o
  10  10   8         33.62         31.01         4.05 o
  11  10   8          0.03         -1.80         1.80 o
  12  10   8          0.05          1.51         1.72 o
  13  10   8          4.95          9.01         3.13 o
  14  10   8          0.13         -3.14         3.14 o
 -16  11   8         13.44          4.72         4.39 o
 -15  11   8          0.84          1.55         2.16 o
 -14  11   8          0.12          1.69         2.26 o
 -13  11   8          0.41         -0.72         1.62 o
 -12  11   8          7.46         11.99         2.90 o
 -11  11   8          1.44          0.77         1.68 o
 -10  11   8         11.30         12.71         3.20 o
  -9  11   8          0.00          1.97         1.32 o
  -8  11   8          0.00         -0.03         1.20 o
  -7  11   8          4.19          3.51         3.21 o
  -6  11   8         52.44         50.33         5.67 o
  -5  11   8          3.22          1.14         2.58 o
  -4  11   8          0.12         -0.53         1.06 o
  -3  11   8         66.86         77.41         5.85 o
  -2  11   8         24.36         29.07         3.63 o
  -1  11   8          0.25         -0.75         1.50 o
   0  11   8         57.34         57.63         5.58 o
   1  11   8         28.60         36.07         3.82 o
   2  11   8         22.83         24.38         3.31 o
   3  11   8          1.77          2.68         1.49 o
   4  11   8         74.97         80.85         7.63 o
   5  11   8          6.99          9.14         2.26 o
   6  11   8         29.85         33.87         7.31 o
   7  11   8          2.78          3.53         2.05 o
   8  11   8         17.09         20.34         6.53 o
   9  11   8          0.05         -3.33         3.33 o
  10  11   8          4.00          5.05         3.11 o
  11  11   8          6.36         15.44         4.01 o
  12  11   8          0.43         -3.31         3.51 o
  13  11   8          2.31          0.81         2.34 o
 -15  12   8         10.49          4.31         3.55 o
 -14  12   8          8.78          9.56         2.79 o
 -13  12   8          0.11          0.60         1.73 o
 -12  12   8         59.98         70.20         6.46 o
 -11  12   8          2.37          1.08         1.50 o
 -10  12   8          2.64          5.37         2.04 o
  -9  12   8          2.40          5.02         3.71 o
  -8  12   8         24.58         33.72         4.94 o
  -7  12   8         24.21         31.36         4.75 o
  -6  12   8          4.15          4.70         2.34 o
  -5  12   8          3.25          3.67         2.02 o
  -4  12   8         43.33         39.44         6.32 o
  -3  12   8         23.66         27.34         4.51 o
  -2  12   8          1.24          1.04         2.07 o
  -1  12   8          5.22          4.31         2.25 o
   0  12   8        201.28        236.84        13.06 o
   1  12   8          9.95          7.41         2.59 o
   2  12   8          0.08          0.28         2.05 o
   3  12   8          0.54          3.00         1.97 o
   4  12   8        134.63        169.56        11.10 o
   5  12   8         30.80         33.66         5.07 o
   6  12   8         15.14         18.50         6.05 o
   7  12   8         16.40         16.85         5.87 o
   8  12   8         33.97         46.62         8.79 o
   9  12   8         11.15         20.86         6.37 o
  10  12   8         45.71         58.78         9.99 o
  11  12   8         12.36         12.92         3.74 o
 -13  13   8          2.91         12.36         5.07 o
 -12  13   8         12.82         10.52         3.28 o
 -11  13   8          0.66         -1.67         1.79 o
 -10  13   8          0.18         -1.38         3.34 o
  -9  13   8          5.41          8.26         3.91 o
  -8  13   8         10.61          7.73         4.28 o
  -7  13   8          0.48          4.41         2.34 o
  -6  13   8          3.58          7.89         4.36 o
  -5  13   8         26.51         27.92         4.65 o
  -4  13   8          8.55          9.85         2.84 o
  -3  13   8          1.64          1.40         4.63 o
  -2  13   8         39.57         41.43         8.30 o
  -1  13   8         65.28         69.78         7.36 o
   0  13   8         35.18         43.09         6.09 o
   1  13   8          3.52          7.79         3.10 o
   2  13   8        131.44        147.36        10.72 o
   3  13   8          4.14          5.40         3.89 o
   4  13   8         49.82         56.23         6.79 o
   5  13   8          2.69          5.63         3.16 o
   6  13   8        143.24        162.32        16.29 o
   7  13   8         29.67         41.47         8.43 o
   8  13   8          6.42          1.12         2.24 o
   9  13   8         20.48         16.60         5.86 o
  10  13   8         37.43         41.83         8.63 o
 -10  14   8         25.97         30.13         7.55 o
  -9  14   8          7.91          3.39         3.46 o
  -8  14   8          3.37          5.73         4.26 o
  -7  14   8          0.36          1.25         4.40 o
  -6  14   8          9.07          6.06         2.64 o
  -5  14   8         22.01         26.16         6.66 o
  -4  14   8         10.97          8.29         4.62 o
  -3  14   8          6.02          9.03         2.99 o
  -2  14   8         14.55         19.67         4.18 o
  -1  14   8         25.43         24.69         4.89 o
   0  14   8          2.91          0.21         2.96 o
   1  14   8          2.24          8.50         5.34 o
   2  14   8          0.38          3.12         1.91 o
   3  14   8          0.67         -2.09         2.09 o
   4  14   8          0.51          0.03         1.91 o
   5  14   8         18.97         14.06         5.39 o
   6  14   8         14.35         21.69         6.53 o
   7  14   8          0.18         -3.66         3.66 o
  -7  15   8          7.59         10.13         4.39 o
  -6  15   8          8.57          7.98         2.91 o
  -5  15   8          9.21          8.61         3.58 o
  -4  15   8          2.51          2.56         2.29 o
  -3  15   8          0.71         -0.11         2.79 o
  -2  15   8          0.79          0.72         1.58 o
  -1  15   8         15.00         15.35         4.02 o
   0  15   8          2.35          5.16         2.52 o
   1  15   8          7.54          6.80         2.63 o
   2  15   8          4.58          0.91         1.95 o
   3  15   8          7.33          6.49         2.67 o
   4  15   8          3.24          1.45         2.28 o
 -21   0   9          0.01          0.20         2.62 o
 -19   0   9          0.54          2.32         2.91 o
 -17   0   9         52.35         49.72         5.99 o
 -15   0   9         92.44         94.69         7.70 o
 -13   0   9          3.23          2.19         2.87 o
 -11   0   9        517.17        500.89        21.30 o
  -9   0   9       1060.62        933.68        26.57 o
  -7   0   9        235.22        213.63        11.53 o
  -5   0   9          4.68          2.01         0.85 o
  -3   0   9        518.22        547.30         8.04 o
  -1   0   9        184.58        178.31         4.26 o
   1   0   9        222.83        233.93         6.78 o
   3   0   9         28.93         23.03         2.84 o
   5   0   9          5.48          5.04         2.28 o
   7   0   9         26.34         35.26         5.66 o
   9   0   9         28.88         55.44         8.76 o
  11   0   9          0.34         -0.11         1.31 o
  13   0   9         56.77         60.17         6.02 o
  15   0   9         14.92          9.72         2.82 o
  17   0   9        109.96        112.61        13.34 o
 -21   1   9          3.49         -0.55         1.55 o
 -20   1   9          0.02          0.23         2.01 o
 -19   1   9         22.21         20.77         2.99 o
 -18   1   9          2.45          1.71         1.43 o
 -17   1   9          0.65          1.22         2.22 o
 -16   1   9        110.35        111.59         6.14 o
 -15   1   9          5.46          1.29         1.81 o
 -14   1   9        290.18        284.95        10.45 o
 -13   1   9          1.03         -0.76         1.36 o
 -12   1   9        245.72        229.25         8.54 o
 -11   1   9        345.10        344.49        12.54 o
 -10   1   9        691.38        691.68        17.10 o
  -9   1   9        298.69        297.42        10.65 o
  -8   1   9          0.51          1.40         2.02 o
  -7   1   9       2481.02       2421.62        27.75 o
  -6   1   9        141.24        135.21         6.18 o
  -5   1   9         14.24         25.12         2.55 o
  -4   1   9        224.25        218.55         5.83 o
  -3   1   9       1034.63       1037.25        10.65 o
  -2   1   9         26.97         22.62         1.10 o
  -1   1   9        229.16        217.70         3.73 o
   0   1   9          5.27         12.23         0.94 o
   1   1   9         17.65         25.86         1.79 o
   2   1   9        552.07        559.22         8.41 o
   3   1   9         16.47         24.23         2.12 o
   4   1   9        351.87        319.82         7.57 o
   5   1   9        107.32        115.76         6.42 o
   6   1   9        367.24        344.23        11.49 o
   7   1   9        119.21        105.50         6.67 o
   8   1   9         83.25         84.26         6.22 o
   9   1   9          1.95          1.62         1.08 o
  10   1   9        133.89        139.78         5.95 o
  11   1   9         59.38         49.93         3.72 o
  12   1   9          2.74          2.19         1.60 o
  13   1   9          0.00         -1.22         1.40 o
  14   1   9         50.09         49.34         4.02 o
  15   1   9          0.27         -1.36         1.36 o
  16   1   9          0.09         -1.78         1.78 o
  17   1   9          0.51          0.55         2.74 o
  18   1   9          4.42          3.76         2.27 o
 -21   2   9          0.11          7.42         2.96 o
 -20   2   9          1.15          0.30         1.66 o
 -19   2   9          0.15          0.66         1.54 o
 -18   2   9         29.17         26.82         3.60 o
 -17   2   9          0.18          0.26         2.77 o
 -16   2   9          6.30          8.57         2.27 o
 -15   2   9         30.11         25.34         4.01 o
 -14   2   9          1.80         -0.15         1.55 o
 -13   2   9         57.92         60.85         4.73 o
 -12   2   9          7.94         11.91         2.10 o
 -11   2   9          0.19          0.28         1.38 o
 -10   2   9         15.97         12.12         1.90 o
  -9   2   9          0.97          0.46         1.48 o
  -8   2   9         96.77         98.21         4.61 o
  -7   2   9          7.11          3.23         1.95 o
  -6   2   9        166.72        155.62         6.79 o
  -5   2   9        223.94        195.91         7.23 o
  -4   2   9          1.77          6.94         1.38 o
  -3   2   9        539.41        540.44         8.71 o
  -2   2   9          1.65          0.90         0.53 o
  -1   2   9        185.87        171.35         3.65 o
   0   2   9         25.76         25.66         1.45 o
   1   2   9       1639.18       1575.81        13.29 o
   2   2   9          1.33          1.08         0.59 o
   3   2   9        168.11        194.53         5.69 o
   4   2   9        102.51         90.95         4.69 o
   5   2   9         20.14         21.05         2.85 o
   6   2   9         54.67         41.16         4.02 o
   7   2   9          5.87          5.94         2.00 o
   8   2   9         66.80         68.55         4.42 o
   9   2   9         38.23         44.99         3.80 o
  10   2   9         21.50         17.37         2.47 o
  11   2   9          1.11          1.86         1.36 o
  12   2   9          0.80         -0.72         1.00 o
  13   2   9          4.61          5.59         1.63 o
  14   2   9         15.35         10.09         1.98 o
  15   2   9          0.11          1.82         2.61 o
  16   2   9          1.02          0.43         3.22 o
  17   2   9          0.11         -1.48         2.14 o
  18   2   9          9.53         -2.05         2.81 o
 -21   3   9          0.33         10.31         2.89 o
 -20   3   9         10.72         11.11         2.84 o
 -19   3   9          0.19          2.53         1.82 o
 -18   3   9          0.10          1.34         6.51 o
 -17   3   9          2.39          1.67         1.47 o
 -16   3   9         20.22         23.97         3.30 o
 -15   3   9          0.37         12.22         2.63 o
 -14   3   9         69.88         69.68         6.87 o
 -13   3   9         80.92         82.72         5.59 o
 -12   3   9         17.85         22.42         2.86 o
 -11   3   9          0.61          3.05         1.47 o
 -10   3   9        210.86        213.56         7.70 o
  -9   3   9        238.15        241.38         7.77 o
  -8   3   9        118.45        119.14         5.13 o
  -7   3   9         25.00         26.59         2.34 o
  -6   3   9        231.85        209.75         9.77 o
  -5   3   9         22.77         21.84         2.06 o
  -4   3   9         43.07         38.21         2.18 o
  -3   3   9        289.07        325.95         9.61 o
  -2   3   9        823.46        781.48        10.37 o
  -1   3   9       1238.98       1170.91        15.93 o
   0   3   9         36.83         53.33         2.40 o
   1   3   9        188.76        190.02         4.41 o
   2   3   9       1738.94       1688.69        13.52 o
   3   3   9        857.57        805.95         9.67 o
   4   3   9        197.50        192.92         5.93 o
   5   3   9         12.22         13.98         4.14 o
   6   3   9        739.21        708.31        13.38 o
   7   3   9          0.45          1.26         1.00 o
   8   3   9        203.71        189.87        12.08 o
   9   3   9         14.81         19.22         2.66 o
  10   3   9        226.61        225.26         8.47 o
  11   3   9         65.48         66.47         4.28 o
  12   3   9          0.00          1.73         1.08 o
  13   3   9          2.24          1.44         1.46 o
  14   3   9          0.88         -0.16         1.60 o
  15   3   9         15.76         18.55         4.15 o
  16   3   9          0.87          3.31         2.38 o
  17   3   9          3.20         10.97         5.15 o
  18   3   9          0.07         -0.96         2.62 o
 -20   4   9         13.74         16.07         3.34 o
 -19   4   9          0.81         -0.46         3.08 o
 -18   4   9          1.91          2.82         1.81 o
 -17   4   9          1.32          1.97         1.63 o
 -16   4   9          0.06         -2.30         2.30 o
 -15   4   9         89.95         88.90         7.67 o
 -14   4   9         16.50         14.05         2.98 o
 -13   4   9          2.53          2.56         1.61 o
 -12   4   9        101.12         91.83         6.81 o
 -11   4   9          6.96          6.16         2.60 o
 -10   4   9         13.62         14.98         2.68 o
  -9   4   9         56.35         57.31         4.75 o
  -8   4   9        285.24        273.80         9.45 o
  -7   4   9        653.47        630.82        22.45 o
  -6   4   9         36.76         30.39         3.96 o
  -5   4   9        325.88        350.42        11.44 o
  -4   4   9        138.83        113.12         6.59 o
  -3   4   9        646.36        642.64        12.70 o
  -2   4   9        456.52        422.75         8.06 o
  -1   4   9          0.00          0.51         1.12 o
   0   4   9        672.00        546.22         8.21 o
   1   4   9         34.55         34.13         2.14 o
   2   4   9          4.30          4.07         0.89 o
   3   4   9        571.39        566.51        14.03 o
   4   4   9         93.60         84.62         4.32 o
   5   4   9        137.75        159.59         5.04 o
   6   4   9         13.05         10.08         1.43 o
   7   4   9         95.24         85.98         4.01 o
   8   4   9          1.69          1.48         0.87 o
   9   4   9         50.43         46.43         6.66 o
  10   4   9         75.23         68.22         6.35 o
  11   4   9          5.39          2.47         1.65 o
  12   4   9         36.07         32.97         4.94 o
  13   4   9          3.54          4.10         3.86 o
  14   4   9          0.07          1.57         2.65 o
  15   4   9          0.90          1.41         2.44 o
  16   4   9          7.79         -2.30         3.38 o
  17   4   9          0.25          2.64         3.44 o
 -20   5   9          0.27         -0.49         2.35 o
 -19   5   9         10.89          8.69         4.20 o
 -18   5   9         25.36         37.72         8.25 o
 -17   5   9          4.78          5.55         4.36 o
 -16   5   9         18.99         18.35         3.98 o
 -15   5   9        174.61        171.09        10.73 o
 -14   5   9          6.76          5.86         2.18 o
 -13   5   9         26.08         26.71         7.90 o
 -12   5   9          0.46         -0.56         2.51 o
 -11   5   9        112.76        117.88         7.59 o
 -10   5   9          3.83          1.79         2.75 o
  -9   5   9          4.68          4.19         3.31 o
  -8   5   9         35.82         34.28         5.45 o
  -7   5   9         14.91         10.57         3.23 o
  -6   5   9          1.18          5.59         1.73 o
  -5   5   9          1.42          0.32         1.69 o
  -4   5   9         60.64         60.83         5.04 o
  -3   5   9        246.18        216.96         7.69 o
  -2   5   9         61.66         77.63         3.75 o
  -1   5   9        904.43        849.10        13.73 o
   0   5   9        233.51        225.90         5.15 o
   1   5   9        723.20        676.21        11.50 o
   2   5   9       1457.30       1419.09        20.30 o
   3   5   9        516.02        499.55        15.64 o
   4   5   9         22.58         19.56         2.64 o
   5   5   9         33.38         30.17         5.13 o
   6   5   9        352.19        324.38        13.12 o
   7   5   9         48.11         52.38         5.02 o
   8   5   9          6.72          8.78         3.27 o
   9   5   9         69.03         65.05         5.73 o
  10   5   9         10.28         11.09         2.68 o
  11   5   9         38.71         26.53         6.55 o
  12   5   9         16.02         23.05         4.33 o
  13   5   9          0.84         -1.12         2.58 o
  14   5   9         20.90         15.93         5.25 o
  15   5   9          0.03         -1.00         3.41 o
  16   5   9         13.72         22.29         6.15 o
  17   5   9          9.65          8.48         4.61 o
 -19   6   9          7.44          7.57         4.57 o
 -18   6   9         24.66         34.43         8.03 o
 -17   6   9          1.65          0.40         3.03 o
 -16   6   9         21.06         27.07         7.16 o
 -15   6   9         78.62         83.33        11.23 o
 -14   6   9          7.37          7.97         4.51 o
 -13   6   9         23.92         31.95         6.84 o
 -12   6   9         51.36         46.52         7.84 o
 -11   6   9         82.48         83.51        10.01 o
 -10   6   9          4.78          5.24         3.08 o
  -9   6   9         12.08         16.53         4.68 o
  -8   6   9        252.22        244.57        15.07 o
  -7   6   9          0.51         -0.66         2.30 o
  -6   6   9          5.48          9.07         2.40 o
  -5   6   9        234.92        238.61        10.28 o
  -4   6   9        175.30        147.18         8.33 o
  -3   6   9         88.34        104.23         5.60 o
  -2   6   9         44.62         37.86         2.61 o
  -1   6   9        407.50        413.79        11.11 o
   0   6   9         48.68         44.32         4.40 o
   1   6   9         25.90         30.76         3.29 o
   2   6   9         10.35          6.32         2.02 o
   3   6   9         92.85        116.09         6.34 o
   4   6   9          0.05          2.44         2.68 o
   5   6   9        130.49        127.82         8.17 o
   6   6   9          5.01          3.21         3.76 o
   7   6   9         92.63         78.42         6.45 o
   8   6   9          7.74          7.97         2.42 o
   9   6   9         14.10         18.51         3.41 o
  10   6   9          0.57          1.98         1.41 o
  11   6   9         25.23         21.74         5.81 o
  12   6   9         10.92          6.31         2.36 o
  13   6   9          6.28          4.08         2.63 o
  14   6   9          1.70         -2.64         2.64 o
  15   6   9          0.00          7.76         4.52 o
  16   6   9          2.49         -4.19         4.19 o
 -19   7   9          0.19          5.95         4.14 o
 -18   7   9          0.23         12.74         5.65 o
 -17   7   9          5.47          0.92         2.77 o
 -16   7   9          0.10          4.92         3.77 o
 -15   7   9         16.40         13.81         4.46 o
 -14   7   9         30.48         30.72         4.55 o
 -13   7   9         33.69         28.06         6.53 o
 -12   7   9         74.41         93.31        11.05 o
 -11   7   9          8.07          5.09         3.81 o
 -10   7   9        124.53        126.91        12.28 o
  -9   7   9         82.58         76.29         6.84 o
  -8   7   9        293.25        297.79        11.98 o
  -7   7   9         10.06          7.53         3.52 o
  -6   7   9          5.25         10.25         2.57 o
  -5   7   9        261.82        238.09        10.68 o
  -4   7   9          1.88         -1.26         1.62 o
  -3   7   9        120.33         98.11         6.93 o
  -2   7   9        115.47         92.05         5.47 o
  -1   7   9        233.34        223.74         8.53 o
   0   7   9          8.06          6.73         1.84 o
   1   7   9          0.52         -0.40         1.31 o
   2   7   9         87.95         78.44         5.31 o
   3   7   9          0.48         -1.10         1.32 o
   4   7   9          7.34          6.78         2.81 o
   5   7   9         68.42         67.45         6.20 o
   6   7   9          5.74          3.24         2.60 o
   7   7   9         36.66         39.94         4.97 o
   8   7   9          2.37          2.58         1.77 o
   9   7   9         13.30         15.66         3.68 o
  10   7   9          0.02          0.35         1.59 o
  11   7   9          0.28          8.91         4.84 o
  12   7   9          1.03          2.13         3.36 o
  13   7   9          8.80         13.17         5.40 o
  14   7   9          0.05         -0.39         2.85 o
  15   7   9          0.09         -1.06         2.88 o
  16   7   9          0.01         -3.74         3.74 o
 -18   8   9          0.78          0.93         2.51 o
 -17   8   9          0.30          4.52         2.79 o
 -16   8   9          1.20          4.06         4.33 o
 -15   8   9          1.91          1.62         3.83 o
 -14   8   9          0.12          1.86         1.96 o
 -13   8   9         23.89         33.55         4.84 o
 -12   8   9          1.96          2.23         2.82 o
 -11   8   9          1.84          6.64         2.97 o
 -10   8   9         29.17         24.23         4.23 o
  -9   8   9         11.52          8.95         3.06 o
  -8   8   9          1.37          2.76         1.60 o
  -7   8   9         39.04         41.94         4.77 o
  -6   8   9         12.03         15.29         3.11 o
  -5   8   9          8.96          3.86         2.01 o
  -4   8   9         27.88         31.62         4.07 o
  -3   8   9          0.04          3.47         2.04 o
  -2   8   9         12.42          7.89         1.79 o
  -1   8   9          3.94          2.80         1.49 o
   0   8   9        114.75        107.04         6.22 o
   1   8   9          6.67          5.10         1.55 o
   2   8   9          6.94          9.10         2.02 o
   3   8   9         95.47         92.80        11.94 o
   4   8   9          2.50          0.32         1.58 o
   5   8   9         21.24         25.35         4.06 o
   6   8   9         54.18         51.69        10.39 o
   7   8   9          3.88          1.92         2.41 o
   8   8   9         52.01         72.87         6.98 o
   9   8   9          1.11          0.10         1.41 o
  10   8   9         28.13         32.72         4.72 o
  11   8   9          8.25         15.57         3.35 o
  12   8   9         33.31         34.93         7.80 o
  13   8   9         23.73         18.66         5.98 o
  14   8   9         13.83         23.27         7.07 o
  15   8   9          1.61          0.54         2.31 o
 -17   9   9         30.39         26.38         7.25 o
 -16   9   9          0.42         -1.68         2.75 o
 -15   9   9          5.31          5.60         4.03 o
 -14   9   9         31.25         29.78         4.76 o
 -13   9   9         15.21         20.17         3.25 o
 -12   9   9          4.90          8.19         2.18 o
 -11   9   9          1.76          3.15         3.76 o
 -10   9   9         35.35         28.87         4.10 o
  -9   9   9         64.14         68.21         8.42 o
  -8   9   9         19.99         21.72         6.01 o
  -7   9   9         46.83         48.84         5.14 o
  -6   9   9          1.70         19.27         3.54 o
  -5   9   9         34.93         24.17         3.84 o
  -4   9   9          7.04          6.54         2.29 o
  -3   9   9        144.99        159.83         9.55 o
  -2   9   9          5.61          0.09         1.55 o
  -1   9   9         24.92         24.32         3.13 o
   0   9   9          8.76         12.60         2.52 o
   1   9   9         23.41         26.54         3.37 o
   2   9   9         71.49         62.90         5.09 o
   3   9   9         94.48        103.91         7.80 o
   4   9   9         77.01         83.89         7.28 o
   5   9   9          3.26          4.66         2.46 o
   6   9   9          1.21         16.59         3.87 o
   7   9   9         87.61        100.08         8.29 o
   8   9   9          1.73         -2.25         2.25 o
   9   9   9         38.57         61.54         5.58 o
  10   9   9         20.23         22.49         3.48 o
  11   9   9          1.79          1.40         1.87 o
  12   9   9         46.97         57.39         7.24 o
  13   9   9          3.43          1.28         2.34 o
  14   9   9          2.99          1.07         2.54 o
 -16  10   9         30.89         44.21         7.06 o
 -15  10   9          2.37         -2.91         2.91 o
 -14  10   9          2.04          0.74         2.62 o
 -13  10   9          0.02         -0.65         1.62 o
 -12  10   9          7.05          6.84         2.01 o
 -11  10   9          3.70          1.98         1.54 o
 -10  10   9         15.61         17.92         2.86 o
  -9  10   9          4.71          3.86         1.42 o
  -8  10   9         11.44         14.07         2.58 o
  -7  10   9         19.78         16.18         2.65 o
  -6  10   9          6.94          4.08         1.38 o
  -5  10   9         18.66         13.19         2.74 o
  -4  10   9          0.09          1.95         1.85 o
  -3  10   9         40.65         32.34         4.72 o
  -2  10   9          3.11          3.94         2.16 o
  -1  10   9         50.68         59.25         6.34 o
   0  10   9         67.80         81.00         5.84 o
   1  10   9         23.10         28.06         3.64 o
   2  10   9         40.28         38.00         5.06 o
   3  10   9         17.05         26.58         6.05 o
   4  10   9          0.19          0.29         2.68 o
   5  10   9          0.00         -0.60         1.79 o
   6  10   9         50.11         59.87         5.22 o
   7  10   9         43.63         51.29         6.24 o
   8  10   9         64.42         64.46         6.88 o
   9  10   9         27.31         27.80         6.04 o
  10  10   9          3.83          3.58         1.97 o
  11  10   9          0.82         -0.70         3.46 o
  12  10   9          3.83         -1.60         2.04 o
  13  10   9          7.92          4.16         2.56 o
  14  10   9          2.08         -2.38         3.00 o
 -15  11   9          0.04         -1.33         4.95 o
 -14  11   9          3.25          1.00         1.45 o
 -13  11   9          0.69         -2.15         2.15 o
 -12  11   9          0.04          1.07         1.58 o
 -11  11   9          1.88          0.03         1.85 o
 -10  11   9          0.46          0.61         2.35 o
  -9  11   9          9.68          6.87         2.20 o
  -8  11   9          3.94          5.58         2.54 o
  -7  11   9          9.03          6.91         1.73 o
  -6  11   9          8.20          7.07         1.90 o
  -5  11   9          5.22          9.31         2.57 o
  -4  11   9          4.00          1.27         3.57 o
  -3  11   9          6.19          3.83         4.07 o
  -2  11   9         13.61         17.31         3.54 o
  -1  11   9         28.42         37.96         5.23 o
   0  11   9          0.14         -0.16         2.56 o
   1  11   9          4.13          2.19         2.35 o
   2  11   9         22.57         26.33         3.55 o
   3  11   9        250.22        279.07        11.15 o
   4  11   9         29.53         34.45         4.06 o
   5  11   9         13.42         13.11         2.78 o
   6  11   9          0.08          1.21         1.72 o
   7  11   9        290.91        308.96        15.17 o
   8  11   9          0.08          0.78         2.10 o
   9  11   9         15.87         19.72         4.76 o
  10  11   9          4.45          6.43         3.08 o
  11  11   9         38.64         36.84         5.75 o
  12  11   9          4.26         10.23         5.02 o
 -14  12   9          4.47          0.61         1.68 o
 -13  12   9         27.61         25.04         4.38 o
 -12  12   9          1.19         -0.11         1.93 o
 -11  12   9         25.54         25.85         6.24 o
 -10  12   9          0.05          0.89         2.64 o
  -9  12   9         10.35         24.59         6.72 o
  -8  12   9          2.28          2.56         1.78 o
  -7  12   9         60.24         64.28        10.99 o
  -6  12   9         23.80         23.49         4.33 o
  -5  12   9          3.67          4.06         2.13 o
  -4  12   9          1.32          0.11         4.21 o
  -3  12   9        117.80        131.18         8.06 o
  -2  12   9          2.11          3.88         1.92 o
  -1  12   9         42.15         41.11         4.64 o
   0  12   9         43.88         42.35         5.95 o
   1  12   9        112.41        130.57         9.98 o
   2  12   9         17.39         22.77         4.36 o
   3  12   9         33.10         37.00         5.46 o
   4  12   9          3.95          5.48         2.11 o
   5  12   9         23.25         24.29         4.41 o
   6  12   9          6.04          2.72         2.85 o
   7  12   9          2.78          1.85         2.31 o
   8  12   9          3.35          5.56         4.29 o
   9  12   9          0.00          7.07         4.56 o
  10  12   9          1.08          1.02         2.22 o
  11  12   9          0.31          1.50         2.91 o
 -12  13   9         21.95         28.13         5.29 o
 -11  13   9          1.26          1.03         2.85 o
 -10  13   9          1.02         -2.90         3.58 o
  -9  13   9          0.01          1.22         2.74 o
  -8  13   9          0.53         -2.54         2.54 o
  -7  13   9          4.94          4.18         3.64 o
  -6  13   9          0.02          0.88         2.04 o
  -5  13   9          4.25          2.01         2.42 o
  -4  13   9          5.18          2.12         2.01 o
  -3  13   9          6.54         13.33         3.47 o
  -2  13   9         44.10         50.58         6.58 o
  -1  13   9         54.04         72.50         7.71 o
   0  13   9         21.29         29.04         5.13 o
   1  13   9         27.30         32.93         5.42 o
   2  13   9         62.06         91.00         8.67 o
   3  13   9         39.94         45.78         6.21 o
   4  13   9         15.59         11.65         3.27 o
   5  13   9          5.50         10.24         3.24 o
   6  13   9          2.99          2.51         2.91 o
   7  13   9         22.22         32.82         7.79 o
   8  13   9          0.69          2.11         3.43 o
   9  13   9          0.06         -1.19         3.08 o
  -9  14   9          3.38          8.53         4.69 o
  -8  14   9          6.00          0.89         2.76 o
  -7  14   9          9.21         11.61         3.61 o
  -6  14   9          0.06          1.83         1.95 o
  -5  14   9          0.97         -0.80         1.99 o
  -4  14   9          2.97          4.51         6.17 o
  -3  14   9          0.13         -2.42         2.42 o
  -2  14   9          5.65          0.19         2.81 o
  -1  14   9          0.57          2.41         2.05 o
   0  14   9         11.81         16.73         3.93 o
   1  14   9         11.74         11.56         3.37 o
   2  14   9          0.12          1.08         2.54 o
   3  14   9          2.67          5.88         9.28 o
   4  14   9          7.22          9.09         3.07 o
   5  14   9          9.23          9.97         3.95 o
   6  14   9          0.61          3.48         3.10 o
  -7  15   9          9.58         20.19         6.22 o
  -6  15   9         13.52         17.71         5.75 o
  -5  15   9          0.00          0.57         1.66 o
  -4  15   9          3.97          1.48         6.09 o
  -3  15   9          0.03         -0.63         2.00 o
  -2  15   9          3.57          9.38         3.26 o
  -1  15   9          2.89          1.35         2.58 o
   0  15   9          0.01         -2.75         2.75 o
   1  15   9          0.30          0.13         2.18 o
   2  15   9         12.53         14.67         5.55 o
   3  15   9          0.04          5.04         3.92 o
 -20   0  10          3.03          4.38         2.61 o
 -18   0  10          4.83          2.83         2.70 o
 -16   0  10         11.18         10.61         4.11 o
 -14   0  10         26.16         15.85         5.06 o
 -12   0  10         11.56          7.57         2.90 o
 -10   0  10         36.97         26.54         4.99 o
  -8   0  10        456.03        433.79        17.86 o
  -6   0  10       1242.80       1224.31        26.64 o
  -4   0  10         56.20         54.75         2.83 o
  -2   0  10        431.57        377.16         6.59 o
   0   0  10         75.52         67.39         3.69 o
   2   0  10         50.94         30.58         2.76 o
   4   0  10          0.00          1.82         1.24 o
   6   0  10        213.71        178.13        12.17 o
   8   0  10         50.06         51.31         7.19 o
  10   0  10        398.87        412.95        14.82 o
  12   0  10          3.40          4.19         1.87 o
  14   0  10         11.50         13.43         3.31 o
  16   0  10          0.01         -3.29         3.29 o
 -21   1  10          1.49          2.50         1.60 o
 -20   1  10          0.33          2.70         1.95 o
 -19   1  10          2.56          1.88         1.63 o
 -18   1  10          7.23          4.42         1.66 o
 -17   1  10          1.14         -1.58         2.24 o
 -16   1  10         49.91         54.98         4.41 o
 -15   1  10         72.02         78.06         5.86 o
 -14   1  10        142.86        160.14         7.96 o
 -13   1  10          0.04          0.05         1.12 o
 -12   1  10          3.20          0.98         1.40 o
 -11   1  10        111.46         93.09         6.61 o
 -10   1  10        211.97        212.09         9.68 o
  -9   1  10        128.97        113.28         6.87 o
  -8   1  10        416.23        430.22        12.49 o
  -7   1  10        197.19        167.31         7.42 o
  -6   1  10          2.31          3.86         0.75 o
  -5   1  10         26.09         23.20         1.71 o
  -4   1  10        441.29        421.91        11.69 o
  -3   1  10         64.10         65.25         2.00 o
  -2   1  10         50.72         34.19         1.42 o
  -1   1  10          0.28          2.16         0.72 o
   0   1  10         46.22         41.00         1.69 o
   1   1  10        207.14        191.08         4.57 o
   2   1  10          2.22          1.61         0.70 o
   3   1  10         36.51         36.07         2.38 o
   4   1  10         32.47         39.69         2.88 o
   5   1  10          8.13          4.86         1.74 o
   6   1  10          2.39          2.50         1.46 o
   7   1  10         79.93         82.24         6.16 o
   8   1  10          0.16          1.10         1.75 o
   9   1  10         18.50         14.19         2.63 o
  10   1  10          2.00          2.11         1.20 o
  11   1  10         83.11         84.61         4.88 o
  12   1  10         10.19         14.04         2.16 o
  13   1  10          0.99          1.13         1.29 o
  14   1  10          0.31         -0.40         1.23 o
  15   1  10          7.82          7.17         1.97 o
  16   1  10          0.26          0.84         2.09 o
  17   1  10          0.61          0.18         1.85 o
 -21   2  10          0.00         -2.65         2.65 o
 -20   2  10          7.28          6.92         2.04 o
 -19   2  10         16.66         14.18         2.55 o
 -18   2  10          4.13          1.67         1.54 o
 -17   2  10         13.41         10.36         2.74 o
 -16   2  10         14.31         14.77         3.30 o
 -15   2  10         33.41         42.14         4.38 o
 -14   2  10         73.75         76.48         5.57 o
 -13   2  10         46.62         46.59         4.21 o
 -12   2  10          2.64          2.86         1.48 o
 -11   2  10        178.76        169.71         7.18 o
 -10   2  10         80.57         78.74         4.68 o
  -9   2  10        239.77        218.28         7.36 o
  -8   2  10         53.48         64.62         3.84 o
  -7   2  10       1319.80       1253.83        20.72 o
  -6   2  10         36.15         42.56         7.85 o
  -5   2  10         35.09         44.75         4.43 o
  -4   2  10         54.94         47.74         3.34 o
  -3   2  10         73.27         70.41         3.35 o
  -2   2  10        272.39        243.08         4.57 o
  -1   2  10        189.06        180.99         3.95 o
   0   2  10        114.08        107.95         2.92 o
   1   2  10        418.27        354.77         5.33 o
   2   2  10        236.04        225.23         5.16 o
   3   2  10        254.47        235.44         6.03 o
   4   2  10        715.22        643.32        11.24 o
   5   2  10         18.60         16.02         2.73 o
   6   2  10         82.17         85.95         6.09 o
   7   2  10         43.44         42.52         4.51 o
   8   2  10        241.65        224.28         8.24 o
   9   2  10          6.69          7.15         1.74 o
  10   2  10         18.65         24.68         3.13 o
  11   2  10         89.08         78.90         4.72 o
  12   2  10         38.22         43.43         3.71 o
  13   2  10          3.42          1.87         1.43 o
  14   2  10         18.67         13.61         2.61 o
  15   2  10          0.20         -0.61         2.20 o
  16   2  10          0.99          1.34         2.24 o
  17   2  10         16.43         17.66         4.26 o
 -21   3  10          0.30          4.97         3.79 o
 -20   3  10          1.60         -0.23         2.07 o
 -19   3  10          0.33          1.62         2.41 o
 -18   3  10          0.07         -2.09         2.20 o
 -17   3  10          5.27          8.56         2.95 o
 -16   3  10          1.92          0.41         1.60 o
 -15   3  10          0.27         -0.23         1.54 o
 -14   3  10          1.27          4.13         1.82 o
 -13   3  10          0.06          0.25         1.30 o
 -12   3  10         71.09         73.70         5.05 o
 -11   3  10          0.36          2.75         1.39 o
 -10   3  10         49.79         49.90         3.77 o
  -9   3  10         62.54         58.03         3.85 o
  -8   3  10        181.34        157.65         6.94 o
  -7   3  10         22.06         16.68         2.27 o
  -6   3  10        829.96        718.13        12.85 o
  -5   3  10        720.21        720.44        11.46 o
  -4   3  10        266.12        237.31         7.59 o
  -3   3  10         38.67         45.15         3.26 o
  -2   3  10         23.70         14.92         1.46 o
  -1   3  10        141.32        133.51         3.98 o
   0   3  10        219.83        199.34         4.24 o
   1   3  10        113.47         90.76         2.85 o
   2   3  10        438.79        457.85         7.37 o
   3   3  10        190.78        189.93         5.44 o
   4   3  10         31.46         30.33         2.59 o
   5   3  10         21.44         29.32         3.61 o
   6   3  10          4.65          2.83         1.39 o
   7   3  10         16.71         15.06         2.19 o
   8   3  10          7.01         14.35         2.55 o
   9   3  10         33.02         30.83         3.16 o
  10   3  10         19.30         18.44         2.61 o
  11   3  10         52.73         49.06         4.66 o
  12   3  10         12.47         17.09         3.06 o
  13   3  10         11.02          7.40         2.10 o
  14   3  10          3.83          3.20         1.97 o
  15   3  10          7.61          2.48         2.30 o
  16   3  10          0.12         -2.96         3.03 o
  17   3  10          3.21          5.27         3.79 o
 -20   4  10          0.37          0.73         1.65 o
 -19   4  10          7.76          3.30         6.50 o
 -18   4  10         59.50         61.31         7.22 o
 -17   4  10         43.05         36.45         5.32 o
 -16   4  10          3.23          1.58         2.32 o
 -15   4  10          0.85          0.43         1.38 o
 -14   4  10         42.75         48.41         5.59 o
 -13   4  10         14.50         15.58         3.19 o
 -12   4  10        105.21         99.58        11.02 o
 -11   4  10          0.89         -1.25         1.25 o
 -10   4  10          0.69          1.13         1.32 o
  -9   4  10          7.96          6.82         1.82 o
  -8   4  10          6.33          2.30         1.03 o
  -7   4  10        320.66        288.94         9.04 o
  -6   4  10        257.95        238.33        13.01 o
  -5   4  10       1150.54       1097.02        20.89 o
  -4   4  10       1264.95       1167.97        20.76 o
  -3   4  10        362.33        371.63        12.50 o
  -2   4  10        539.61        534.17         9.48 o
  -1   4  10       1429.61       1388.87        13.82 o
   0   4  10       1740.31       1639.03        21.92 o
   1   4  10        185.05        186.04         5.24 o
   2   4  10          4.27          2.79         1.07 o
   3   4  10        165.03        153.00         7.07 o
   4   4  10        599.61        579.94        12.28 o
   5   4  10        271.24        294.91         8.01 o
   6   4  10         74.37         73.57         4.23 o
   7   4  10         28.45         22.78         3.58 o
   8   4  10         98.30         95.29         7.09 o
   9   4  10         29.72         31.27         4.19 o
  10   4  10          0.18         -1.17         1.77 o
  11   4  10         15.23         15.91         3.37 o
  12   4  10          0.15          0.43         3.68 o
  13   4  10          2.36          2.76         1.78 o
  14   4  10          1.91          3.01         2.74 o
  15   4  10         19.94         20.72         6.46 o
  16   4  10          0.18          4.03         3.89 o
  17   4  10         14.42         12.60         5.31 o
 -20   5  10          0.01          1.25         2.81 o
 -19   5  10          1.80         -2.27         3.49 o
 -18   5  10          2.37          1.05         3.03 o
 -17   5  10         35.40         54.46         9.66 o
 -16   5  10          3.63          5.71         2.48 o
 -15   5  10         30.27         32.70         4.71 o
 -14   5  10         41.78         39.50         5.10 o
 -13   5  10          3.95          5.47         3.07 o
 -12   5  10         10.15          6.74         2.06 o
 -11   5  10          2.14         -0.45         1.38 o
 -10   5  10        113.29        129.33        11.55 o
  -9   5  10         27.60         30.76         5.86 o
  -8   5  10         14.47         16.76         3.89 o
  -7   5  10          6.71          5.11         2.52 o
  -6   5  10        146.86        142.47         8.14 o
  -5   5  10         49.19         45.10         4.50 o
  -4   5  10         15.29         17.09         2.83 o
  -3   5  10         12.24         13.12         2.31 o
  -2   5  10          5.61          6.72         1.67 o
  -1   5  10         14.72          9.89         1.20 o
   0   5  10         17.14         16.95         1.63 o
   1   5  10        235.56        235.25         6.30 o
   2   5  10         23.63         23.02         2.25 o
   3   5  10        328.25        302.13         8.25 o
   4   5  10          0.00          0.65         1.77 o
   5   5  10         29.79         29.38         3.28 o
   6   5  10         52.13         47.81         4.89 o
   7   5  10          2.17         -1.01         1.34 o
   8   5  10         28.67         26.99         3.93 o
   9   5  10          0.07          5.93         3.71 o
  10   5  10          1.54         -1.09         2.84 o
  11   5  10          1.59         -2.56         3.17 o
  12   5  10          9.81         15.01         3.64 o
  13   5  10          2.59         -2.59         3.44 o
  14   5  10          3.74         12.46         5.09 o
  15   5  10          0.99         -3.88         3.88 o
  16   5  10         12.46         14.72         5.37 o
 -19   6  10          0.14         -2.32         3.67 o
 -18   6  10          0.00         -3.37         3.37 o
 -17   6  10          0.18          1.45         3.35 o
 -16   6  10          5.68         10.71         5.50 o
 -15   6  10          0.01         -4.95         4.95 o
 -14   6  10          4.29         -0.57         2.50 o
 -13   6  10          5.12          2.60         2.61 o
 -12   6  10         16.98         14.21         4.51 o
 -11   6  10          3.10          4.67         3.56 o
 -10   6  10         41.37         44.58         7.07 o
  -9   6  10         13.21         12.66         4.10 o
  -8   6  10         14.02         15.49         3.49 o
  -7   6  10        102.16         99.56         7.25 o
  -6   6  10         89.44         81.42         6.27 o
  -5   6  10         14.54         11.37         2.55 o
  -4   6  10        278.81        301.59        12.04 o
  -3   6  10        287.62        279.77         9.49 o
  -2   6  10        103.14        103.68         5.88 o
  -1   6  10          4.67          6.40         1.79 o
   0   6  10         13.78         14.65         2.37 o
   1   6  10          1.45          2.56         1.92 o
   2   6  10         34.60         44.61         4.10 o
   3   6  10         63.21         65.58         5.02 o
   4   6  10          7.26          7.76         1.87 o
   5   6  10          9.74          9.45         2.65 o
   6   6  10          0.24         -0.49         2.01 o
   7   6  10         74.04         78.22         5.60 o
   8   6  10         96.49         87.33         7.05 o
   9   6  10          1.36          0.32         1.62 o
  10   6  10          0.04          0.77         2.58 o
  11   6  10          1.76          6.91         4.34 o
  12   6  10         33.61         37.45         7.83 o
  13   6  10         22.22         27.05         7.17 o
  14   6  10          0.39          8.18         4.46 o
  15   6  10          1.55          0.30         2.44 o
  16   6  10          0.61          1.87         2.89 o
 -18   7  10          0.27          4.27         2.51 o
 -17   7  10         43.03         49.20         9.69 o
 -16   7  10          0.43          0.99         3.42 o
 -15   7  10         42.70         47.02         8.99 o
 -14   7  10          8.36         11.81         5.31 o
 -13   7  10          1.07          1.21         2.98 o
 -12   7  10          0.83         -0.36         2.83 o
 -11   7  10          3.50          0.87         2.21 o
 -10   7  10          5.89          0.53         2.49 o
  -9   7  10          5.21          3.15         2.08 o
  -8   7  10         62.46         51.37         5.50 o
  -7   7  10          3.56          4.19         2.71 o
  -6   7  10          0.34          0.60         1.34 o
  -5   7  10         15.50         11.25         3.31 o
  -4   7  10         66.48         69.89         6.00 o
  -3   7  10         24.06         22.22         4.49 o
  -2   7  10        177.14        177.33         7.83 o
  -1   7  10          0.11         -1.11         1.45 o
   0   7  10         31.62         31.89         3.41 o
   1   7  10         37.78         41.39         4.05 o
   2   7  10        166.35        173.00         8.20 o
   3   7  10          6.02          4.68         1.95 o
   4   7  10         62.23         63.21         6.04 o
   5   7  10          0.32          0.15         3.85 o
   6   7  10         23.66         24.22         4.12 o
   7   7  10          6.55          6.30         2.41 o
   8   7  10          2.89         -0.33         2.42 o
   9   7  10          3.47          4.58         2.35 o
  10   7  10         75.81         81.95         7.35 o
  11   7  10          1.34          3.01         3.20 o
  12   7  10          8.27          1.67         2.90 o
  13   7  10          8.05          8.12         4.17 o
  14   7  10          3.90          9.28         4.21 o
  15   7  10          0.00         -0.10         2.67 o
 -18   8  10         15.09         20.35         6.55 o
 -17   8  10          0.26          2.49         3.39 o
 -16   8  10         27.50         27.82         7.17 o
 -15   8  10         11.83         21.98         6.41 o
 -14   8  10         15.98         17.31         3.36 o
 -13   8  10          0.00         -2.12         3.36 o
 -12   8  10          1.03          2.78         5.10 o
 -11   8  10          5.27          5.26         2.83 o
 -10   8  10          6.66          9.24         2.95 o
  -9   8  10          2.07          1.84         1.89 o
  -8   8  10          0.46          0.06         1.22 o
  -7   8  10         47.54         42.29         4.99 o
  -6   8  10          3.57         -1.88         2.37 o
  -5   8  10          0.13         -0.60         2.26 o
  -4   8  10         33.74         31.63         4.39 o
  -3   8  10          0.93         -1.70         1.70 o
  -2   8  10         11.47          8.23         2.13 o
  -1   8  10        141.45        149.32         7.56 o
   0   8  10         14.54         19.21         2.90 o
   1   8  10         14.88         21.95         2.98 o
   2   8  10         18.14         21.18         3.22 o
   3   8  10        216.56        203.08         9.30 o
   4   8  10         36.00         35.54         5.99 o
   5   8  10        176.12        204.05        11.29 o
   6   8  10          0.16          1.39         6.01 o
   7   8  10         17.49         21.17         3.99 o
   8   8  10        109.84        114.12         7.29 o
   9   8  10         99.90        110.56         7.31 o
  10   8  10        128.36        136.86         8.65 o
  11   8  10          0.28         -1.45         2.35 o
  12   8  10         15.53         15.34         5.88 o
  13   8  10          5.17          0.56         2.93 o
  14   8  10         14.63         21.17         6.44 o
 -17   9  10         14.01         21.37         6.56 o
 -16   9  10          0.31          3.27         2.55 o
 -15   9  10         11.08          9.36         4.68 o
 -14   9  10         87.79         89.70         7.04 o
 -13   9  10          8.54          4.30         1.95 o
 -12   9  10         28.05         31.75         4.07 o
 -11   9  10         77.74         83.62         7.96 o
 -10   9  10         70.08         69.27         7.08 o
  -9   9  10         28.91         32.33         6.77 o
  -8   9  10         21.12         19.44         3.47 o
  -7   9  10         47.60         38.97         4.97 o
  -6   9  10          0.07         -0.73         2.07 o
  -5   9  10         26.93         21.27         3.68 o
  -4   9  10          0.00         -0.11         2.69 o
  -3   9  10          3.18          3.03         2.09 o
  -2   9  10         21.34         26.09         4.18 o
  -1   9  10          6.45          5.03         2.01 o
   0   9  10          8.88         13.47         2.70 o
   1   9  10         26.32         29.60         3.79 o
   2   9  10         15.53         16.43         2.81 o
   3   9  10         93.01         93.52         7.69 o
   4   9  10          0.46         -2.06         2.06 o
   5   9  10          1.13         -0.78         1.98 o
   6   9  10         73.74         60.47         6.58 o
   7   9  10         62.80         56.64         7.12 o
   8   9  10         30.26         27.30         7.75 o
   9   9  10         54.06         57.93         5.48 o
  10   9  10          3.90          0.44         1.72 o
  11   9  10         19.00         60.29        45.36 o
  12   9  10         15.75         10.05         6.33 o
  13   9  10          1.07         -2.33         2.84 o
  14   9  10          5.65         10.82         5.58 o
 -16  10  10          5.66         14.53         6.92 o
 -15  10  10          3.89          8.52         3.01 o
 -14  10  10          2.29         -0.04         2.39 o
 -13  10  10         72.37         68.89         6.24 o
 -12  10  10          0.01          3.22         1.65 o
 -11  10  10          3.81          5.87         1.86 o
 -10  10  10         12.60         15.84         2.67 o
  -9  10  10         58.26         57.52         5.94 o
  -8  10  10          4.63          5.10         2.28 o
  -7  10  10          4.48          1.32         3.70 o
  -6  10  10         71.48         81.50         8.67 o
  -5  10  10         11.45          8.76         2.99 o
  -4  10  10         78.51         72.63         6.97 o
  -3  10  10          0.18          1.52         2.37 o
  -2  10  10          1.84          2.12         2.66 o
  -1  10  10          0.44          1.35         1.37 o
   0  10  10         10.05         16.37         2.85 o
   1  10  10         25.40         22.38         3.37 o
   2  10  10          0.00          1.62         4.38 o
   3  10  10         12.45         17.87         3.65 o
   4  10  10          2.43          3.07         3.49 o
   5  10  10        127.94        124.78         9.36 o
   6  10  10          0.01         -0.37         2.08 o
   7  10  10         81.86         93.10         8.53 o
   8  10  10          7.48         10.52         3.25 o
   9  10  10         52.00         63.67         6.08 o
  10  10  10          1.29         12.79         3.01 o
  11  10  10         43.34         45.67         7.09 o
  12  10  10         20.34         20.18         4.59 o
  13  10  10          0.01          2.50         3.39 o
 -15  11  10          3.72         12.91         5.66 o
 -14  11  10          0.84         -1.63         1.63 o
 -13  11  10          8.92          5.85         1.91 o
 -12  11  10          3.24          0.99         1.51 o
 -11  11  10          7.73          5.21         1.85 o
 -10  11  10          1.66          1.80         2.63 o
  -9  11  10         13.14         15.69         3.41 o
  -8  11  10         13.28         13.61         2.77 o
  -7  11  10          7.72          7.53         2.31 o
  -6  11  10          6.24          8.11         2.77 o
  -5  11  10         33.04         31.43         4.89 o
  -4  11  10         70.42         76.07         7.27 o
  -3  11  10         21.43         14.59         3.28 o
  -2  11  10         53.19         52.73         6.18 o
  -1  11  10          0.65         -0.93         1.96 o
   0  11  10         12.59         18.34         3.21 o
   1  11  10         19.47         16.90         4.67 o
   2  11  10          0.48          1.07         1.79 o
   3  11  10          0.50          4.08         2.64 o
   4  11  10          3.41          2.47         1.50 o
   5  11  10          5.83          6.67         2.30 o
   6  11  10          0.00         -1.80         1.94 o
   7  11  10          9.33         14.60         4.93 o
   8  11  10          0.07         -1.37         2.65 o
   9  11  10          6.28          6.27         2.23 o
  10  11  10         20.45         17.79         3.46 o
  11  11  10          0.04         -3.61         3.61 o
 -14  12  10         10.14          8.91         4.21 o
 -13  12  10          0.12         -1.81         2.03 o
 -12  12  10          7.17          3.97         2.40 o
 -11  12  10          0.09          0.89         1.65 o
 -10  12  10          2.96          2.35         2.92 o
  -9  12  10          8.69          9.02         4.42 o
  -8  12  10        115.98        125.23         9.47 o
  -7  12  10          5.92          0.70         2.26 o
  -6  12  10         13.91         17.65         4.70 o
  -5  12  10         20.07         21.22         6.41 o
  -4  12  10        132.52        155.54         8.93 o
  -3  12  10         49.18         49.57         5.18 o
  -2  12  10          4.82         12.71         2.98 o
  -1  12  10         32.91         44.32         5.04 o
   0  12  10        240.33        285.38        14.82 o
   1  12  10         24.06         21.41         6.08 o
   2  12  10          8.98         12.64         3.43 o
   3  12  10          1.79          4.64         2.32 o
   4  12  10        173.69        194.57        12.15 o
   5  12  10          5.18          2.02         3.28 o
   6  12  10         15.53         15.87         5.21 o
   7  12  10          0.64         -0.73         3.53 o
   8  12  10         10.02         18.20         5.66 o
   9  12  10          2.37          6.46         4.21 o
  10  12  10          1.26         -3.95         3.95 o
 -12  13  10          0.17          0.83         2.96 o
 -11  13  10         16.51         15.34         5.58 o
 -10  13  10          0.05          0.36         3.40 o
  -9  13  10         27.72         28.09         6.98 o
  -8  13  10          1.57          3.17         2.05 o
  -7  13  10         23.44         18.28         4.00 o
  -6  13  10         35.01         35.86         5.54 o
  -5  13  10          1.95          0.75         2.10 o
  -4  13  10          2.01          1.19         1.93 o
  -3  13  10          3.68          4.91         2.56 o
  -2  13  10         70.82         70.04         7.61 o
  -1  13  10          1.26         -1.11         1.74 o
   0  13  10         10.34          8.97         3.34 o
   1  13  10          0.75          2.89         2.39 o
   2  13  10         20.74         22.78         5.14 o
   3  13  10         30.98         36.70         7.23 o
   4  13  10         24.49         26.13         4.87 o
   5  13  10          0.00          0.20         2.08 o
   6  13  10          2.91          1.01         3.11 o
   7  13  10         23.62         38.11         8.52 o
   8  13  10          4.71         -2.89         3.21 o
  -8  14  10          0.14          0.88         2.51 o
  -7  14  10          4.30          7.73         6.44 o
  -6  14  10          5.00          1.48         1.57 o
  -5  14  10          4.63          6.90         2.62 o
  -4  14  10         10.80         15.55         3.85 o
  -3  14  10         11.82         14.36         5.14 o
  -2  14  10          2.51          2.38         3.97 o
  -1  14  10          0.06          3.61         3.79 o
   0  14  10         13.12         17.15         3.94 o
   1  14  10          2.18         -0.58         2.03 o
   2  14  10         19.35         22.94         4.79 o
   3  14  10         11.16         12.13         3.66 o
   4  14  10         28.71         31.14         5.34 o
   5  14  10          3.33         -1.80         2.73 o
  -3  15  10          6.06          2.45         2.64 o
  -1  15  10          0.02          0.26         2.59 o
   0  15  10          0.01         -0.26         3.04 o
 -21   0  11          2.90          6.03         4.72 o
 -19   0  11          5.16          2.07         2.80 o
 -17   0  11         42.98         48.45         6.25 o
 -15   0  11          1.01          2.09         3.01 o
 -13   0  11          8.18          9.11         3.38 o
 -11   0  11        125.23        110.33        10.58 o
  -9   0  11         32.43         54.01         6.65 o
  -7   0  11        335.82        306.48        14.56 o
  -5   0  11        676.82        680.54        19.33 o
  -3   0  11         87.68        100.29         3.57 o
  -1   0  11        560.65        537.33         8.09 o
   1   0  11         78.69         88.49         4.64 o
   3   0  11        344.47        340.51         9.90 o
   5   0  11        722.37        704.07        23.96 o
   7   0  11          4.43          3.08         2.30 o
   9   0  11        527.11        546.60        24.36 o
  11   0  11          6.69         27.67         4.28 o
  13   0  11         90.10         83.34         7.51 o
  15   0  11          3.32          5.78         4.02 o
 -21   1  11          0.16          0.87         2.07 o
 -20   1  11          0.09          0.87         3.98 o
 -19   1  11         14.70         17.67         2.88 o
 -18   1  11          0.51          2.40         1.43 o
 -17   1  11          0.40          1.79         1.49 o
 -16   1  11          0.30          0.19         1.19 o
 -15   1  11         21.12         19.00         3.01 o
 -14   1  11          2.47         -0.27         1.27 o
 -13   1  11         51.52         57.61         4.76 o
 -12   1  11        150.81        157.67         7.30 o
 -11   1  11         41.98         33.77         4.01 o
 -10   1  11         13.22         11.26         2.55 o
  -9   1  11         21.89         19.13         3.87 o
  -8   1  11        300.20        275.98        10.27 o
  -7   1  11          0.07          0.18         1.15 o
  -6   1  11         20.55         14.92         2.17 o
  -5   1  11        177.56        178.19         4.89 o
  -4   1  11         14.75         10.49         0.88 o
  -3   1  11        191.56        207.67         3.62 o
  -2   1  11        197.10        195.13         3.88 o
  -1   1  11          7.98          3.48         0.62 o
   0   1  11          3.12          4.22         0.88 o
   1   1  11         76.08         71.42         2.99 o
   2   1  11        536.25        544.76         8.43 o
   3   1  11        322.57        259.92         6.06 o
   4   1  11        134.94        129.43         5.26 o
   5   1  11        309.46        299.98        11.07 o
   6   1  11          6.47          9.70         2.36 o
   7   1  11         94.52         66.20         5.70 o
   8   1  11          6.63          7.10         2.41 o
   9   1  11          7.69          9.89         2.08 o
  10   1  11          0.04         -1.14         1.14 o
  11   1  11          0.00          1.70         1.36 o
  12   1  11          0.13          0.82         1.16 o
  13   1  11         33.76         22.95         4.21 o
  14   1  11          1.03          1.60         6.05 o
  15   1  11          0.26          1.14         3.03 o
  16   1  11          0.25          0.99         1.76 o
 -21   2  11          2.58         -0.95         2.69 o
 -20   2  11          8.05          5.26         2.81 o
 -19   2  11          0.88          1.99         3.32 o
 -18   2  11         10.71         13.97         2.57 o
 -17   2  11         18.85         12.47         2.69 o
 -16   2  11          0.34          0.88         2.09 o
 -15   2  11          0.94          0.95         1.49 o
 -14   2  11          0.00         -1.48         1.54 o
 -13   2  11          1.94          0.65         1.33 o
 -12   2  11          1.09          1.52         1.21 o
 -11   2  11          7.83          6.07         1.85 o
 -10   2  11         15.55          7.72         1.95 o
  -9   2  11          1.00          1.47         1.02 o
  -8   2  11          5.93          3.58         1.06 o
  -7   2  11        128.47        122.36         6.74 o
  -6   2  11          3.68         -1.38         1.69 o
  -5   2  11        248.10        218.42         8.69 o
  -4   2  11        349.21        318.15         8.84 o
  -3   2  11          3.85          2.65         1.10 o
  -2   2  11         67.04         48.92         1.99 o
  -1   2  11        113.95        107.86         2.96 o
   0   2  11        128.76        111.41         2.94 o
   1   2  11        230.09        227.33         5.26 o
   2   2  11         36.20         38.32         2.30 o
   3   2  11        329.60        310.99         6.61 o
   4   2  11         39.46         46.62         2.90 o
   5   2  11        120.86        116.39         6.92 o
   6   2  11         12.92         11.05         2.38 o
   7   2  11         44.53         45.28         5.60 o
   8   2  11         30.36         35.73         3.52 o
   9   2  11          5.27          3.60         1.98 o
  10   2  11         16.03         10.14         2.09 o
  11   2  11          5.26          1.53         1.30 o
  12   2  11          0.45          2.64         1.79 o
  13   2  11          0.02         -0.59         1.27 o
  14   2  11          2.73          3.78         7.26 o
  15   2  11         11.82         14.41         3.78 o
  16   2  11          0.77         -1.95         1.95 o
 -21   3  11          0.13         -2.74         2.74 o
 -20   3  11          8.48          4.51         1.95 o
 -19   3  11          8.03         10.69         2.87 o
 -18   3  11         19.12         20.55         4.49 o
 -17   3  11          7.20          3.18         2.11 o
 -16   3  11          1.46         -0.44         1.61 o
 -15   3  11          0.21          1.45         1.45 o
 -14   3  11         41.22         38.52         4.07 o
 -13   3  11         12.82         12.31         2.35 o
 -12   3  11         11.58          7.13         1.76 o
 -11   3  11          3.18          2.08         1.27 o
 -10   3  11         38.69         33.09         4.32 o
  -9   3  11          0.55          5.85         1.58 o
  -8   3  11        573.15        533.60        13.20 o
  -7   3  11          1.13          1.33         1.59 o
  -6   3  11        122.26         98.05         8.16 o
  -5   3  11          9.35         13.77         2.69 o
  -4   3  11        429.32        352.98         9.65 o
  -3   3  11        123.62        104.63         4.42 o
  -2   3  11        872.29        824.01        10.59 o
  -1   3  11        112.73         87.40         3.40 o
   0   3  11        402.80        354.64         5.87 o
   1   3  11        661.39        650.85         8.93 o
   2   3  11        307.41        281.35         6.11 o
   3   3  11        324.25        292.34         6.43 o
   4   3  11          0.26         -0.09         1.23 o
   5   3  11         71.81         66.56         5.39 o
   6   3  11         97.17         85.83         6.38 o
   7   3  11         26.58         26.83         2.83 o
   8   3  11          1.36          3.30         1.23 o
   9   3  11          0.40         -1.35         1.84 o
  10   3  11          2.66          3.79         6.34 o
  11   3  11          0.97         -0.45         1.70 o
  12   3  11          4.35          7.09         2.07 o
  13   3  11          0.01         -2.62         2.62 o
  14   3  11          6.35          1.54         2.53 o
  15   3  11          4.70          1.21         2.57 o
  16   3  11          6.01          4.40         3.97 o
 -20   4  11          0.00         -1.46         1.78 o
 -19   4  11          1.04          3.05         8.27 o
 -18   4  11          4.28          0.80         2.01 o
 -17   4  11          0.85          2.11         1.72 o
 -16   4  11         12.81          7.59         3.02 o
 -15   4  11         45.08         40.80         5.24 o
 -14   4  11          2.75          2.89         2.66 o
 -13   4  11          5.00          3.47         1.89 o
 -12   4  11        161.79        173.59        15.96 o
 -11   4  11        349.44        343.68        12.51 o
 -10   4  11          0.23          1.54         2.53 o
  -9   4  11         11.95          6.67         3.44 o
  -8   4  11        354.02        371.39        18.08 o
  -7   4  11        544.14        526.83        20.36 o
  -6   4  11         47.57         51.62         5.58 o
  -5   4  11          0.17          1.80         1.62 o
  -4   4  11        936.96        872.31        18.63 o
  -3   4  11          0.23          0.95         0.89 o
  -2   4  11          5.48          9.02         1.27 o
  -1   4  11         61.99         51.60         2.69 o
   0   4  11        613.46        567.96         8.58 o
   1   4  11        286.50        269.85         7.45 o
   2   4  11        148.41        151.87         6.95 o
   3   4  11         49.30         49.92         2.70 o
   4   4  11         13.63         13.78         1.97 o
   5   4  11        129.45        128.70         6.61 o
   6   4  11         19.63         30.95         3.91 o
   7   4  11         46.52         44.79         6.01 o
   8   4  11          2.09         -1.07         1.95 o
   9   4  11         54.38         52.85         5.86 o
  10   4  11         73.48         80.05         7.09 o
  11   4  11         27.43         33.77         6.11 o
  12   4  11          0.05         -1.02         1.91 o
  13   4  11         45.35         56.05         9.60 o
  14   4  11         87.03        103.84        13.01 o
  15   4  11          0.05          8.19         4.71 o
  16   4  11          6.13          2.05         2.65 o
 -19   5  11         10.54         18.64         6.20 o
 -18   5  11          4.75         -3.66         3.66 o
 -17   5  11          0.10         -1.13         2.96 o
 -16   5  11          4.15          8.00         4.52 o
 -15   5  11         29.54         25.16         6.16 o
 -14   5  11         13.86         13.64         4.93 o
 -13   5  11          0.55          2.00         2.51 o
 -12   5  11          8.47          5.56         3.25 o
 -11   5  11         96.57         97.47        10.62 o
 -10   5  11         41.10         52.40         7.75 o
  -9   5  11        173.93        168.67        12.97 o
  -8   5  11        153.57        140.02        11.36 o
  -7   5  11        334.30        363.60        13.64 o
  -6   5  11          3.65          1.56         1.79 o
  -5   5  11        115.82        116.23         8.75 o
  -4   5  11        337.59        338.55        11.91 o
  -3   5  11        180.26        182.97         7.50 o
  -2   5  11        211.03        212.07         6.83 o
  -1   5  11         26.84         23.12         1.89 o
   0   5  11        673.62        641.03        12.48 o
   1   5  11         82.61         92.75         4.58 o
   2   5  11        133.76        119.45         5.34 o
   3   5  11          4.97          7.11         1.45 o
   4   5  11        148.26        154.86         6.57 o
   5   5  11          1.55          2.55         2.02 o
   6   5  11          9.92          7.64         1.90 o
   7   5  11          0.11         -3.29         3.29 o
   8   5  11          0.59         -2.13         2.63 o
   9   5  11          4.77          2.83         2.58 o
  10   5  11         83.43         83.00        11.04 o
  11   5  11          2.38          0.60         2.51 o
  12   5  11         14.42         19.38         6.22 o
  13   5  11         19.26         35.08         7.89 o
  14   5  11          1.91         -0.61         3.69 o
  15   5  11         14.88          7.19         4.27 o
 -19   6  11          0.09          0.34         3.28 o
 -18   6  11         13.93         13.60         5.48 o
 -17   6  11          2.07          6.19         3.52 o
 -16   6  11          3.75          3.36         3.48 o
 -15   6  11          4.38          5.79         4.10 o
 -14   6  11         23.03         17.71         5.72 o
 -13   6  11          0.30         -1.06         3.20 o
 -12   6  11         26.00         37.67         7.37 o
 -11   6  11          0.21          1.77         2.43 o
 -10   6  11          9.96          5.10         3.67 o
  -9   6  11          0.40         -2.68         2.86 o
  -8   6  11         41.03         35.31         4.64 o
  -7   6  11          3.77          6.04         2.33 o
  -6   6  11        109.54         96.31         7.13 o
  -5   6  11         48.28         54.26         5.40 o
  -4   6  11        644.51        608.69        17.89 o
  -3   6  11         92.51         91.29         5.73 o
  -2   6  11          0.01          0.47         1.41 o
  -1   6  11         55.88         43.19         4.63 o
   0   6  11        200.06        181.87         8.18 o
   1   6  11          3.22          4.27         1.80 o
   2   6  11          0.00         -1.72         1.72 o
   3   6  11         27.37         18.81         2.89 o
   4   6  11          0.08         -1.26         1.68 o
   5   6  11         13.21         14.03         3.51 o
   6   6  11         12.87         13.99         2.49 o
   7   6  11         19.57         23.38         3.73 o
   8   6  11          4.78          4.32         1.84 o
   9   6  11          1.90          2.56         2.62 o
  10   6  11         18.52         22.51         6.12 o
  11   6  11         32.08         36.35         7.65 o
  12   6  11          6.09          7.65         4.01 o
  13   6  11          7.79          9.14         4.41 o
  14   6  11          3.30          3.45         2.81 o
  15   6  11          0.21         -4.02         4.02 o
 -18   7  11         12.73          8.64         4.48 o
 -17   7  11         20.73         33.01         8.06 o
 -16   7  11          0.02          3.11         2.79 o
 -15   7  11         13.14         24.49         6.78 o
 -14   7  11         49.09         57.02         9.55 o
 -13   7  11         28.52         23.90         6.56 o
 -12   7  11         10.15         12.02         5.15 o
 -11   7  11         40.55         38.11         7.24 o
 -10   7  11          0.08          3.25         2.39 o
  -9   7  11         77.62         75.34         7.07 o
  -8   7  11         33.56         26.12         4.19 o
  -7   7  11         58.93         54.25         5.74 o
  -6   7  11          9.43          4.08         2.09 o
  -5   7  11         24.86         24.90         3.96 o
  -4   7  11         16.02         16.73         3.43 o
  -3   7  11         24.85         27.47         3.45 o
  -2   7  11        100.85         92.19         6.41 o
  -1   7  11        183.67        203.15         9.41 o
   0   7  11         44.98         35.47         3.82 o
   1   7  11         39.83         40.87         4.07 o
   2   7  11         74.80         69.89         5.50 o
   3   7  11        141.89        159.91         8.29 o
   4   7  11         38.83         30.89         4.43 o
   5   7  11         46.29         48.49         5.70 o
   6   7  11         10.82         11.95         3.40 o
   7   7  11         44.49         41.97         4.44 o
   8   7  11         11.56         11.69         3.14 o
   9   7  11         10.01          8.88         2.52 o
  10   7  11         18.37         24.41         3.75 o
  11   7  11          6.57          4.47         2.38 o
  12   7  11          0.05         -3.22         3.22 o
  13   7  11          2.10          2.85         3.24 o
  14   7  11          2.81          6.29         3.83 o
 -17   8  11          7.00          9.52         5.29 o
 -16   8  11         13.37         13.95         5.43 o
 -15   8  11         47.61         60.07         9.96 o
 -14   8  11          2.40         -0.41         1.83 o
 -13   8  11         12.01         14.08         3.68 o
 -12   8  11         23.66         16.75         3.83 o
 -11   8  11         15.59         15.50         3.67 o
 -10   8  11         21.93         21.00         4.89 o
  -9   8  11          0.49          1.16         2.43 o
  -8   8  11         10.60          9.45         7.57 o
  -7   8  11         22.93         24.02         4.12 o
  -6   8  11          0.05         -0.93         1.55 o
  -5   8  11          1.07          0.81         1.69 o
  -4   8  11         33.35         33.28         4.68 o
  -3   8  11          0.49          1.38         2.15 o
  -2   8  11         54.85         57.06         4.85 o
  -1   8  11          8.35         11.91         2.56 o
   0   8  11         57.41         54.39         4.81 o
   1   8  11         33.50         33.78         3.99 o
   2   8  11        148.64        152.36         8.19 o
   3   8  11         16.15         18.28         3.23 o
   4   8  11         66.52         66.03         6.68 o
   5   8  11          0.30          2.60         4.66 o
   6   8  11         81.25         74.47        13.67 o
   7   8  11         18.80         20.01         3.04 o
   8   8  11         34.62         34.86         4.63 o
   9   8  11          8.91          9.61         3.06 o
  10   8  11         17.47         22.45         3.72 o
  11   8  11         22.88         27.67         5.19 o
  12   8  11          7.85         13.08         3.80 o
  13   8  11         53.63         52.81         7.44 o
  14   8  11          1.04          5.91         5.03 o
 -16   9  11         12.93         23.89         7.47 o
 -15   9  11         12.46         11.37         4.74 o
 -14   9  11         25.95         30.19         4.67 o
 -13   9  11          0.18         -0.81         1.76 o
 -12   9  11          0.75         -0.12         2.00 o
 -11   9  11         48.03         61.16         7.07 o
 -10   9  11          0.18          5.30         2.60 o
  -9   9  11         14.13         16.17         5.25 o
  -8   9  11          0.18         -0.26         2.00 o
  -7   9  11         54.26         48.73         5.46 o
  -6   9  11         36.79         29.39         4.56 o
  -5   9  11         11.40         11.10         3.81 o
  -4   9  11          1.99          3.37         2.33 o
  -3   9  11          0.15          1.39         2.16 o
  -2   9  11         36.51         30.02         4.53 o
  -1   9  11         14.07         14.69         2.72 o
   0   9  11          3.13          4.19         2.39 o
   1   9  11          0.00         -2.12         2.12 o
   2   9  11          7.16          9.03         3.42 o
   3   9  11         40.41         42.99         5.57 o
   4   9  11         31.96         43.85         5.61 o
   5   9  11         51.97         74.99         7.32 o
   6   9  11          3.26          7.56         3.16 o
   7   9  11          3.80          4.74         5.08 o
   8   9  11         55.40         69.35         6.07 o
   9   9  11         68.45         82.50         6.67 o
  10   9  11          9.56          5.97         2.29 o
  11   9  11         10.65          9.15         3.39 o
  12   9  11         34.25         33.40         5.85 o
  13   9  11          0.01          3.12         3.60 o
 -16  10  11         16.01         11.97         5.61 o
 -15  10  11          2.28          0.51         2.44 o
 -14  10  11         35.12         40.78         5.99 o
 -13  10  11          0.00         -2.26         2.26 o
 -12  10  11          0.18          0.91         1.50 o
 -11  10  11         32.48         38.48         4.64 o
 -10  10  11         34.84         36.93         5.44 o
  -9  10  11          5.61          2.87         2.01 o
  -8  10  11         19.87         29.93         4.70 o
  -7  10  11         21.54         17.50         3.59 o
  -6  10  11          0.06          0.22         3.02 o
  -5  10  11          7.08          9.50         4.54 o
  -4  10  11         13.43         16.00         3.53 o
  -3  10  11          1.24          2.31         1.95 o
  -2  10  11         10.50         19.50         4.07 o
  -1  10  11         46.18         37.75         4.37 o
   0  10  11         16.45         17.87         3.10 o
   1  10  11         76.73         81.32         6.29 o
   2  10  11         31.42         40.59         5.50 o
   3  10  11          0.08         -1.03         2.11 o
   4  10  11          0.00          1.56         2.09 o
   5  10  11          0.32         -1.25         2.24 o
   6  10  11          0.22          2.42         2.35 o
   7  10  11          3.61          5.03         4.68 o
   8  10  11          2.23          2.67         2.05 o
   9  10  11          8.51          7.36         2.25 o
  10  10  11         50.45         53.32         5.61 o
  11  10  11          0.01          0.63         2.23 o
  12  10  11         10.87         13.75         6.38 o
 -15  11  11         12.18         21.79         7.34 o
 -14  11  11          0.22          2.82         3.05 o
 -13  11  11         72.81         74.07         6.72 o
 -12  11  11         14.25         10.11         3.01 o
 -11  11  11          1.55          5.67         3.94 o
 -10  11  11         34.81         50.03         9.05 o
  -9  11  11         12.48         15.86         2.85 o
  -8  11  11          1.51         -0.68         2.99 o
  -7  11  11         15.92         23.15         4.37 o
  -6  11  11         16.49         16.99         3.78 o
  -5  11  11         55.93         40.34         5.51 o
  -4  11  11         41.63         48.48         6.16 o
  -3  11  11        235.60        243.36        13.55 o
  -2  11  11         17.70         12.67         3.24 o
  -1  11  11         15.88         16.07         3.96 o
   0  11  11        193.57        234.11        10.76 o
   1  11  11         92.04        109.86         8.88 o
   2  11  11          0.66          0.50         1.94 o
   3  11  11         15.96         19.56         6.55 o
   4  11  11         75.88         90.96         8.49 o
   5  11  11          6.27          5.71         2.05 o
   6  11  11          2.59          4.35         2.22 o
   7  11  11          5.30          3.18         6.84 o
   8  11  11          3.73          5.13         2.54 o
   9  11  11          4.53          4.22         1.94 o
  10  11  11          1.59          0.11         2.19 o
  11  11  11         13.37         12.43         5.52 o
 -13  12  11          0.21         -2.41         3.55 o
 -12  12  11          5.38         10.39         3.29 o
 -11  12  11         72.52         85.31        12.46 o
 -10  12  11          0.27          2.44         4.35 o
  -9  12  11        118.70        125.50         9.66 o
  -8  12  11          0.12         -3.41         3.42 o
  -7  12  11         63.60         87.03         8.30 o
  -6  12  11          3.43          7.59         3.06 o
  -5  12  11        117.16        130.81         8.36 o
  -4  12  11          5.58          6.13         1.66 o
  -3  12  11         53.42         53.22         5.41 o
  -2  12  11          4.63         -0.06         2.02 o
  -1  12  11          5.11          2.81         1.69 o
   0  12  11          6.01          8.82         3.16 o
   1  12  11         41.97         43.25         6.08 o
   2  12  11          3.92          3.62         1.74 o
   3  12  11          4.08          2.86         1.79 o
   4  12  11          8.74         12.55         2.68 o
   5  12  11          7.75         14.43         3.66 o
   6  12  11         11.97          9.78         4.78 o
   7  12  11          0.88         -0.33         2.68 o
   8  12  11          7.43          5.01         3.68 o
   9  12  11         26.74         37.93         8.59 o
 -10  13  11          0.58         -1.68         4.41 o
  -9  13  11          3.25         -1.22         3.49 o
  -8  13  11         37.66         47.00         6.22 o
  -7  13  11          0.32          4.18         2.46 o
  -6  13  11         15.26         16.55         3.92 o
  -5  13  11         32.86         35.93         5.56 o
  -4  13  11         66.76         76.64        14.44 o
  -3  13  11          2.87          1.10         1.87 o
  -2  13  11          0.77         -2.51         2.51 o
  -1  13  11         28.55         45.06         6.34 o
   0  13  11          2.05          2.72         2.01 o
   1  13  11          3.01          1.61         4.15 o
   2  13  11          0.24         -1.98         1.98 o
   3  13  11          7.98          9.64         5.10 o
   4  13  11          1.01          0.27         2.85 o
   5  13  11          5.87         -2.05         3.58 o
   6  13  11          9.02          0.42         2.23 o
   7  13  11          7.12          8.76         4.80 o
  -7  14  11          5.29          2.52         1.97 o
  -6  14  11          0.96          4.52         2.71 o
  -5  14  11          1.28          0.82         2.39 o
  -4  14  11          0.04         -2.58         2.58 o
  -3  14  11         18.26         16.66         4.16 o
  -2  14  11          1.41         -0.31         2.22 o
  -1  14  11          3.49          2.27         2.09 o
   0  14  11          0.53         -2.75         2.75 o
   1  14  11          4.97          3.55         2.80 o
   2  14  11          0.00         -2.23         2.23 o
   3  14  11          3.03          1.53         4.69 o
 -20   0  12          0.48         -1.53         2.44 o
 -18   0  12         10.37         17.35         4.20 o
 -16   0  12         57.21         62.34         6.78 o
 -14   0  12         19.91         13.73         4.39 o
 -12   0  12         49.64         48.22         7.54 o
 -10   0  12         81.36         84.67         8.99 o
  -8   0  12        146.47        126.44         9.97 o
  -6   0  12          0.05          3.04         1.81 o
  -4   0  12          2.98         10.01         1.34 o
  -2   0  12        199.52        184.76         5.06 o
   0   0  12        249.80        294.46         8.58 o
   2   0  12         26.94         27.45         2.85 o
   4   0  12        434.84        491.14        12.72 o
   6   0  12        749.66        718.16        25.86 o
   8   0  12         90.94         68.07         8.65 o
  10   0  12         75.80         65.53         7.31 o
  12   0  12        101.60        103.48         8.37 o
  14   0  12         37.47         38.27         8.13 o
  16   0  12          2.68          0.61         2.70 o
 -20   1  12          3.33          2.51         1.85 o
 -19   1  12          0.32          2.06         1.67 o
 -18   1  12          6.34          2.51         1.37 o
 -17   1  12         12.64         14.72         2.39 o
 -16   1  12         15.22         16.06         2.50 o
 -15   1  12         48.03         51.47         4.91 o
 -14   1  12          4.45          3.30         1.68 o
 -13   1  12         41.32         47.75         4.34 o
 -12   1  12         36.59         37.79         3.72 o
 -11   1  12        200.09        222.98        10.71 o
 -10   1  12          0.38         -0.07         1.36 o
  -9   1  12          8.42         11.30         2.77 o
  -8   1  12         45.05         29.84         4.78 o
  -7   1  12        264.95        263.80         9.78 o
  -6   1  12          4.13          5.45         1.78 o
  -5   1  12         48.95         39.40         3.12 o
  -4   1  12        915.75        782.51         8.98 o
  -3   1  12        254.07        219.27         4.23 o
  -2   1  12        228.14        196.79         4.08 o
  -1   1  12         20.20         20.21         1.53 o
   0   1  12        637.83        588.27         8.60 o
   1   1  12         82.33         83.39         3.37 o
   2   1  12        706.34        654.65         9.66 o
   3   1  12         53.51         43.69         2.64 o
   4   1  12        132.44        137.47         4.79 o
   5   1  12         77.09         70.79         5.72 o
   6   1  12         15.20         10.07         4.46 o
   7   1  12         50.72         61.09         5.69 o
   8   1  12         55.50         47.64         5.30 o
   9   1  12          0.00         -0.40         1.39 o
  10   1  12          0.22          2.89         1.43 o
  11   1  12         56.27         56.20         4.28 o
  12   1  12          3.04          1.31         2.29 o
  13   1  12         28.23         27.65         4.54 o
  14   1  12          0.00          1.70         3.49 o
  15   1  12          1.50         -1.04         3.84 o
  16   1  12          2.03          0.66         1.89 o
 -20   2  12          0.05         -0.38         2.15 o
 -19   2  12         13.08          8.48         3.62 o
 -18   2  12          1.04         -1.27         1.27 o
 -17   2  12          1.77          1.81         1.54 o
 -16   2  12          0.70          1.76         1.91 o
 -15   2  12         74.45         58.98         5.13 o
 -14   2  12         23.19         24.39         3.20 o
 -13   2  12          4.49          2.65         1.46 o
 -12   2  12         24.41         25.59         3.01 o
 -11   2  12         15.38          8.77         1.89 o
 -10   2  12          1.65         -0.08         0.94 o
  -9   2  12          4.10          4.55         1.37 o
  -8   2  12         17.32         18.68         2.14 o
  -7   2  12        109.05        119.91         6.77 o
  -6   2  12        663.40        555.95        13.86 o
  -5   2  12          6.59          5.65         1.32 o
  -4   2  12         37.61         25.37         2.08 o
  -3   2  12        611.55        515.24         7.69 o
  -2   2  12        538.27        500.43         6.57 o
  -1   2  12          1.32          3.19         0.90 o
   0   2  12          9.95         13.65         1.44 o
   1   2  12        410.46        361.06         6.96 o
   2   2  12          0.23          0.22         0.68 o
   3   2  12        120.12        116.69         4.26 o
   4   2  12         12.30          9.77         1.41 o
   5   2  12         10.13         12.71         2.31 o
   6   2  12        167.02        169.98         9.05 o
   7   2  12         15.77         19.45         3.32 o
   8   2  12          9.38         12.62         2.62 o
   9   2  12         10.27         13.52         2.34 o
  10   2  12         18.82         10.51         3.69 o
  11   2  12         14.05         16.40         2.91 o
  12   2  12         13.01         18.19         3.14 o
  13   2  12          0.87          0.61         1.84 o
  14   2  12          0.15         -2.53         5.37 o
  15   2  12          8.47         11.93         3.70 o
  16   2  12          2.64          0.38         3.24 o
 -20   3  12          9.29         13.65         5.13 o
 -19   3  12          0.07         -0.05         3.71 o
 -18   3  12          7.00         12.24         3.46 o
 -17   3  12         29.69         28.17         4.64 o
 -16   3  12         13.36         11.03         5.40 o
 -15   3  12         59.65         61.59         6.34 o
 -14   3  12          0.31          0.85         1.59 o
 -13   3  12         10.01          5.17         1.84 o
 -12   3  12          4.42          9.39         2.12 o
 -11   3  12          1.87         -0.33         2.57 o
 -10   3  12         33.76         32.70         5.74 o
  -9   3  12        130.61        133.17        11.19 o
  -8   3  12         39.94         34.65         5.58 o
  -7   3  12          0.54         -0.09         1.48 o
  -6   3  12          2.30         11.28         2.51 o
  -5   3  12          1.41          1.20         3.33 o
  -4   3  12        161.82        131.71         6.10 o
  -3   3  12         86.69         90.34         4.37 o
  -2   3  12         26.55         30.78         2.19 o
  -1   3  12         55.47         43.03         2.25 o
   0   3  12         14.83         16.16         1.53 o
   1   3  12         42.22         41.40         2.41 o
   2   3  12          2.83          1.83         0.93 o
   3   3  12        387.95        375.17         7.60 o
   4   3  12          3.33          4.62         1.53 o
   5   3  12         99.39         95.01         7.24 o
   6   3  12          0.01          0.99         3.14 o
   7   3  12        101.62         96.43         7.18 o
   8   3  12          4.93          5.66         3.45 o
   9   3  12          7.80          7.58         3.04 o
  10   3  12          7.91          0.16         3.65 o
  11   3  12         18.96         21.05         4.04 o
  12   3  12          0.47         -2.62         2.62 o
  13   3  12          0.94          1.66         4.00 o
  14   3  12         14.78          7.20         2.71 o
  15   3  12          0.24          3.77         3.60 o
 -19   4  12          4.72          7.07         4.59 o
 -18   4  12          1.21         -1.35         3.80 o
 -17   4  12          0.68          3.80         3.68 o
 -16   4  12          0.14          3.90         4.16 o
 -15   4  12          0.88         -2.84         3.58 o
 -14   4  12        114.45         99.48        11.97 o
 -13   4  12          1.23          1.30         2.89 o
 -12   4  12          5.97          2.22         2.76 o
 -11   4  12          8.59         11.54         4.46 o
 -10   4  12        164.75        155.12        12.86 o
  -9   4  12        123.35        144.19        11.72 o
  -8   4  12        196.87        165.91        12.13 o
  -7   4  12        110.41        113.24         9.54 o
  -6   4  12          4.03          4.19         5.71 o
  -5   4  12        882.53        916.27        31.77 o
  -4   4  12        670.34        641.69        13.76 o
  -3   4  12         14.98         14.84         1.89 o
  -2   4  12          7.03         11.65         1.43 o
  -1   4  12        133.16        135.96         4.48 o
   0   4  12         35.22         35.72         2.85 o
   1   4  12          0.71          1.27         1.05 o
   2   4  12         20.57         18.20         1.96 o
   3   4  12          6.13          4.70         1.26 o
   4   4  12        160.90        166.57         5.90 o
   5   4  12          3.30          1.86         1.52 o
   6   4  12         28.13         26.80         5.32 o
   7   4  12          3.00          3.67         2.53 o
   8   4  12         78.97         88.71         7.19 o
   9   4  12         69.72         74.88         6.91 o
  10   4  12         27.55         23.57         4.99 o
  11   4  12          1.71          5.95         4.04 o
  12   4  12         16.22         21.72         6.19 o
  13   4  12         92.81        103.90        12.93 o
  14   4  12         10.35          9.76         4.49 o
  15   4  12          3.45          2.46         3.39 o
 -19   5  12          1.46          0.61         2.69 o
 -18   5  12          9.67         10.51         4.38 o
 -17   5  12          0.51         -0.52         2.52 o
 -16   5  12          5.47          0.42         3.18 o
 -15   5  12          0.87         -4.38         4.38 o
 -14   5  12         21.04         19.03         5.95 o
 -13   5  12          7.71         10.16         3.33 o
 -12   5  12         20.96         29.23         6.36 o
 -11   5  12         31.22         27.70         5.80 o
 -10   5  12        117.97        120.09        11.52 o
  -9   5  12         32.40         36.52         6.45 o
  -8   5  12          9.05         17.05         3.46 o
  -7   5  12        201.32        196.40        10.34 o
  -6   5  12         39.82         43.42         4.87 o
  -5   5  12          4.38          3.98         1.71 o
  -4   5  12         38.26         41.39         4.48 o
  -3   5  12          6.90          9.33         2.16 o
  -2   5  12        104.95        117.52         4.97 o
  -1   5  12        369.17        324.64         6.87 o
   0   5  12          0.40         -0.37         1.15 o
   1   5  12         34.86         27.33         3.03 o
   2   5  12         62.49         81.52         5.39 o
   3   5  12        162.75        157.06         6.50 o
   4   5  12          0.07         -1.15         1.15 o
   5   5  12         34.33         31.10         4.57 o
   6   5  12         20.68         22.05         4.16 o
   7   5  12          0.51         -2.25         3.97 o
   8   5  12         10.68         13.33         3.63 o
   9   5  12          0.36         -2.75         3.11 o
  10   5  12         15.52         18.88         5.97 o
  11   5  12          2.99          4.21         2.42 o
  12   5  12          2.74          9.81         4.53 o
  13   5  12          1.33         -2.95         2.95 o
  14   5  12          0.25         -2.73         3.32 o
  15   5  12          3.36          5.30         3.63 o
 -18   6  12          0.20         -5.58         5.58 o
 -17   6  12          0.15          0.26         2.87 o
 -16   6  12          1.18          2.61         3.09 o
 -15   6  12          6.86         12.53         4.59 o
 -14   6  12         11.18         12.83         4.91 o
 -13   6  12          5.14          9.21         4.53 o
 -12   6  12         16.48         27.74         6.62 o
 -11   6  12          0.65         -3.08         3.35 o
 -10   6  12         10.53          9.07         2.94 o
  -9   6  12          0.06          1.83         2.17 o
  -8   6  12         22.97         23.22         4.01 o
  -7   6  12        110.89        123.96         8.44 o
  -6   6  12         69.83         80.98         8.69 o
  -5   6  12         64.55         51.86         5.26 o
  -4   6  12          7.54          6.05         4.17 o
  -3   6  12        124.94        134.43         9.20 o
  -2   6  12          6.51          7.62         1.99 o
  -1   6  12         45.30         34.72         3.83 o
   0   6  12         56.48         87.35         6.02 o
   1   6  12         17.94         17.46         2.91 o
   2   6  12          3.27          4.12         2.90 o
   3   6  12          0.78          1.47         1.84 o
   4   6  12         65.60         78.48         6.01 o
   5   6  12          3.24          3.20         1.49 o
   6   6  12         12.35         12.71         2.51 o
   7   6  12          1.00          4.03         2.21 o
   8   6  12          9.99          9.14         5.46 o
   9   6  12          1.68          0.73         2.43 o
  10   6  12          6.65          4.61         4.27 o
  11   6  12         49.12         61.87        10.20 o
  12   6  12          0.00          7.42         4.28 o
  13   6  12         18.14         26.31         7.21 o
  14   6  12          0.51          2.13         2.29 o
 -18   7  12          5.93         -4.27         4.27 o
 -17   7  12          0.47          4.67         3.41 o
 -16   7  12          0.38          8.17         4.79 o
 -15   7  12         11.84         23.63         7.01 o
 -14   7  12         22.72         24.18         6.67 o
 -13   7  12          0.55         -2.31         3.18 o
 -12   7  12         21.35         18.82         4.39 o
 -11   7  12          0.80         -2.50         2.50 o
 -10   7  12          3.48          1.97         1.86 o
  -9   7  12         26.61         29.17         4.50 o
  -8   7  12         35.51         29.25         7.34 o
  -7   7  12          1.93          3.10         3.35 o
  -6   7  12         11.92         14.14         3.25 o
  -5   7  12         93.21        113.57        13.05 o
  -4   7  12         94.57         78.26         6.98 o
  -3   7  12         53.82         46.54         4.39 o
  -2   7  12          8.92          9.95         2.16 o
  -1   7  12          8.64         12.25         2.39 o
   0   7  12         41.25         38.22         5.63 o
   1   7  12          2.39          3.93         1.93 o
   2   7  12         73.21         75.43         5.80 o
   3   7  12         72.44         76.67         6.05 o
   4   7  12          2.68         -0.96         2.27 o
   5   7  12         11.34         14.24         3.44 o
   6   7  12         48.48         47.49         4.84 o
   7   7  12          8.30          3.07         2.22 o
   8   7  12         22.67         21.71         3.40 o
   9   7  12         18.90         14.73         3.62 o
  10   7  12         31.17         25.78         4.94 o
  11   7  12          9.53          8.65         3.17 o
  12   7  12          1.07          1.29         2.83 o
  13   7  12          0.26          2.43         5.71 o
 -17   8  12         11.11          7.60         4.22 o
 -16   8  12         23.63         32.44         8.02 o
 -15   8  12          3.02          4.14         4.14 o
 -14   8  12          7.93         11.67         3.80 o
 -13   8  12         22.00         13.28         5.79 o
 -12   8  12          3.60         10.79         3.43 o
 -11   8  12          0.05         -1.97         3.65 o
 -10   8  12          1.02         -2.67         2.67 o
  -9   8  12         14.39         13.04         3.33 o
  -8   8  12         17.74         20.14         4.05 o
  -7   8  12         23.28         27.01         4.35 o
  -6   8  12         41.25         41.53         5.22 o
  -5   8  12          0.08         -1.46         2.42 o
  -4   8  12          2.30          1.29         2.03 o
  -3   8  12          0.01          1.74         2.23 o
  -2   8  12         45.25         36.81         4.20 o
  -1   8  12          3.34          7.25         2.11 o
   0   8  12          7.96          4.61         1.71 o
   1   8  12         37.34         42.88         6.84 o
   2   8  12         24.62         15.11         2.89 o
   3   8  12          0.54         -1.71         1.71 o
   4   8  12          2.59          1.92         1.99 o
   5   8  12         75.65         82.89         7.76 o
   6   8  12         41.60         38.58         4.42 o
   7   8  12          1.26          1.81         2.61 o
   8   8  12          3.01          0.96         1.74 o
   9   8  12         19.04         19.41         4.92 o
  10   8  12         10.70          8.77         3.45 o
  11   8  12          0.20          4.60        10.02 o
  12   8  12         12.23         12.09         3.88 o
  13   8  12          0.08          8.71         6.09 o
 -16   9  12          1.48          6.78         4.27 o
 -15   9  12         25.28         37.32        11.25 o
 -14   9  12         12.64         11.11         2.79 o
 -13   9  12         32.58         29.66         5.51 o
 -12   9  12          0.00         -0.13         2.07 o
 -11   9  12          0.95         -2.90         2.90 o
 -10   9  12          8.00         10.37         5.37 o
  -9   9  12         16.90         13.39         3.41 o
  -8   9  12         32.14         31.51         4.96 o
  -7   9  12         23.23         25.47         4.40 o
  -6   9  12         19.96         18.61         3.69 o
  -5   9  12          0.59          0.10         2.71 o
  -4   9  12         60.36         65.60         6.97 o
  -3   9  12          4.62          6.81         2.40 o
  -2   9  12          1.13          0.63         1.63 o
  -1   9  12         44.81         54.91         5.15 o
   0   9  12         15.91         19.74         3.25 o
   1   9  12          8.62         14.82         3.05 o
   2   9  12         19.99         22.27         3.56 o
   3   9  12         90.42         96.75         8.36 o
   4   9  12          3.68          0.72         2.29 o
   5   9  12          1.96          1.18         2.01 o
   6   9  12          5.45          4.00         4.50 o
   7   9  12         59.77         58.45         5.66 o
   8   9  12          0.00         -2.25         2.25 o
   9   9  12          2.02          5.61         2.24 o
  10   9  12          5.84          5.57         2.35 o
  11   9  12         15.20          6.68         2.87 o
  12   9  12          1.43          1.56         4.82 o
 -15  10  12          1.21          2.77         3.73 o
 -14  10  12         30.74         33.08         5.35 o
 -13  10  12         16.10         12.88         3.43 o
 -12  10  12          4.16          9.95         2.72 o
 -11  10  12         84.42        100.25         9.31 o
 -10  10  12          0.45          1.84         1.97 o
  -9  10  12          3.56         11.88         3.44 o
  -8  10  12          5.23          8.46         2.18 o
  -7  10  12         65.56         77.30         7.56 o
  -6  10  12          3.99          4.60         4.21 o
  -5  10  12          2.92          1.81         1.56 o
  -4  10  12          0.07         -2.43         2.47 o
  -3  10  12          0.07          1.95         1.90 o
  -2  10  12         18.46         17.53         3.58 o
  -1  10  12         57.31         63.79         5.75 o
   0  10  12         39.01         36.59         4.35 o
   1  10  12          3.22          3.22         2.53 o
   2  10  12         13.32         15.20         3.52 o
   3  10  12         47.30         65.72         7.15 o
   4  10  12         31.01         38.16        13.64 o
   5  10  12          0.43         -1.51         2.48 o
   6  10  12          0.04         -0.59         2.03 o
   7  10  12          0.45          1.75         2.31 o
   8  10  12          0.90          4.69         2.87 o
   9  10  12          0.03          0.10         2.79 o
  10  10  12          0.45          0.28         1.92 o
  11  10  12          4.20          5.02         4.12 o
 -14  11  12          0.00          7.86         4.33 o
 -13  11  12          0.31         -2.37         4.86 o
 -12  11  12         14.62         21.31         4.52 o
 -11  11  12          3.84          3.74         3.15 o
 -10  11  12         13.16         11.43         3.54 o
  -9  11  12          7.15          7.72         2.90 o
  -8  11  12          0.02          2.85         3.95 o
  -7  11  12         43.30         38.55        10.10 o
  -6  11  12          0.70          0.30         1.70 o
  -5  11  12          3.19          6.30         2.42 o
  -4  11  12         11.91         18.63         4.20 o
  -3  11  12          3.65          9.58         3.37 o
  -2  11  12          4.62         -2.43         2.43 o
  -1  11  12          9.21         13.79         3.64 o
   0  11  12          2.56          3.65         1.82 o
   1  11  12          6.24          5.81         2.32 o
   2  11  12         35.46         34.02         6.24 o
   3  11  12         18.31         19.58         4.13 o
   4  11  12          0.11          0.00         2.46 o
   5  11  12         18.15         20.89         4.43 o
   6  11  12         24.29         24.06         6.96 o
   7  11  12          8.66          9.18         3.03 o
   8  11  12          4.27          3.37         1.69 o
   9  11  12          2.88          5.60         2.29 o
  10  11  12          8.62          9.01         3.47 o
 -12  12  12         40.70         38.96         5.95 o
 -11  12  12          9.22          8.64         3.00 o
 -10  12  12         12.36         19.53         4.38 o
  -9  12  12          3.67          2.19         2.27 o
  -8  12  12         81.36         86.19         8.29 o
  -7  12  12         16.50         21.16         4.38 o
  -6  12  12         97.90        112.28         7.95 o
  -5  12  12          0.02         -2.96         2.96 o
  -4  12  12         46.14         58.84         7.21 o
  -3  12  12          0.02         -2.08         2.08 o
  -2  12  12         49.19         57.23         7.16 o
  -1  12  12          2.93          3.77         3.57 o
   0  12  12         44.19         77.56        11.45 o
   1  12  12          4.15          5.04         3.65 o
   2  12  12         12.03          8.66         4.76 o
   3  12  12          4.87          7.67         2.23 o
   4  12  12          4.73          8.81         2.93 o
   5  12  12          1.70          3.85         2.67 o
   6  12  12          4.46         13.39         5.51 o
   7  12  12          2.98         -5.62         5.62 o
   8  12  12         13.33         14.20         5.41 o
  -9  13  12          3.03         -1.23         2.28 o
  -8  13  12          1.79          1.65         2.43 o
  -7  13  12          2.38          4.71         2.61 o
  -6  13  12        101.60        116.89        10.02 o
  -5  13  12          7.32         11.52         3.57 o
  -4  13  12          4.22          6.14         2.95 o
  -3  13  12          0.28          0.34         3.55 o
  -2  13  12         53.63         58.83         7.24 o
  -1  13  12         15.09         18.64         4.26 o
   0  13  12          3.37         -0.18         2.34 o
   1  13  12          4.59          6.84         2.69 o
   2  13  12          6.88          6.12         3.05 o
   3  13  12          1.96          3.53         2.82 o
   4  13  12          0.18         -0.54         1.75 o
   5  13  12          0.60          4.16         3.68 o
  -6  14  12          1.83         -1.30         2.56 o
  -5  14  12          0.73          0.62         2.40 o
  -4  14  12         22.60         34.13         5.76 o
  -3  14  12          3.49          1.13         5.44 o
  -2  14  12          1.59          1.74         2.20 o
  -1  14  12          1.49         -1.32         1.94 o
   0  14  12          5.13          2.71         2.66 o
   1  14  12          1.53          0.99         2.43 o
   2  14  12          0.04          4.42         3.46 o
 -19   0  13         12.92         15.90         4.04 o
 -17   0  13          0.14          3.80         2.30 o
 -15   0  13         12.14         20.79         5.83 o
 -13   0  13        148.61        138.53        13.25 o
 -11   0  13         70.35         88.92         9.75 o
  -9   0  13        418.89        376.72        18.35 o
  -7   0  13          4.11          1.58         1.96 o
  -5   0  13        754.66        661.60        16.26 o
  -3   0  13         57.32         55.49         2.89 o
  -1   0  13         81.47         83.80         4.69 o
   1   0  13         74.09         63.17         4.41 o
   3   0  13        226.91        222.79         8.59 o
   5   0  13        202.42        201.01        10.40 o
   7   0  13          0.00          1.47         1.84 o
   9   0  13         18.06         22.47         5.65 o
  11   0  13         50.87         45.97         5.61 o
  13   0  13         18.25         27.25         6.59 o
  15   0  13         23.07         17.94         5.72 o
 -20   1  13          4.59          9.11         3.18 o
 -19   1  13          4.66          7.67         2.53 o
 -18   1  13          9.10          3.57         1.58 o
 -17   1  13          0.28         -0.47         1.55 o
 -16   1  13          1.24          1.12         1.65 o
 -15   1  13          0.17          0.43         1.86 o
 -14   1  13          6.91          8.58         2.21 o
 -13   1  13          1.04          1.08         1.44 o
 -12   1  13         30.43         34.46         3.58 o
 -11   1  13          0.10          0.56         3.81 o
 -10   1  13         44.53         57.93         5.52 o
  -9   1  13         32.83         31.71         3.88 o
  -8   1  13         22.82         23.33         3.18 o
  -7   1  13         18.30         22.90         3.11 o
  -6   1  13          7.90         13.57         2.14 o
  -5   1  13         93.62         88.66         4.26 o
  -4   1  13         45.91         37.58         2.43 o
  -3   1  13         95.26         85.87         3.23 o
  -2   1  13         87.76         92.69         3.34 o
  -1   1  13        546.55        442.54         8.42 o
   0   1  13         21.02         25.51         2.00 o
   1   1  13        251.87        213.76         5.61 o
   2   1  13         31.09         34.04         2.34 o
   3   1  13        424.29        373.81         7.90 o
   4   1  13         49.56         54.33         3.21 o
   5   1  13        252.60        242.90         8.13 o
   6   1  13          4.39          5.39         2.85 o
   7   1  13         38.90         47.82         5.26 o
   8   1  13          0.18         -2.22         2.22 o
   9   1  13          1.24          3.20         1.92 o
  10   1  13         15.92         17.54         2.84 o
  11   1  13         35.66         38.07         4.26 o
  12   1  13         11.23          5.12         1.86 o
  13   1  13          2.38          2.13         2.04 o
  14   1  13          7.53         14.91         3.88 o
  15   1  13         12.03         13.32         3.79 o
 -20   2  13          0.01          4.41         3.52 o
 -19   2  13          1.90         -3.00         3.00 o
 -18   2  13          3.74          5.61         3.43 o
 -17   2  13          0.20         -1.98         2.01 o
 -16   2  13         21.37         23.70         5.11 o
 -15   2  13         20.67         23.86         3.38 o
 -14   2  13          0.05         -1.84         1.94 o
 -13   2  13          0.87         -0.60         1.71 o
 -12   2  13          0.01         -1.69         2.01 o
 -11   2  13          4.32          4.60         2.30 o
 -10   2  13          5.30          9.10         2.45 o
  -9   2  13          3.37          3.57         1.73 o
  -8   2  13         67.95         68.09         5.42 o
  -7   2  13         16.81         14.93         2.65 o
  -6   2  13         26.10         32.09         4.01 o
  -5   2  13          1.92          2.30         1.98 o
  -4   2  13        104.09        116.39         4.20 o
  -3   2  13         31.44         28.79         1.95 o
  -2   2  13          5.87          4.40         0.86 o
  -1   2  13         98.45         88.95         3.42 o
   0   2  13        144.61        134.14         4.29 o
   1   2  13         24.85         23.97         1.91 o
   2   2  13         19.80         28.04         2.17 o
   3   2  13         74.28         68.22         3.38 o
   4   2  13        239.62        228.33         6.38 o
   5   2  13          1.01          1.39         1.11 o
   6   2  13        231.70        208.82         8.90 o
   7   2  13         45.78         42.48         6.63 o
   8   2  13         30.28         29.13         4.34 o
   9   2  13          8.29          4.29         1.82 o
  10   2  13         31.07         25.97         4.37 o
  11   2  13          7.25          6.42         1.99 o
  12   2  13         20.77         20.54         5.45 o
  13   2  13          0.09          1.52         2.08 o
  14   2  13          0.42         -2.51         2.51 o
  15   2  13          5.26          8.27         3.11 o
 -19   3  13          0.16         -1.01         2.14 o
 -18   3  13          0.10          3.19         2.57 o
 -17   3  13          4.37          7.13         4.48 o
 -16   3  13         12.86          8.95         4.50 o
 -15   3  13          0.03         -2.97         2.97 o
 -14   3  13         82.64         89.44        11.26 o
 -13   3  13          0.64          4.53         3.87 o
 -12   3  13        437.93        459.35        23.29 o
 -11   3  13         39.43         28.04         5.85 o
 -10   3  13         27.25         28.14         5.51 o
  -9   3  13        207.45        196.26        13.68 o
  -8   3  13        177.19        167.96        12.06 o
  -7   3  13        354.61        305.72        24.21 o
  -6   3  13        142.71        141.95         8.30 o
  -5   3  13         87.41         74.83         5.82 o
  -4   3  13         18.70         11.16         1.80 o
  -3   3  13          0.40          2.37         1.07 o
  -2   3  13         23.94         23.40         2.14 o
  -1   3  13        100.49         84.45         3.93 o
   0   3  13          3.98          4.91         0.84 o
   1   3  13          6.19          7.75         1.19 o
   2   3  13         68.87         60.06         3.10 o
   3   3  13          2.24          1.03         0.91 o
   4   3  13          5.35          6.19         1.34 o
   5   3  13         77.57         80.73         4.80 o
   6   3  13        162.56        165.74         8.08 o
   7   3  13        101.26         98.02         6.42 o
   8   3  13         13.08          7.22         5.00 o
   9   3  13         15.51         18.29         5.19 o
  10   3  13         12.08         13.27         3.21 o
  11   3  13         30.00         35.63         5.38 o
  12   3  13          3.68          5.57         4.87 o
  13   3  13          1.63          5.48         2.38 o
  14   3  13          3.40          4.26         2.17 o
 -19   4  13         20.21         24.49         6.71 o
 -18   4  13          2.31          1.37         3.41 o
 -17   4  13          2.21          0.93         2.49 o
 -16   4  13         20.17         21.85         6.54 o
 -15   4  13         45.30         56.15         9.46 o
 -14   4  13         12.10         10.19         4.06 o
 -13   4  13         35.62         46.33         8.33 o
 -12   4  13        205.92        204.00        15.88 o
 -11   4  13          5.50          9.82         4.13 o
 -10   4  13         10.97         20.78         5.15 o
  -9   4  13          2.74          1.10         1.84 o
  -8   4  13        148.80        135.88        17.02 o
  -7   4  13         12.98         11.41         2.91 o
  -6   4  13         83.62         72.76         8.12 o
  -5   4  13         25.44         23.55         8.57 o
  -4   4  13        130.79        114.40         5.25 o
  -3   4  13         24.03         28.04         2.56 o
  -2   4  13          3.08          2.93         1.18 o
  -1   4  13          4.86          6.59         1.44 o
   0   4  13         34.69         34.39         2.58 o
   1   4  13         31.20         32.76         2.61 o
   2   4  13          2.02          0.85         0.99 o
   3   4  13         69.63         58.43         4.14 o
   4   4  13         29.37         25.54         2.47 o
   5   4  13         31.52         26.67         2.82 o
   6   4  13          0.02          2.73         1.75 o
   7   4  13         27.65         19.55         3.16 o
   8   4  13          3.62          3.16         3.54 o
   9   4  13          3.20          2.54         1.92 o
  10   4  13          0.31          6.54         4.67 o
  11   4  13          0.02         -5.04         5.04 o
  12   4  13          0.59          6.13         4.06 o
  13   4  13          4.12          9.71         4.76 o
  14   4  13          4.11         16.09         6.29 o
 -18   5  13          3.29          0.43         3.39 o
 -17   5  13         13.16         16.74         5.97 o
 -16   5  13          2.33          2.93         2.76 o
 -15   5  13          0.03          3.28         3.14 o
 -14   5  13         57.00         57.89         9.52 o
 -13   5  13          2.56          2.75         3.10 o
 -12   5  13          6.50          7.85         3.85 o
 -11   5  13        132.04        137.68        12.82 o
 -10   5  13         57.85         67.77         8.82 o
  -9   5  13          0.09          0.53         1.64 o
  -8   5  13         14.52         19.59         3.78 o
  -7   5  13        169.71        187.45        10.33 o
  -6   5  13        106.52        102.66         7.46 o
  -5   5  13         12.47         10.77         2.69 o
  -4   5  13          0.31         -1.36         1.36 o
  -3   5  13         21.87         24.13         2.45 o
  -2   5  13         28.53         23.43         2.99 o
  -1   5  13          5.91          4.15         2.68 o
   0   5  13         36.98         36.59         5.20 o
   1   5  13         12.69         10.64         3.05 o
   2   5  13          6.39          5.91         1.84 o
   3   5  13         97.24         89.90         5.16 o
   4   5  13        229.27        234.09         8.51 o
   5   5  13         51.77         57.17         4.85 o
   6   5  13         43.33         46.12         4.52 o
   7   5  13         53.22         50.65         8.42 o
   8   5  13         29.18         33.04         5.49 o
   9   5  13         42.27         54.67         7.30 o
  10   5  13          4.65          3.84         2.52 o
  11   5  13          2.02          0.19         2.96 o
  12   5  13          1.17         10.68         4.96 o
  13   5  13          4.23         10.25         4.70 o
  14   5  13          1.74         -3.66         3.66 o
 -18   6  13          4.66          1.31         3.24 o
 -17   6  13         14.51          9.37         4.82 o
 -16   6  13          2.91          5.83         4.27 o
 -15   6  13          2.10          3.00         3.50 o
 -14   6  13          0.32          0.03         2.63 o
 -13   6  13         46.23         38.30         7.41 o
 -12   6  13          4.92          0.40         2.45 o
 -11   6  13          4.11          4.07         2.25 o
 -10   6  13         36.47         42.92         6.89 o
  -9   6  13          0.34          0.61         1.72 o
  -8   6  13          0.27          0.68         1.50 o
  -7   6  13          8.10         10.92         2.81 o
  -6   6  13         30.32         33.69         4.49 o
  -5   6  13          0.07         -0.65         1.53 o
  -4   6  13         14.10         17.95         3.29 o
  -3   6  13          7.61          4.64         1.56 o
  -2   6  13         60.82         66.18         6.82 o
  -1   6  13          4.44         -0.08         2.14 o
   0   6  13         29.31         29.85         4.91 o
   1   6  13          0.07          4.80         2.61 o
   2   6  13          0.63          3.59         2.83 o
   3   6  13         33.90         32.87         5.78 o
   4   6  13         15.41         13.75         2.76 o
   5   6  13          8.96          7.43         2.60 o
   6   6  13         10.17          9.13         3.24 o
   7   6  13         14.03         12.47         3.44 o
   8   6  13         22.92         20.24         4.62 o
   9   6  13          5.71          1.39         1.87 o
  10   6  13         14.01          8.45         3.32 o
  11   6  13         13.71         27.42         5.27 o
  12   6  13          2.30          2.40         2.13 o
  13   6  13          5.58          3.60         4.17 o
 -17   7  13         26.60         31.23         7.84 o
 -16   7  13          0.98         -3.54         4.10 o
 -15   7  13          4.70         -3.79         3.79 o
 -14   7  13          0.27         11.18         4.89 o
 -13   7  13         44.28         41.32         6.26 o
 -12   7  13          2.11          8.80         3.15 o
 -11   7  13          4.77          4.52         4.25 o
 -10   7  13          1.61         -1.00         1.81 o
  -9   7  13          5.80         14.26         3.43 o
  -8   7  13          1.62         -0.71         3.21 o
  -7   7  13         28.33         29.27         6.15 o
  -6   7  13          1.66          0.79         1.50 o
  -5   7  13        137.78        143.97        16.00 o
  -4   7  13          1.16         -0.14         1.56 o
  -3   7  13         15.19         18.54         2.83 o
  -2   7  13        118.57        139.93         7.93 o
  -1   7  13         17.67         10.80         3.68 o
   0   7  13          3.30          4.81         2.01 o
   1   7  13          0.32         -1.21         2.00 o
   2   7  13         78.68         86.57         6.49 o
   3   7  13         35.28         38.15         5.05 o
   4   7  13          8.36         14.72         3.48 o
   5   7  13          3.37          3.83         1.92 o
   6   7  13         38.64         45.54         6.05 o
   7   7  13          0.00         -1.63         2.56 o
   8   7  13          0.08          4.63         2.53 o
   9   7  13          8.19          4.69        10.55 o
  10   7  13          1.08          7.58         3.41 o
  11   7  13         11.73          9.35         4.01 o
  12   7  13         13.89         12.70         8.59 o
  13   7  13         16.43         19.83         7.12 o
 -17   8  13          0.27          4.14         4.39 o
 -16   8  13          0.49          0.16         5.30 o
 -15   8  13         11.23          4.82         3.24 o
 -14   8  13         30.40         34.71         8.35 o
 -13   8  13          0.06          3.23         6.57 o
 -12   8  13          5.14          2.76         3.14 o
 -11   8  13         32.70         30.58         7.77 o
 -10   8  13          3.90         -0.06         1.84 o
  -9   8  13         12.09          7.98         2.50 o
  -8   8  13          0.69          0.48         2.31 o
  -7   8  13          3.07         -0.27         1.91 o
  -6   8  13          1.70          8.29         2.72 o
  -5   8  13         47.79         46.66         5.50 o
  -4   8  13         25.61         22.51         5.72 o
  -3   8  13        110.20        101.31         8.60 o
  -2   8  13          2.42          1.32         2.03 o
  -1   8  13         25.07         25.33         3.62 o
   0   8  13         21.26         10.33         3.04 o
   1   8  13         88.23         88.92         6.66 o
   2   8  13          9.64         11.54         2.87 o
   3   8  13          5.39          7.13         2.23 o
   4   8  13          1.68          1.17         2.21 o
   5   8  13        121.02        117.21         7.66 o
   6   8  13          4.82          4.67         1.78 o
   7   8  13         23.51         17.83         3.84 o
   8   8  13          0.24         -0.98         2.32 o
   9   8  13          8.06         12.30         4.29 o
  10   8  13          0.48          7.09         2.96 o
  11   8  13          2.01          2.00         3.39 o
  12   8  13          2.19          1.81         3.27 o
 -16   9  13          1.54          4.10         4.45 o
 -15   9  13          0.70         -2.58         2.58 o
 -14   9  13          1.81          1.86         3.67 o
 -13   9  13          0.43          0.20         2.03 o
 -12   9  13         58.79         65.80         7.80 o
 -11   9  13          0.77          2.05         2.22 o
 -10   9  13         60.15         68.23         7.76 o
  -9   9  13          2.48          2.25         3.71 o
  -8   9  13          9.91         11.05         3.18 o
  -7   9  13          8.02         14.74         3.65 o
  -6   9  13         23.22         24.56         4.44 o
  -5   9  13        107.24        112.55        10.97 o
  -4   9  13         11.55         10.39         3.22 o
  -3   9  13         25.18         24.18         4.58 o
  -2   9  13         15.79         19.37         4.20 o
  -1   9  13         27.68         29.94         4.12 o
   0   9  13         25.31         26.08         3.87 o
   1   9  13         29.38         30.59         4.11 o
   2   9  13         28.66         32.87         4.25 o
   3   9  13          1.67          3.37         2.18 o
   4   9  13          4.31          1.63         4.26 o
   5   9  13          9.85          7.67         2.74 o
   6   9  13         50.86         54.95         5.61 o
   7   9  13          2.16          5.37         2.44 o
   8   9  13         19.88         16.93         3.36 o
   9   9  13         10.69         15.72         4.31 o
  10   9  13          1.22          4.18         3.10 o
  11   9  13          0.66         -4.43         4.68 o
 -14  10  13         11.55          6.29         2.72 o
 -13  10  13          4.86          3.95         2.22 o
 -12  10  13          8.77         14.04         4.20 o
 -11  10  13         15.24         16.36         4.00 o
 -10  10  13         12.42          8.56         4.89 o
  -9  10  13          3.68          6.65         2.70 o
  -8  10  13         10.72          9.89         3.09 o
  -7  10  13         45.23         59.47         7.00 o
  -6  10  13         91.15         99.37        17.09 o
  -5  10  13         17.74         18.64         4.68 o
  -4  10  13         12.49         19.78         4.37 o
  -3  10  13         25.11         36.43         5.55 o
  -2  10  13          8.38         15.36         3.83 o
  -1  10  13         48.52         49.39         5.27 o
   0  10  13          0.22         -0.62         1.72 o
   1  10  13          1.10          0.91         3.07 o
   2  10  13          0.37          2.94         2.30 o
   3  10  13         49.36         48.65         6.32 o
   4  10  13         10.90         12.85         3.52 o
   5  10  13          6.90          9.60         3.24 o
   6  10  13          0.81         -2.30         2.30 o
   7  10  13         14.13         19.06         4.11 o
   8  10  13         18.93         18.65         3.60 o
   9  10  13          0.00          6.45         2.71 o
  10  10  13          0.88          1.32         3.48 o
 -13  11  13         10.95         19.41         4.39 o
 -12  11  13         10.16         11.44         3.52 o
 -11  11  13          0.51          0.07         1.92 o
 -10  11  13          0.71         -0.29         1.77 o
  -9  11  13          0.00          2.58         2.11 o
  -8  11  13         78.35        104.92        13.20 o
  -7  11  13          3.65          0.02         2.51 o
  -6  11  13         11.16          7.35         3.61 o
  -5  11  13          0.26          4.02         2.75 o
  -4  11  13         93.23        119.98        10.44 o
  -3  11  13          6.70          5.81         2.40 o
  -2  11  13         13.82         11.63         3.34 o
  -1  11  13          1.24          1.68         2.79 o
   0  11  13          0.95          3.13         2.07 o
   1  11  13          0.38          2.81         2.67 o
   2  11  13          1.57          4.61         6.40 o
   3  11  13          0.32         -0.08         4.27 o
   4  11  13         13.48          9.39         3.25 o
   5  11  13          4.36          2.50         7.53 o
   6  11  13          2.22         -0.72         2.30 o
   7  11  13          0.01         -2.25         2.25 o
   8  11  13          8.93          8.27         2.55 o
   9  11  13          0.82          0.14         5.05 o
 -11  12  13         59.88         71.11         8.05 o
 -10  12  13         14.97         23.30         7.51 o
  -9  12  13         42.51         50.14         6.80 o
  -8  12  13          9.01         11.98         3.50 o
  -7  12  13         23.85         21.23         6.21 o
  -6  12  13         19.45         28.44         5.20 o
  -5  12  13          4.01          1.82         4.89 o
  -4  12  13         33.94         38.69         6.29 o
  -3  12  13          0.44          1.50         2.67 o
  -2  12  13         10.47         18.14         6.71 o
  -1  12  13          5.14          6.11         3.11 o
   0  12  13         26.78         15.36         5.00 o
   1  12  13          8.27         10.48         4.11 o
   2  12  13          5.13          1.50         6.71 o
   3  12  13          2.19         -2.42         2.42 o
   4  12  13          4.62          2.85         2.13 o
   5  12  13         16.84         21.24         4.47 o
   6  12  13          6.78          4.88         3.92 o
  -8  13  13         14.47         12.92         5.39 o
  -7  13  13         21.98         23.47         4.79 o
  -6  13  13          1.12          3.10         3.11 o
  -5  13  13          0.48         -0.10         2.59 o
  -4  13  13         14.03         18.09         4.36 o
  -3  13  13         14.79         16.39         4.64 o
  -2  13  13         12.90         15.82         3.39 o
  -1  13  13          0.08         -0.82         1.82 o
   0  13  13          0.02         12.49         5.16 o
   1  13  13          2.16          1.79         3.61 o
   2  13  13          6.92          8.19         3.21 o
   3  13  13          3.88          1.21         2.45 o
 -18   0  14         29.98         25.29         4.75 o
 -16   0  14          0.57          4.33         2.42 o
 -14   0  14         92.32         98.33         7.87 o
 -12   0  14          0.03         -0.56         1.87 o
 -10   0  14          5.51         12.47         4.12 o
  -8   0  14        128.58        123.61        10.29 o
  -6   0  14          0.06          1.73         1.39 o
  -4   0  14         21.62         14.93         2.57 o
  -2   0  14          1.96          0.72         1.08 o
   0   0  14         49.05         43.68         3.67 o
   2   0  14         62.03         50.63         4.19 o
   4   0  14         12.24          6.86         1.85 o
   6   0  14         28.08         19.21         3.67 o
   8   0  14         15.99         12.93         4.50 o
  10   0  14        126.78        126.46         9.15 o
  12   0  14          5.63          7.71         3.99 o
  14   0  14        148.20        161.23        16.52 o
 -20   1  14          5.11          3.25         3.47 o
 -19   1  14         16.04         13.50         3.12 o
 -18   1  14          0.71          0.45         1.68 o
 -17   1  14          0.02          1.42         2.65 o
 -16   1  14          1.91          2.53         3.54 o
 -15   1  14          5.95         11.59         3.28 o
 -14   1  14         20.99         20.18         4.40 o
 -13   1  14          0.02         -1.37         1.84 o
 -12   1  14         33.06         39.22         5.62 o
 -11   1  14          0.18          1.06         1.65 o
 -10   1  14         24.67         28.26         3.93 o
  -9   1  14         52.78         52.65         5.08 o
  -8   1  14          1.91          1.26         1.60 o
  -7   1  14         17.12         21.03         2.99 o
  -6   1  14         29.79         28.51         2.98 o
  -5   1  14          3.82          5.72         1.36 o
  -4   1  14          7.48          4.74         1.25 o
  -3   1  14         41.08         28.71         2.85 o
  -2   1  14        139.96        129.25         4.87 o
  -1   1  14         35.17         27.14         1.98 o
   0   1  14         68.10         64.97         3.17 o
   1   1  14          8.12          4.80         1.04 o
   2   1  14          0.08          1.84         1.23 o
   3   1  14          2.51          0.05         0.97 o
   4   1  14          1.63          0.54         1.24 o
   5   1  14          9.65         11.18         2.00 o
   6   1  14          0.70          1.31         1.41 o
   7   1  14         62.94         62.24         5.28 o
   8   1  14          0.08          0.70         1.85 o
   9   1  14         38.47         32.65         5.45 o
  10   1  14          3.20          0.85         3.31 o
  11   1  14          0.01         -0.46         1.38 o
  12   1  14          2.39          2.38         2.29 o
  13   1  14         26.56         29.65         7.32 o
  14   1  14          0.22         -0.13         5.71 o
 -19   2  14         19.64         18.00         5.81 o
 -18   2  14         34.97         41.35         4.88 o
 -17   2  14          0.33          3.00         4.83 o
 -16   2  14          0.83          3.25         5.66 o
 -15   2  14         10.44          6.68         2.96 o
 -14   2  14         40.49         37.69         5.35 o
 -13   2  14         12.87         14.62         3.16 o
 -12   2  14          0.07         -2.03         2.03 o
 -11   2  14         35.19         40.29         4.90 o
 -10   2  14        122.71        130.79         8.43 o
  -9   2  14         56.08         54.41         5.26 o
  -8   2  14          1.53         -0.80         1.44 o
  -7   2  14          3.20          1.97         3.22 o
  -6   2  14        134.71        137.49         8.24 o
  -5   2  14         36.51         31.89         3.29 o
  -4   2  14         11.16         12.39         1.81 o
  -3   2  14          5.55          5.38         1.11 o
  -2   2  14          2.53          4.17         1.05 o
  -1   2  14         86.77         74.11         3.25 o
   0   2  14         54.94         48.85         2.77 o
   1   2  14         60.47         56.96         3.03 o
   2   2  14         22.06         17.74         1.77 o
   3   2  14         18.96         19.11         1.95 o
   4   2  14         22.43         20.80         2.28 o
   5   2  14         45.24         41.58         3.61 o
   6   2  14         14.58         15.67         2.35 o
   7   2  14          2.82          2.95         1.54 o
   8   2  14         52.83         60.65         5.37 o
   9   2  14         37.00         33.79         7.08 o
  10   2  14          1.39          2.17         2.22 o
  11   2  14          7.18          7.56         2.92 o
  12   2  14         28.80         33.33         5.36 o
  13   2  14          0.34         -2.13         2.13 o
  14   2  14          3.09          1.66         2.11 o
 -19   3  14         31.66         41.37         6.41 o
 -18   3  14          0.00         12.36         5.53 o
 -17   3  14          7.80          4.48         3.42 o
 -16   3  14          7.09          8.52         3.88 o
 -15   3  14         49.13         51.85         9.06 o
 -14   3  14          0.01         -2.04         2.97 o
 -13   3  14          1.18          3.00         3.23 o
 -12   3  14         19.86         21.69         5.68 o
 -11   3  14         35.89         40.62         7.13 o
 -10   3  14          4.30          1.78         2.25 o
  -9   3  14          8.43          8.04         3.04 o
  -8   3  14          4.84          6.08         2.42 o
  -7   3  14          1.20          1.09         3.21 o
  -6   3  14          0.37         -0.75         1.32 o
  -5   3  14          6.29          4.14         1.49 o
  -4   3  14        124.03        114.18         5.28 o
  -3   3  14         65.47         67.24         4.06 o
  -2   3  14          1.17          0.94         0.89 o
  -1   3  14          4.40          4.06         1.14 o
   0   3  14         70.08         54.02         3.00 o
   1   3  14          0.76          1.11         0.83 o
   2   3  14          5.39          6.64         1.24 o
   3   3  14          3.95          1.81         0.85 o
   4   3  14         99.97         99.46         4.85 o
   5   3  14          9.72          4.91         2.55 o
   6   3  14         67.93         79.51         5.07 o
   7   3  14         21.48         22.47         3.32 o
   8   3  14          9.10          7.43         2.22 o
   9   3  14          0.19          5.07         2.01 o
  10   3  14         64.22         62.90         6.77 o
  11   3  14          2.43          2.70         2.92 o
  12   3  14          0.46          9.04        27.27 o
  13   3  14          0.00          3.67         2.37 o
  14   3  14         14.57         14.36         5.44 o
 -18   4  14          0.20          5.39         4.43 o
 -17   4  14          7.81         12.89         5.57 o
 -16   4  14         10.64         11.11         4.48 o
 -15   4  14          3.61          2.95         2.78 o
 -14   4  14         13.78         12.44         4.95 o
 -13   4  14         28.64         30.21         6.44 o
 -12   4  14         26.03         17.97         4.78 o
 -11   4  14         54.82         55.53         8.13 o
 -10   4  14          0.59         -2.15         2.22 o
  -9   4  14        226.67        239.23        22.56 o
  -8   4  14         13.08         17.49         3.29 o
  -7   4  14          5.40          6.46         2.01 o
  -6   4  14         27.16         23.38         3.61 o
  -5   4  14          3.22          4.91         1.60 o
  -4   4  14          0.13          0.31         1.03 o
  -3   4  14          7.18          9.25         2.35 o
  -2   4  14          0.64          0.42         0.76 o
  -1   4  14         76.89         71.74         3.83 o
   0   4  14         59.01         60.28         3.55 o
   1   4  14          1.56          0.99         1.17 o
   2   4  14          0.14          1.35         1.79 o
   3   4  14        100.50        111.79         5.90 o
   4   4  14          7.81         10.58         2.14 o
   5   4  14          0.08          1.69         1.59 o
   6   4  14         28.89         27.55         3.13 o
   7   4  14          0.10         -0.84         1.48 o
   8   4  14         66.67         64.60         5.74 o
   9   4  14         26.44         29.83         6.17 o
  10   4  14          1.76          1.85         4.99 o
  11   4  14          3.05          0.76         3.00 o
  12   4  14         19.16         11.90         5.10 o
  13   4  14          0.33         -0.98         3.15 o
 -18   5  14         14.83         15.86         6.11 o
 -17   5  14          0.45          4.23         3.60 o
 -16   5  14          5.11          1.52         2.61 o
 -15   5  14         69.31         56.69         9.53 o
 -14   5  14          3.37         -3.52         3.52 o
 -13   5  14          1.08          3.01         2.71 o
 -12   5  14          8.39         14.77         4.69 o
 -11   5  14         99.36         92.04        10.76 o
 -10   5  14         38.62         32.19         5.07 o
  -9   5  14          0.93          1.13         5.20 o
  -8   5  14         33.80         29.54         4.50 o
  -7   5  14          8.59          4.15         3.54 o
  -6   5  14         18.32         17.20         5.97 o
  -5   5  14          0.24         -0.20         1.49 o
  -4   5  14        111.12        104.43         5.88 o
  -3   5  14          0.77         -0.60         2.04 o
  -2   5  14          0.17         -0.87         2.28 o
  -1   5  14         58.73         55.17         6.23 o
   0   5  14          4.60          4.00         2.30 o
   1   5  14          0.25          1.24         1.79 o
   2   5  14          4.87          5.05         2.10 o
   3   5  14        191.39        186.30         9.34 o
   4   5  14          0.04         -1.00         2.85 o
   5   5  14          5.26          1.14         5.20 o
   6   5  14          0.03         -1.17         3.64 o
   7   5  14        239.84        250.02        14.16 o
   8   5  14          0.00         -0.25         4.24 o
   9   5  14          7.27          6.11         3.63 o
  10   5  14          6.92          1.73         6.46 o
  11   5  14         33.97         35.41         6.02 o
  12   5  14         20.94         21.15         4.96 o
  13   5  14          5.69         11.54         4.18 o
 -17   6  14          3.20          3.73         3.60 o
 -16   6  14          0.13         -1.21         3.25 o
 -15   6  14          9.05          9.64         4.92 o
 -14   6  14         95.08        109.65        13.16 o
 -13   6  14          1.94         -0.95         3.26 o
 -12   6  14         14.58         13.05         3.75 o
 -11   6  14         33.56         36.96         5.52 o
 -10   6  14        128.28        139.94        10.22 o
  -9   6  14          4.73          2.88         1.64 o
  -8   6  14         13.97         19.32         3.89 o
  -7   6  14         60.56         61.05         6.26 o
  -6   6  14          8.57          7.98         3.47 o
  -5   6  14        132.36        131.45         8.66 o
  -4   6  14          6.09          4.69         1.99 o
  -3   6  14        130.06        134.90        10.03 o
  -2   6  14         22.05         22.64         7.14 o
  -1   6  14          2.03          1.94         2.37 o
   0   6  14         19.12         20.68         4.35 o
   1   6  14         19.53         21.47         4.34 o
   2   6  14          7.37          5.58         1.96 o
   3   6  14          0.00          3.41         2.13 o
   4   6  14          0.28          3.58         3.82 o
   5   6  14          4.91          0.78         2.28 o
   6   6  14         31.78         31.08         4.99 o
   7   6  14         52.62         69.72         7.77 o
   8   6  14          9.35         13.74         5.04 o
   9   6  14          0.39          2.84         2.42 o
  10   6  14         11.51          9.09         3.50 o
  11   6  14         35.36         27.04         5.53 o
  12   6  14          9.29          9.87         3.75 o
 -16   7  14          0.84          0.80         1.87 o
 -15   7  14          1.00         -3.00         3.00 o
 -14   7  14         17.18         15.34         4.19 o
 -13   7  14          5.23          6.55         3.02 o
 -12   7  14          1.17         -0.02         3.27 o
 -11   7  14         18.06         17.01         3.94 o
 -10   7  14         27.59         44.29         6.13 o
  -9   7  14          0.18         -2.26         2.26 o
  -8   7  14         17.28         28.95         4.64 o
  -7   7  14          2.64          4.94         3.67 o
  -6   7  14          6.55          4.51         1.88 o
  -5   7  14          0.04         -0.49         3.42 o
  -4   7  14         70.52         63.62         6.10 o
  -3   7  14         12.25         11.28         3.46 o
  -2   7  14        220.65        219.67        12.94 o
  -1   7  14         19.99         11.21         3.31 o
   0   7  14         11.42         24.15         6.37 o
[truncated: 94,635 more chars]
